# Supplementary material for: Single cell analysis in head and neck cancer reveals potential immune evasion mechanisms during early metastasis
Source: Nat Commun. 2023 Mar 27;14:1680. doi: 10.1038/s41467-023-37379-y (PMC10042873; doi:10.1038/s41467-023-37379-y)
Supplement: Supplementary file 4 — Supplementary Data 1 [file 41467_2023_37379_MOESM4_ESM.xlsx]

## Sheet: Sheet1
Supplementary data 1. Samples included in this dataset.
PNI, perineural invasion; LVI, lymphovacular invasion; ENE, extranodal extension
Designation (HN-ID)	Primary Site	Lymph Node(s) Collected	Pathologic Stage	Grade	PNI	LVI	ENE
NCC-HN237	L Mandibular alveolus	Yes	pT4a pN1	3	Absent	Absent	(-)
NCC-HN242	R Tongue	Yes	pT3N3b	2	Present	Absent	(+)
NCC-HN251	R Lateral tongue	Yes	pT3N3b	1	Present	Absent	(+)
NCC-HN257	R Mandibular alveolus	Yes	pT4aN3b	2	Present	Absent	(+)
NCC-HN263	R Lateral tongue	Yes (LN1 & LN2)	pT3N2bMx	2	Absent	Absent	(-)
NCC-HN272	L Buccal mucosa	Yes	pT4aN2b	2	Absent	Absent	(-)
NCC-HN279	R Lateral tongue	Yes Level 2 & Level 4	pT3N3b	3	Absent	Absent	(+)
NCC-HN120	L Tongue	Yes Left Level 1 & Level 2	T4	2	Absent	Present	(-)
NCC-HN137	L lateral tongue	Yes Left Level 2 & Level 3	T4aN2bM0	3	Present	Absent	(+)
NCC-HN148	R retromolar trigone	Yes	pT2pN1	3	Absent	Absent	(-)
NCC-HN159	R Tongue	Yes	pT3pN2b	2	Absent	Absent	(+)
NCC-HN160	R Dorsal tongue, posterior-lateral	Yes Level 1 & Level 2	pT4apN2c	2-3	Present	Present	(+)
NCC-HN217	R Tongue	Yes Level 1 & Level 2	pT3N2b	2	Present	Present	(+)
NCC-HN220	L Lateral Tongue	Yes	pT2N2b	2	Absent	Absent	(+)
