# Supplementary material for: Single cell analysis in head and neck cancer reveals potential immune evasion mechanisms during early metastasis
Source: Nat Commun. 2023 Mar 27;14:1680. doi: 10.1038/s41467-023-37379-y (PMC10042873; doi:10.1038/s41467-023-37379-y)
Supplement: Supplementary file 5 — Supplementary Data 2 [file 41467_2023_37379_MOESM5_ESM.xlsx]

## Sheet: Sheet1
Supplementary data 2. Clinical and pathologic feature of samples included in this dataset.
PNI, perineural invasion; LVI, lymphovacular invasion; ENE, extranodal extension
Designation (HN-ID)	Primary Site	Size (cm)	Description	Lymph node(s) involved	Stage	Grade	PNI	LVI	ENE	P16 IHC	HPV PCR
NCC-HN237	L Mandibular alveolous	3.2	SCC involving bone	1/43 Left Level 1 (9mm)	pT4a pN1	3	Absent	Absent	(-)
NCC-HN242	R Tongue	5	Squamous cell carcinoma, conventional, Involves floor of mouth	8/52 Right Level 2 (6mm)	pT3N3b	2	Present	Absent	(+)
NCC-HN251	R Lateral tongue	5.6	SCC extends into floor of mouth, infiltrates into right submandibular sublingual gland	9/101 Right Level 2 (46mm)	pT3N3b	1	Present	Absent	(+)	(-)
NCC-HN257	Rt Mandibular alveolus	5.5	SCC involving bone	10/82 Right level 2	pT4aN3b	2	Present	Absent	(+)
NCC-HN263	R lateral tongue	5.9	SCC keratinising, involving skeletal muscle of the tongue	5/74 Right Level 2 (9mm)	pT3N2bMx	2	Absent	Absent	(-)	(-)
NCC-HN272	L Buccal mucosa	2	SCC with Mandibular bony invasion	5/36 Left Level 1 (6mm)	pT4aN2b	2	Absent	Absent	(-)
NCC-HN279	R lateral tongue	3.8	SCC, with some spindle cell features	6/58 Right Level 1 (17mm)	pT3N3b	3	Absent	Absent	(+)	(+)
NCC-HN120	L Tongue	4.5	SCC with deposit in salivary gland tissue in level 1, measuring 30mm.	2/65 Left Level 2 (35mm)	T4	2	Absent	Present	(-)
NCC-HN137	L lateral tongue	7	SCC crossing midline, involves tongue muscles, abut left submental salivary gland & floor of the mouth.	5/74 Left Level 3 (35mm)	pT4aN2bM0	3	Present	Absent	(+)	(-)
NCC-HN148	R retromolar trigone	3.7	SCC conventional, Ulcerated	1/50 Right Level 2 (18mm)	pT2N1M0	3	Absent	Absent	(-)
NCC-HN159	R Tongue	5.5	SCC involving floor of the mouth and Lingual nerve	10/47 Level 3 (29mm)	pT3pN2b	2	Absent	Absent	(+)
NCC-HN160	R Dorsal tongue, posterior-lateral	8	SCC involving right palatine tonsil and submandibular gland	7/48 Level 2 (15mm)	pT4apN2c	2-3	present	Present	(+)	(+)
NCC-HN217	R Tongue	7.2	SCC	3/43 Right Level 1 (29mm)	pT3N2b	2	present	present	(+)	(-)
NCC-HN220	L Lateral Tongue	2.2	Invasive SCC	5/39 Left Level 2 (5mm)	pT2N2b	2	Absent	Absent	(+)	N/A
