# Supplementary material for: Single cell analysis in head and neck cancer reveals potential immune evasion mechanisms during early metastasis
Source: Nat Commun. 2023 Mar 27;14:1680. doi: 10.1038/s41467-023-37379-y (PMC10042873; doi:10.1038/s41467-023-37379-y)
Supplement: Supplementary file 6 — Supplementary Data 3 [file 41467_2023_37379_MOESM6_ESM.xlsx]

## Sheet: Sheet1
Supplementary data 3.
List of 132 upregulated and 45 downregulated genes in HN257 subpopulations as described in Figure 2g.
Log fold-change; p<0.05. p-values are calculated by two-sided Wilcoxon Rank Sum test and p-value
adjustment is performed using bonferroni correction based on the total number of genes in the dataset.
Gene symbol	p-value	log fold-change	pct.1	pct.2	p-value adjusted
MT-CO2	7.61402e-40	1.88864	0.967	0.95	1.35408e-35
MT-CYB	6.15619e-41	1.6168	0.959	0.957	1.09482e-36
MT-CO3	1.61095e-37	1.46516	0.959	0.95	2.86492e-33
MALAT1	2.20194e-31	1.44041	0.967	0.965	3.91594e-27
MT-CO1	2.33066e-33	1.38041	0.959	0.965	4.14485e-29
MT-ATP6	1.20769e-38	1.25739	0.959	0.933	2.14776e-34
MT-ND4L	1.77356e-36	1.2223	0.967	0.954	3.15411e-32
NEAT1	1.88593e-20	1.17805	0.893	0.901	3.35393e-16
MT-ND4	4.30539e-34	1.1736	0.967	0.936	7.6567e-30
MT-ND1	1.54025e-32	1.10638	0.942	0.929	2.73918e-28
MT-ND5	1.33223e-31	1.0033	0.967	0.943	2.36923e-27
MT-ND2	2.95254e-28	0.981577	0.959	0.943	5.2508e-24
MT-ATP8	4.20512e-28	0.883037	0.942	0.915	7.47838e-24
HSPH1	6.14131e-27	0.839196	0.777	0.195	1.09217e-22
AP000769.1	6.85372e-25	0.814165	0.471	0.046	1.21887e-20
MT-ND6	7.34983e-14	0.80118	0.826	0.887	1.30709e-09
RPS21	3.73001e-19	0.632777	0.95	0.89	6.63345e-15
TAGLN	1.44073e-07	0.618918	0.785	0.567	0.0025622
TM9SF2	1.50462e-14	0.588917	0.752	0.301	2.67582e-10
HSPA6	3.57015e-13	0.57168	0.273	0.032	6.34915e-09
GAS6	1.46844e-26	0.567512	0.579	0.078	2.61147e-22
MTRNR2L12	4.01317e-23	0.546497	0.43	0.035	7.13702e-19
KCNQ1OT1	4.14726e-24	0.51451	0.355	0.007	7.37549e-20
RPL12	1.17035e-15	0.503108	0.992	1	2.08136e-11
HIST1H1E	4.02374e-08	0.492476	0.364	0.117	0.000715582
JAG1	1.00036e-13	0.477711	0.769	0.418	1.77904e-09
MYL9	2.77464e-09	0.475973	0.702	0.344	4.93441e-05
HTRA1	3.55751e-15	0.474801	0.612	0.188	6.32667e-11
EGFR	4.35792e-14	0.47215	0.504	0.131	7.75012e-10
S100A14	7.60637e-11	0.470992	0.876	0.521	1.35272e-06
SMARCC1	4.82149e-20	0.466185	0.57	0.121	8.57454e-16
HSPA1A	6.41716e-07	0.454461	0.802	0.89	0.0114123
PRRC2C	3.9488e-23	0.452872	0.636	0.121	7.02255e-19
IGFBP7	1.37532e-15	0.450908	0.835	0.298	2.44587e-11
TNS4	2.44292e-13	0.449991	0.529	0.163	4.34449e-09
DSP	3.82852e-08	0.449851	0.884	0.95	0.000680864
ARPC1A	4.91462e-16	0.445857	0.785	0.28	8.74016e-12
LGALS7B	1.50717e-10	0.435659	0.636	0.252	2.68035e-06
IER2	7.49319e-17	0.431841	0.479	0.096	1.33259e-12
PDCD6	1.35197e-19	0.431173	0.769	0.216	2.40435e-15
UBE2S	6.0754e-11	0.428623	0.628	0.241	1.08045e-06
CYR61	4.72486e-10	0.414636	0.331	0.078	8.40269e-06
C7orf73	3.30433e-21	0.41454	0.711	0.163	5.87642e-17
GOLGA4	3.62195e-21	0.409744	0.562	0.099	6.44128e-17
TMEM14C	4.19753e-15	0.408539	0.702	0.223	7.46489e-11
MKI67	1.86757e-11	0.407264	0.347	0.074	3.32129e-07
RAI14	1.76749e-17	0.407035	0.562	0.124	3.14331e-13
ASPH	2.07617e-13	0.40287	0.702	0.28	3.69225e-09
SLC7A5	1.3614e-14	0.402185	0.628	0.188	2.42111e-10
HIF1A	1.22664e-13	0.396907	0.769	0.287	2.18146e-09
GTF3A	2.36506e-20	0.395749	0.595	0.121	4.20603e-16
CAPG	2.97812e-18	0.39448	0.719	0.199	5.2963e-14
COL1A2	6.42918e-15	0.39214	0.438	0.089	1.14337e-10
HSPA8	7.45306e-09	0.388875	0.959	0.993	0.000132545
SPATS2L	6.03193e-19	0.388283	0.521	0.096	1.07272e-14
WASF2	4.75381e-18	0.388114	0.636	0.16	8.45417e-14
SRP72	9.40652e-20	0.387869	0.669	0.156	1.67286e-15
BAG3	3.59153e-14	0.386183	0.62	0.184	6.38718e-10
RPL5	6.41366e-11	0.383348	1	1	1.14061e-06
HAT1	5.62393e-14	0.382155	0.587	0.177	1.00016e-09
BRI3	3.68705e-14	0.378038	0.81	0.301	6.55704e-10
CHCHD10	3.44656e-17	0.377811	0.562	0.131	6.12936e-13
HSPA1B	5.70538e-12	0.372023	0.603	0.206	1.01465e-07
NBEAL1	2.56468e-18	0.370693	0.587	0.128	4.56103e-14
LINC00657	7.07619e-12	0.36872	0.446	0.121	1.25843e-07
DNTTIP2	2.08715e-18	0.365063	0.603	0.138	3.71179e-14
LCP1	1.63013e-17	0.361959	0.587	0.135	2.89902e-13
MYO10	2.32004e-14	0.359461	0.421	0.085	4.12595e-10
C12orf75	2.64554e-14	0.357667	0.587	0.174	4.70482e-10
SPTAN1	1.60244e-13	0.357065	0.388	0.082	2.84978e-09
SRSF11	5.38304e-17	0.356717	0.545	0.124	9.5732e-13
PCSK7	2.95543e-09	0.356134	0.38	0.11	5.25594e-05
RBP1	6.0569e-08	0.354391	0.818	0.482	0.00107716
TNFAIP3	2.43434e-09	0.353364	0.289	0.067	4.32922e-05
LINC00958	1.42794e-16	0.353171	0.62	0.16	2.53945e-12
TIMP3	1.98176e-11	0.352385	0.702	0.287	3.52436e-07
PMEPA1	1.4693e-13	0.35164	0.488	0.121	2.613e-09
FIS1	5.84838e-14	0.350365	0.661	0.213	1.04008e-09
MCL1	2.26057e-12	0.34968	0.471	0.124	4.02019e-08
COL7A1	1.28514e-15	0.346341	0.331	0.039	2.28549e-11
NENF	3.83209e-12	0.33797	0.736	0.277	6.815e-08
GNB2	1.72968e-13	0.334528	0.711	0.238	3.07606e-09
ARF5	5.45953e-10	0.334108	0.785	0.358	9.70923e-06
PDIA4	7.47209e-10	0.331849	0.628	0.259	1.32884e-05
AHNAK2	1.38591e-15	0.331022	0.38	0.057	2.4647e-11
STK24	3.31903e-15	0.330952	0.595	0.156	5.90256e-11
FUS	6.96557e-14	0.330807	0.702	0.227	1.23876e-09
EIF4G1	3.56698e-14	0.330596	0.62	0.184	6.34351e-10
HMGCS1	1.32546e-12	0.330069	0.364	0.074	2.35719e-08
MTDH	3.89794e-12	0.32949	0.744	0.415	6.9321e-08
IFNGR2	3.50483e-14	0.328947	0.545	0.145	6.233e-10
THRAP3	1.12867e-15	0.328583	0.504	0.11	2.00722e-11
BRD2	7.64418e-15	0.327529	0.562	0.149	1.35944e-10
SRRM2	8.20727e-14	0.325463	0.62	0.184	1.45958e-09
NFE2L2	3.68079e-14	0.324967	0.504	0.124	6.54591e-10
GNAI1	2.52388e-15	0.324302	0.364	0.057	4.48847e-11
PDGFA	5.75463e-12	0.322868	0.504	0.149	1.0234e-07
PPIG	2.0214e-19	0.322672	0.463	0.067	3.59485e-15
CAPZB	7.82958e-17	0.322387	0.653	0.17	1.39241e-12
PEA15	5.40878e-15	0.32179	0.504	0.113	9.61897e-11
TUBA4A	2.66435e-09	0.319573	0.694	0.291	4.73828e-05
MYO1B	3.32995e-10	0.318445	0.612	0.23	5.92199e-06
CLCA2	4.43893e-09	0.318425	0.744	0.333	7.89419e-05
GOLGB1	1.94923e-13	0.317272	0.463	0.117	3.46651e-09
MARCKS	3.65991e-11	0.316461	0.57	0.195	6.50878e-07
ATP6V0C	1.62859e-12	0.314336	0.653	0.22	2.89628e-08
METRN	5.01576e-16	0.314237	0.43	0.074	8.92003e-12
ODC1	5.76511e-07	0.314121	0.355	0.131	0.0102527
L1CAM	8.65389e-12	0.313981	0.38	0.089	1.53901e-07
OAZ1	3.94152e-09	0.312756	0.901	0.681	7.0096e-05
FERMT1	6.9771e-13	0.312599	0.603	0.202	1.24081e-08
SH3PXD2A	1.4645e-15	0.311856	0.413	0.071	2.60447e-11
COL5A2	9.79553e-14	0.311856	0.397	0.074	1.74204e-09
SAP18	1.49457e-12	0.309812	0.752	0.273	2.65794e-08
COL4A2	2.91982e-16	0.309399	0.38	0.053	5.1926e-12
ARHGEF5	2.59797e-15	0.308904	0.413	0.074	4.62022e-11
RPS7	5.02265e-08	0.308606	1	1	0.000893229
IGF2R	1.42107e-19	0.308533	0.388	0.035	2.52723e-15
CAPRIN1	2.42982e-13	0.308162	0.595	0.17	4.3212e-09
SLK	2.31033e-12	0.307945	0.446	0.113	4.1087e-08
LAD1	2.51246e-13	0.307749	0.661	0.216	4.46816e-09
SPTBN1	2.58685e-16	0.30712	0.331	0.032	4.60045e-12
USP22	3.14105e-10	0.30492	0.521	0.181	5.58604e-06
FAM3C	8.16877e-12	0.304611	0.421	0.106	1.45273e-07
ENAH	6.24163e-10	0.30424	0.612	0.238	1.11001e-05
PSMA7	4.9233e-07	0.303636	0.942	0.965	0.0087556
POLR1D	1.50484e-14	0.303194	0.661	0.199	2.67621e-10
NDUFAF3	1.6729e-13	0.303122	0.521	0.138	2.97508e-09
SEMA3C	3.50996e-15	0.302943	0.521	0.121	6.24211e-11
OPN3	1.40145e-11	0.302347	0.488	0.145	2.49234e-07
ZFP36L2	6.81281e-12	0.302182	0.421	0.103	1.21159e-07
GPC1	9.07498e-15	0.30161	0.364	0.057	1.6139e-10
MET	5.64698e-12	-0.30139	0.223	0.613	1.00426e-07
CALML3	2.63572e-15	-0.302758	0.273	0.777	4.68737e-11
LDHB	1.97388e-07	-0.303268	0.653	0.94	0.00351035
TOMM5	3.14274e-09	-0.307801	0.331	0.663	5.58905e-05
WARS	2.57794e-09	-0.308633	0.05	0.326	4.5846e-05
COX6B1	3.94038e-12	-0.309191	0.446	0.883	7.00756e-08
NEDD8	3.6545e-08	-0.310109	0.314	0.606	0.000649916
HNRNPC	1.67025e-07	-0.311064	0.537	0.823	0.00297037
ENY2	1.50504e-09	-0.313824	0.455	0.798	2.67655e-05
UBA52	8.05731e-07	-0.314244	0.744	0.965	0.0143291
ERH	3.38747e-07	-0.315374	0.62	0.887	0.00602427
EEF1G	2.8054e-10	-0.32267	0.421	0.794	4.98912e-06
DYNLL1	2.20731e-06	-0.32294	0.727	0.975	0.0392548
PSME1	2.20841e-11	-0.323075	0.421	0.837	3.92744e-07
CCND1	3.78373e-12	-0.329457	0.174	0.567	6.72898e-08
IFITM1	1.45359e-07	-0.333737	0.62	0.965	0.00258506
CD9	3.80757e-10	-0.337654	0.504	0.933	6.77139e-06
MRPL51	6.40682e-08	-0.340465	0.355	0.645	0.00113939
HLA-C	1.23108e-10	-0.352252	0.595	0.972	2.18934e-06
CAPZA2	2.46679e-13	-0.353402	0.107	0.496	4.38693e-09
POLR2L	1.79363e-12	-0.354995	0.479	0.915	3.18979e-08
RPL26	2.68033e-09	-0.355739	0.785	0.968	4.7667e-05
UBL5	1.71237e-14	-0.360527	0.438	0.862	3.04528e-10
C14orf2	1.14002e-16	-0.36124	0.331	0.83	2.02742e-12
COX7B	6.91192e-12	-0.366641	0.446	0.887	1.22922e-07
B2M	1.14174e-07	-0.368712	0.967	1	0.00203047
TNFSF10	1.17637e-19	-0.370052	0.215	0.748	2.09205e-15
PSME2	1.11246e-13	-0.372111	0.438	0.908	1.9784e-09
VAPA	1.25455e-16	-0.372324	0.479	0.926	2.23108e-12
RAB31	2.01639e-13	-0.372334	0.19	0.582	3.58594e-09
PSMB9	7.55853e-15	-0.396266	0.223	0.695	1.34421e-10
NDUFV2	2.0605e-19	-0.405848	0.388	0.883	3.6644e-15
RPS29	6.06719e-21	-0.412546	0.347	0.844	1.07899e-16
HLA-E	4.98671e-14	-0.420657	0.223	0.674	8.86836e-10
ISG15	2.28955e-22	-0.437899	0.116	0.684	4.07173e-18
C19orf33	3.70274e-25	-0.442943	0.165	0.741	6.58495e-21
OCIAD2	3.04544e-24	-0.452029	0.24	0.83	5.41601e-20
IFI6	6.01921e-12	-0.452622	0.455	0.933	1.07046e-07
RPL38	7.54071e-17	-0.455507	0.438	0.894	1.34104e-12
CYCS	6.46122e-17	-0.482485	0.306	0.759	1.14906e-12
HLA-A	2.59414e-16	-0.484088	0.455	0.954	4.61342e-12
RPS10	1.72648e-20	-0.540178	0.579	0.922	3.07038e-16
HLA-B	2.11612e-17	-0.601982	0.496	0.982	3.76331e-13
CD74	1.94575e-23	-0.640526	0.273	0.922	3.46032e-19
VIM	1.31381e-31	-0.680869	0.215	0.911	2.33648e-27
