# Supplementary material for: Single cell analysis in head and neck cancer reveals potential immune evasion mechanisms during early metastasis
Source: Nat Commun. 2023 Mar 27;14:1680. doi: 10.1038/s41467-023-37379-y (PMC10042873; doi:10.1038/s41467-023-37379-y)
Supplement: Supplementary file 7 — Supplementary Data 4 [file 41467_2023_37379_MOESM7_ESM.xlsx]

## Sheet: Sheet1
Supplementary data 4.
List of genes with log fold-change (p<0.05) of more than 2 or less than -2
when compared with HN137 pre-metastatic cancer cells vs HN137 primary cancer cells.
q-values are calculated by two-sided Wilcoxon test followed by FDR correction to account
for the number of genes tested.
Gene symbol	q-value	log fold-change (pre-met vs primary)
SPARC	1.05451e-44	9.98397
RPS4Y1	6.5272e-44	9.08162
FN1	1.46462e-41	8.07201
DKK1	2.32665e-42	7.87391
RP11-3P17.5	2.63144e-44	7.22882
SAA1	1.06359e-34	7.04341
SNORA33	1.46127e-33	7.01718
RP11-138I1.4	4.75887e-42	7.00645
THBS1	1.75018e-42	6.97544
VIM	2.22828e-39	6.93198
DDX3Y	3.94387e-43	6.12436
TP53	2.33688e-43	6.09883
HDAC9	4.53678e-39	6.04253
ARHGDIB	4.03537e-36	5.97021
TTTY15	7.54302e-41	5.87682
AXL	4.1898e-33	5.8335
CCND2	1.53923e-35	5.8234
ZDHHC4	5.12095e-39	5.80257
CTC-425F1.4	8.71691e-37	5.72203
UCA1	1.67126e-26	5.65644
PLOD2	1.63267e-38	5.63873
IL32	1.66041e-38	5.61284
AKAP12	5.52555e-41	5.3489
IGF2BP3	5.3408e-36	5.30675
AL590762.1	2.72919e-32	5.26237
NEDD4L	2.19565e-37	5.16494
C3	2.9664e-32	5.1266
CXCL1	1.39316e-24	5.02174
RP5-940J5.9	3.62564e-43	4.941
ADAM19	8.2091e-38	4.86029
RP4-765C7.2	2.19053e-40	4.79211
BICC1	3.34655e-35	4.7846
ANKRD10	3.63593e-39	4.74823
AC005682.5	2.47272e-26	4.72253
RIMKLB	1.5254e-32	4.71135
CD74	3.62558e-30	4.60074
SNHG12	6.39398e-34	4.59926
AKAP2	1.99211e-42	4.56444
HMGA2	8.97137e-38	4.55401
PMEPA1	1.2915e-38	4.54288
CPVL	4.69809e-31	4.54197
RN7SL56P	1.07394e-23	4.52331
LINC00152	5.53411e-38	4.49875
PLCXD2	2.64163e-28	4.49169
IL7R	2.00726e-29	4.47938
LINC00704	3.83097e-28	4.37941
SAA2	2.15952e-27	4.36932
RP11-841O20.2	5.29934e-42	4.32713
RBMS3	4.79359e-28	4.31049
AAED1	7.21349e-38	4.30077
RP11-366L20.2	3.81402e-29	4.27396
ARHGAP29	1.83575e-35	4.25131
INHBA	4.12312e-32	4.21657
KLF6	7.67522e-34	4.19626
KRT8	2.23334e-33	4.18682
AC005944.2	7.39085e-39	4.13437
ST3GAL6	2.10391e-31	4.13399
ITGA5	4.746e-26	4.10301
BUB1B	8.17138e-23	4.07292
ABL2	2.45278e-33	4.0609
IL18	3.62366e-24	4.00657
RP11-386G11.10	7.14436e-40	4.00094
IL6ST	1.77996e-30	3.96952
SLC39A10	5.54096e-30	3.92252
KYNU	1.37601e-21	3.91377
CD40	3.20876e-29	3.90628
SOX9	2.96264e-31	3.89525
CDH2	1.05895e-28	3.87235
C1S	1.45302e-25	3.86044
IL6	8.59655e-21	3.85815
ZIC2	4.66869e-31	3.85722
CTNNAL1	1.81952e-30	3.84515
FSTL1	2.99537e-28	3.84244
AC011558.5	3.68314e-32	3.84169
ERAP2	2.46707e-32	3.82124
KNSTRN	3.34252e-24	3.81788
PDK1	2.85689e-28	3.81683
KRT18	7.31275e-34	3.78351
RP11-110G21.2	2.81659e-23	3.7501
SLC25A37	5.86847e-35	3.73855
RP11-299J3.8	8.42536e-25	3.72714
EPB41L2	7.97107e-26	3.70875
TMEM2	4.07244e-27	3.69887
PLK2	4.72305e-24	3.69793
EAF1-AS1	1.91292e-25	3.64948
CTGF	1.12476e-25	3.63204
FEZ1	1.13197e-21	3.61139
CD47	1.01322e-41	3.58773
PPIC	3.23827e-29	3.58027
CNN3	4.40736e-35	3.55475
ETV6	4.80247e-30	3.55177
RP5-857K21.11	2.43804e-42	3.54116
ETS1	6.12221e-31	3.53491
IFT57	7.19212e-26	3.53094
TSC22D2	3.79924e-40	3.52646
MIR4435-1HG	1.21629e-27	3.52174
DCBLD2	3.09045e-39	3.52133
IL8	3.72122e-16	3.51823
SOX4	1.80553e-27	3.51444
IKBKE	9.64402e-25	3.50949
BNIP3	5.04994e-32	3.50937
UBE2C	1.82864e-15	3.4738
TIMP2	1.53948e-35	3.47111
GSK3B	2.16429e-25	3.44616
UMPS	1.9027e-27	3.42401
TGIF2	1.38398e-24	3.41043
TRIO	1.96494e-27	3.40921
C1R	1.73963e-20	3.37054
RP11-488P3.1	6.60834e-21	3.36897
NRP1	1.83848e-22	3.34304
ACOT9	2.38943e-23	3.33941
LINC00973	1.09682e-23	3.33365
CYR61	1.08173e-22	3.30687
ALYREF	4.16982e-33	3.27645
RP11-234B24.6	4.07073e-31	3.27353
TPM1	1.70931e-30	3.26137
MAP1B	1.38452e-19	3.26086
NFKBIZ	7.80588e-19	3.22264
LIX1L	1.25176e-27	3.21977
TCF12	2.17871e-21	3.21639
SMS	5.46629e-35	3.2032
GBP1	6.7542e-19	3.20306
WDR76	4.93333e-20	3.19652
RP11-313E19.2	3.83293e-16	3.195
SLCO1B3	8.51159e-20	3.19418
FBXO32	2.35808e-18	3.1915
ADNP	1.1886e-37	3.18667
RNU6-748P	6.78787e-13	3.17208
FAR2	3.51341e-23	3.16853
SLC35F2	3.91707e-41	3.16383
ACAT1	6.19348e-24	3.16141
NT5E	1.0358e-23	3.15077
UBBP4	4.58322e-39	3.14988
CRIP1	1.16371e-16	3.14463
RBL1	5.10821e-20	3.14326
SCG5	5.71755e-17	3.12929
SNX4	1.75275e-20	3.1285
C9ORF38	8.42578e-17	3.12629
UPP1	2.00012e-23	3.11754
SVIL	3.00605e-30	3.1136
KIF23	2.78591e-15	3.10831
NF2	2.85953e-34	3.10582
RP11-540O11.7	1.35768e-24	3.09946
MPHOSPH9	1.59301e-17	3.09925
HNRNPL	8.25741e-36	3.09564
ADAMTS6	5.52049e-26	3.09563
PSMB9	6.67459e-21	3.07875
AL353629.1	8.96043e-14	3.07601
AEN	3.27074e-27	3.07018
WWTR1	5.14423e-28	3.06333
ITGB5	1.43421e-24	3.06177
FOXP1	9.29022e-27	3.06022
HAUS6	9.33395e-31	3.05491
ANTXR2	7.50502e-24	3.05329
RAB27A	7.69328e-27	3.04875
C15ORF48	1.49904e-16	3.04833
TNFAIP3	5.87404e-24	3.04587
PVT1	2.35611e-19	3.04424
EMG1	1.05709e-30	3.03768
TTC19	2.59401e-20	3.03453
CCNB1	3.71652e-13	3.03324
LDHAP4	1.25123e-39	3.02644
CEP170	1.22516e-20	3.01572
NME7	5.43721e-24	3.01052
CCDC82	3.32248e-19	3.00479
P4HA1	5.64359e-26	3.00287
LCP1	2.28361e-21	2.9872
NABP1	4.94851e-22	2.96169
RP11-746M1.1	3.31536e-37	2.95676
DUT	3.68815e-25	2.95672
SNORA66	2.03218e-13	2.95179
TCF7L2	6.24383e-24	2.95085
ASAP1	9.45299e-30	2.94361
UBASH3B	4.89743e-23	2.93419
C15ORF52	1.87437e-25	2.93041
PXDN	1.34977e-37	2.92358
NEDD4	2.84978e-23	2.91534
ALDH1B1	1.80482e-27	2.91492
SNORA25	1.6796e-14	2.91468
HIF1A	1.33282e-24	2.91018
ICAM1	1.47127e-21	2.90608
AMOTL2	3.67662e-22	2.90354
MSANTD3	1.91371e-20	2.89782
RNASE7	9.92149e-18	2.88905
PTPRG	1.18767e-25	2.88214
RP11-265N6.1	5.65509e-19	2.88131
TUBGCP5	4.93781e-22	2.8811
SPDL1	1.15913e-19	2.87324
RUVBL1	2.31838e-21	2.87073
AC144530.1	1.69294e-14	2.8695
SLC41A2	8.05698e-20	2.86571
RNU2-59P	4.73477e-18	2.8637
RP11-977G19.10	3.75077e-19	2.86119
TPX2	2.22104e-16	2.86032
EIF2AK4	2.25779e-21	2.85553
KIAA1524	5.05284e-20	2.85237
NUPL1	6.69856e-23	2.84486
GPR176	3.31374e-21	2.84223
CHIC2	5.61268e-25	2.84167
HLA-B	3.43117e-32	2.84108
OPTN	9.90077e-24	2.83076
ADSL	2.50848e-23	2.82748
SMCHD1	5.15038e-18	2.8273
ANTXR1	5.06131e-28	2.82512
PAK1IP1	4.13435e-24	2.82422
EIF3B	4.64079e-27	2.82187
SPECC1	2.6494e-24	2.81323
ATG10	8.02484e-19	2.81302
UTP6	1.1404e-29	2.80091
RP11-349A22.5	2.8387e-21	2.79988
ZNF217	1.29099e-21	2.7955
ADM	1.63986e-19	2.79397
CCPG1	6.55204e-18	2.79047
GJC1	4.31124e-20	2.78903
MCM4	7.52976e-22	2.7841
TSC22D1	5.81411e-26	2.78399
HLA-C	1.25613e-35	2.7825
PPIF	2.93624e-20	2.7807
HELLS	1.74264e-18	2.77992
L3HYPDH	1.80367e-14	2.77557
CASC4	4.33778e-20	2.7751
C1GALT1	1.41174e-17	2.77179
NEXN	5.82912e-20	2.75115
RP4-593C16.3	3.63114e-15	2.74675
EID1	2.21927e-30	2.74553
CDH13	3.27172e-22	2.73997
RP11-139H15.1	2.53552e-18	2.73598
RP5-1113E3.3	4.32551e-17	2.7338
RP5-857K21.7	1.85906e-33	2.72375
TMEM45A	1.14943e-14	2.72263
FYB	2.73933e-17	2.71997
NSMAF	2.78138e-14	2.71798
LINC00702	9.24351e-21	2.71444
GABPB1	2.47248e-17	2.71199
AC108676.1	3.53901e-26	2.70016
NUP153	5.74737e-24	2.69775
NCAPD3	1.26875e-19	2.69569
MINA	5.70237e-17	2.69335
SAMHD1	1.09628e-19	2.693
SDC4	2.50261e-37	2.69256
KBTBD2	7.17989e-17	2.6909
ZNF91	5.68497e-21	2.68772
CENPK	1.94149e-17	2.68654
SPOCK1	1.44746e-15	2.67569
CASC5	8.24772e-16	2.67547
GALNT6	9.80367e-25	2.67432
GOLGA8A	6.49801e-22	2.66943
USP9X	6.05924e-21	2.66861
FANCD2	2.00962e-15	2.66244
HLA-DRB1	1.26239e-19	2.65683
DCTN3	4.1496e-17	2.65574
TEX30	7.1377e-18	2.65557
PKIG	2.05181e-16	2.65504
TRAPPC2	2.13967e-18	2.64972
RP11-120K9.2	5.22887e-21	2.64618
NUAK1	1.43999e-26	2.64448
RAD18	5.72938e-17	2.63929
TMSB4XP8	3.12969e-34	2.63761
ANKRD28	2.37269e-17	2.63691
NF1	1.63593e-24	2.6366
MRS2	5.27328e-17	2.63156
PAPD4	1.42446e-15	2.62857
PRR4	1.08188e-15	2.62733
MB21D2	1.71522e-18	2.62385
DPYSL2	2.23456e-17	2.62297
TRIM27	3.14335e-18	2.62217
UTY	1.41625e-23	2.6204
TNIP1	3.80137e-20	2.61436
MMD	5.7378e-18	2.61127
MPP6	1.92704e-20	2.60887
SERPINA1	5.20536e-20	2.60858
EIF3J	3.67573e-23	2.60671
BCAR3	5.45887e-18	2.60448
MTMR2	1.5655e-18	2.6008
CENPF	3.89295e-15	2.60003
TRMT10C	5.71482e-30	2.59921
COL4A2	9.45024e-31	2.59693
HLA-DQB1	7.86524e-23	2.59414
GPRC5A	3.79906e-18	2.58966
RP13-463N16.6	4.86833e-15	2.58381
CEP250	1.61472e-15	2.57878
ASAP2	1.24783e-17	2.57719
OLR1	7.22441e-18	2.57499
TAPBP	2.31206e-35	2.57493
ETV5	2.26832e-18	2.56235
ZNF148	7.92783e-20	2.56037
DCLRE1C	2.75203e-17	2.55514
MARCKS	2.4462e-38	2.55293
UCK2	5.2509e-17	2.55226
FAP	7.68319e-16	2.55218
PTPRK	2.45261e-21	2.55069
MTAP	1.88435e-25	2.55015
TYMS	1.1121e-13	2.54712
HLA-H	2.98099e-26	2.54404
HCCS	5.40199e-17	2.54397
RCL1	2.5672e-15	2.54352
GMNN	2.71826e-15	2.54059
BIRC2	3.9464e-20	2.53949
KPNA3	6.90494e-22	2.53819
BASP1	1.63946e-24	2.53239
FLNB	6.97325e-20	2.53172
SNORA73B	2.46311e-09	2.53119
WAC	2.06244e-22	2.52993
ITGA2	6.70384e-22	2.52928
TCOF1	4.04745e-25	2.529
MCOLN3	9.55214e-20	2.52868
CSPP1	1.28599e-19	2.52733
FILIP1L	1.94132e-14	2.52522
ST3GAL1	1.09052e-21	2.52489
BRD2	1.32251e-19	2.52379
SNHG5	3.88454e-35	2.51762
PPRC1	9.76609e-16	2.51725
TOMM70A	2.22287e-18	2.51633
TLN1	5.53023e-23	2.51628
PTRH2	6.47211e-21	2.51201
MPDZ	5.03603e-20	2.51052
SRSF6	3.56794e-40	2.50826
FERMT2	1.71998e-18	2.50751
SCML1	5.27529e-20	2.50741
CDCP1	9.46473e-37	2.50278
ATAD5	4.50414e-21	2.49942
FAM107B	1.25977e-15	2.49642
KATNBL1	1.07097e-17	2.49321
HUWE1	6.29318e-25	2.49206
ATAD2	2.60282e-16	2.49075
RP11-123C21.2	1.39421e-12	2.48763
WDR36	1.28183e-23	2.48541
ASXL1	3.05616e-18	2.48242
PARP8	2.09416e-17	2.48046
NDC80	1.98529e-12	2.47801
PCM1	2.78663e-21	2.47518
CMTM7	4.89577e-16	2.47169
ANLN	1.1952e-14	2.46904
DNTTIP1	3.71224e-15	2.46714
FST	9.457e-13	2.46575
RAI14	6.76455e-18	2.4652
TP53BP1	8.05603e-18	2.46423
UACA	1.09488e-18	2.46034
IL24	6.06449e-15	2.45961
DTL	6.71607e-13	2.45616
GTPBP4	2.23487e-32	2.45548
CRLS1	3.41456e-14	2.45525
MSRB3	1.17166e-21	2.45392
SREK1IP1	1.21666e-28	2.45386
MGLL	5.38778e-14	2.4526
AIMP2	2.85662e-27	2.44686
HLA-A	1.21236e-29	2.44568
SPHK1	9.80757e-18	2.44542
EFNB2	8.97656e-20	2.44077
PRPF39	1.79992e-15	2.44048
PFN1P1	2.51844e-23	2.44021
IGFBP7	6.89142e-16	2.43378
TNS3	5.71785e-18	2.43193
GTPBP8	4.1648e-17	2.43126
RP11-611O2.5	1.78548e-15	2.43097
TNIK	1.27799e-17	2.43068
PRKD3	1.51221e-19	2.42962
PPP4R2	3.39322e-23	2.42575
NUP214	4.0574e-26	2.42533
F3	6.31619e-22	2.42524
RP11-109N23.5	3.40252e-15	2.42219
CHORDC1	2.52297e-24	2.41811
HMCES	9.42669e-16	2.41675
KRT7	3.28141e-16	2.41668
CHD1	4.77047e-23	2.41406
SREK1	3.12605e-27	2.41246
KPNA1	4.41665e-17	2.41049
NUP107	2.72085e-20	2.40916
ITCH	9.47346e-29	2.40826
SULF2	1.70806e-13	2.40423
MAPKAP1	1.54502e-19	2.40312
RP11-91I20.4	2.34263e-12	2.40286
HBEGF	8.25211e-14	2.4022
NEK6	8.57535e-19	2.40085
MCM2	5.57839e-16	2.39969
ATG7	2.51504e-13	2.3985
NMT2	6.31366e-16	2.39499
ARL4C	3.59621e-17	2.39088
TIPARP	1.85743e-24	2.39017
SMURF2	7.27429e-19	2.38666
TRPM7	9.08399e-17	2.38605
PVRL3	3.12734e-21	2.38574
RP11-1035H13.2	6.36105e-21	2.38186
STC1	4.00878e-19	2.37974
RP11-21J18.1	5.11603e-17	2.37566
CHSY1	1.06841e-16	2.37284
KIAA1715	7.2981e-19	2.37267
KRT81	8.15525e-12	2.37104
FNIP1	9.86454e-31	2.37062
DMD	6.75562e-21	2.36928
KNTC1	1.4557e-10	2.36846
CSE1L	3.37502e-29	2.36792
CDCA3	4.44855e-11	2.36746
TUBGCP4	1.03183e-14	2.36541
ABCF1	1.38831e-28	2.36534
ESD	1.20622e-28	2.36525
MT2A	1.26673e-25	2.36393
ITPR2	2.26963e-15	2.36146
MYBL1	1.10875e-18	2.36127
TFAM	1.65623e-26	2.35792
PIAS2	4.54134e-19	2.35699
CTNNB1	3.13336e-35	2.35386
SAV1	1.16957e-16	2.34738
WDR43	1.2346e-23	2.34684
FMNL2	4.19683e-16	2.34136
SYS1	2.37721e-15	2.3398
SFRP1	2.23574e-25	2.33707
ALG11	1.24062e-16	2.33576
THOC1	9.8125e-15	2.33
ASUN	3.3322e-16	2.32541
RP11-498C9.3	3.60981e-18	2.32452
RRM2	1.64285e-10	2.32236
FAF2	6.84118e-24	2.32201
RPGR	3.23829e-15	2.32147
MDM4	1.67749e-17	2.32088
ERBB2IP	9.55731e-24	2.31804
SERPINE2	3.25456e-15	2.31553
DIDO1	1.26732e-20	2.31458
DOCK7	2.16566e-17	2.31038
POGZ	9.72559e-17	2.30789
SYNJ2BP-COX16	4.73147e-14	2.30541
USP9Y	1.21477e-25	2.30516
NKX3-1	1.24565e-16	2.30436
CD44	4.95613e-41	2.30379
MCM10	3.61029e-14	2.30347
KLK5	3.5757e-11	2.30101
PDS5B	1.5889e-27	2.29325
ANKRD32	1.81756e-15	2.2913
PEA15	2.06779e-19	2.28656
ARL6IP4	2.68026e-16	2.28072
DIRC2	3.80782e-15	2.27704
TOP2B	2.0562e-16	2.27689
TAOK1	3.25352e-22	2.27577
EPSTI1	2.73701e-15	2.27273
RRAGA	8.40458e-15	2.27254
ZNF280D	3.50212e-14	2.27244
PARVA	1.13698e-18	2.27191
RBM6	1.25327e-20	2.2713
ERO1L	3.00251e-37	2.26834
SMIM4	8.52297e-15	2.2674
PRIM1	1.54145e-12	2.26585
CDK4	6.67611e-15	2.26498
PTPLAD2	2.57896e-22	2.25854
CHEK1	1.11821e-12	2.25556
GYG1	3.03037e-16	2.25284
DIAPH3	4.61547e-15	2.25246
GOLGA8B	8.63452e-17	2.25146
TPRA1	3.02669e-15	2.25036
CMSS1	3.81806e-18	2.246
PFKP	7.28831e-22	2.24547
TFDP2	1.44105e-14	2.24493
PQBP1	2.16082e-19	2.24235
ACTN1	4.15928e-20	2.24205
PSIP1	9.11342e-19	2.24101
PHF11	2.78219e-11	2.2369
EXOSC3	2.11214e-19	2.23249
FAM25C	5.11603e-17	2.23247
PARP14	1.68285e-22	2.23144
RP11-626G11.3	1.24038e-19	2.22897
PGAM5	8.92233e-26	2.2266
ATP2C1	5.52806e-15	2.22571
SEC22A	2.35687e-13	2.22448
AASDHPPT	2.30259e-23	2.22407
RP11-540O11.6	3.34325e-13	2.22406
LRRC58	2.24699e-22	2.22359
SPC24	3.03432e-13	2.22281
KMT2A	3.09153e-17	2.22272
UBR2	1.41126e-16	2.22239
HSPA14	4.65715e-13	2.22199
MKI67	2.20081e-10	2.21835
ARFGEF2	4.53462e-20	2.21742
DCUN1D5	6.16842e-19	2.21723
RAD51	1.61933e-11	2.2162
SKA3	2.45606e-12	2.21534
ARHGEF28	8.4985e-17	2.21412
UGCG	2.68515e-29	2.21226
RNF216	4.04019e-22	2.20357
RNU4-40P	2.16719e-11	2.20331
SRPK1	8.56097e-23	2.2016
RNF213	8.06783e-20	2.2015
DDHD1	2.00222e-12	2.19945
RP5-1085F17.3	9.39654e-20	2.199
INO80	3.0524e-17	2.19525
POGLUT1	1.03438e-17	2.19442
PTPRE	5.35479e-14	2.19413
RRBP1	1.05532e-24	2.19268
MCMBP	1.95038e-15	2.19019
CPNE1	5.79049e-33	2.18985
SNRPD1	2.12597e-40	2.18882
NFE2L3	1.70238e-17	2.1872
GLIPR1	4.853e-28	2.18635
CERS2	8.35916e-13	2.18524
RP11-16E18.3	3.07671e-11	2.18425
ANKRD18B	2.90854e-15	2.18422
MELK	8.32953e-13	2.18278
CDCA7L	2.58668e-14	2.1819
MMS22L	1.34696e-15	2.17911
NAV3	5.53858e-12	2.17837
RP11-138C9.1	1.16347e-12	2.17818
UHRF1	8.61022e-15	2.17707
STAM	1.16467e-15	2.17536
ITGAV	6.1201e-15	2.17091
SNX8	2.53153e-13	2.17057
AURKB	1.90323e-09	2.17008
TGFB2	4.55499e-14	2.1648
ANKLE2	5.37665e-16	2.16409
RNU1-60P	6.78787e-13	2.16276
CTPS1	1.63848e-16	2.16263
FARP1	1.28779e-16	2.16154
TRA2A	1.87219e-38	2.15944
SPPL2A	1.67443e-13	2.15857
NOG	2.27553e-24	2.15836
FSD1L	1.11586e-14	2.15819
MTFP1	8.72157e-12	2.15771
RP11-573N10.1	4.24158e-13	2.15681
NCOA5	1.97556e-15	2.15523
FRMD5	7.04723e-13	2.15375
C3ORF52	1.23116e-14	2.15278
COL4A1	1.49817e-27	2.14993
HNRNPH1	3.12972e-38	2.14957
PANK2	1.097e-18	2.14535
GINS1	2.69035e-14	2.14431
ZNF281	1.41732e-16	2.14286
RP11-1079K10.4	2.293e-13	2.14285
AGO2	5.69171e-11	2.14249
QTRTD1	2.53871e-14	2.14074
ARGLU1	4.52741e-27	2.13793
ODF2L	2.81288e-17	2.1362
FIGNL1	1.93152e-11	2.13543
RMDN3	1.24314e-14	2.13508
B3GALNT1	1.219e-12	2.13491
TBC1D23	1.97287e-19	2.13469
RAB7A	6.56623e-29	2.1337
AP4E1	2.21145e-16	2.13264
HN1L	4.90522e-22	2.13133
UTP18	8.70023e-13	2.12974
MIR17HG	1.59068e-13	2.12778
VKORC1	9.61328e-19	2.1271
SLC41A3	2.99309e-13	2.12603
PDE8A	7.13077e-14	2.12556
SAMD4A	7.76599e-22	2.12398
AC004257.3	3.76351e-10	2.12384
RSL24D1	6.30316e-25	2.12169
RPN1	1.01185e-22	2.12129
NT5DC3	7.21586e-16	2.12055
RND3	2.43381e-23	2.1205
KIAA1217	1.04923e-16	2.11862
CAP2	1.12523e-12	2.11803
SERPINB6	9.76419e-12	2.11592
AAR2	1.14733e-13	2.11568
CCND3	6.7412e-15	2.11302
CNN2	1.72869e-27	2.11121
FAM98B	6.42702e-20	2.11078
JAGN1	2.34672e-13	2.10984
NUDCD2	3.65469e-22	2.10589
TNFAIP2	3.48983e-10	2.10574
RP1-56K13.3	2.56476e-15	2.10507
MYBBP1A	8.13758e-24	2.10476
CDC27	1.62452e-15	2.10127
EPS8	2.01993e-11	2.09805
RBM12	1.85751e-16	2.09786
KB-1208A12.3	2.19333e-15	2.09681
CTD-2301A4.3	3.24024e-10	2.09579
ITFG2	6.56103e-12	2.09575
E2F7	2.1076e-14	2.09516
VCP	2.08864e-21	2.09411
TM9SF4	4.69865e-19	2.09355
PRKDC	4.04977e-31	2.09275
RNU5B-1	9.40757e-11	2.09265
SPAG1	3.1679e-15	2.09258
PDE4DIP	3.11599e-13	2.09255
RCN1	2.46283e-16	2.09177
TJP2	2.07967e-14	2.09054
ALCAM	1.53214e-19	2.0904
AC079742.4	1.99534e-17	2.09018
PRKY	2.2357e-25	2.08637
ZRSR2	2.00272e-17	2.08573
M6PR	1.27277e-19	2.08502
OMD	7.19369e-11	2.08477
SMAD3	1.48272e-17	2.08437
DDX55	9.21809e-13	2.08412
TMX4	2.07943e-16	2.08134
RANBP1	2.32945e-18	2.07976
PAN3	3.89374e-25	2.07971
HLA-F	8.74062e-16	2.07895
WBP11	5.57711e-27	2.07653
SLC15A4	7.75815e-16	2.07644
NUDCD1	1.86317e-17	2.0755
DTWD1	1.55027e-12	2.07506
PRPF3	7.21428e-15	2.07284
CNOT10	4.99598e-12	2.07216
AC107081.5	2.66908e-14	2.07006
POLG2	9.69307e-11	2.06969
RP11-665C16.1	3.28045e-10	2.06945
ZC3H13	3.83562e-24	2.06868
ZNF37A	7.10913e-17	2.06863
INTS6	3.02811e-13	2.06776
ZBTB10	6.90766e-25	2.06763
RP11-879F14.2	6.25017e-11	2.06677
RP11-265N6.2	9.4234e-11	2.06566
ACTB	1.73855e-40	2.06311
C3ORF17	3.71681e-11	2.06179
FANCB	3.76046e-12	2.0609
SNAP23	4.01452e-20	2.06064
PFAS	1.88826e-16	2.06054
DMXL2	1.77188e-13	2.05995
DRAM1	1.55756e-16	2.0574
FRG1B	2.40973e-15	2.05611
MRE11A	5.89929e-15	2.05478
TAF1B	4.08606e-12	2.05466
OGN	9.25392e-12	2.05357
AP001877.1	1.12298e-10	2.0501
EEF1E1	4.33194e-16	2.04942
CTD-2541J13.2	1.0838e-12	2.04928
KPNA2	1.32294e-13	2.04619
PRDX4	8.5563e-27	2.04598
BDP1	1.25981e-20	2.04526
GNA12	1.23702e-19	2.04474
SNX24	6.42391e-11	2.04425
ZCCHC11	2.26536e-12	2.0433
CDKN2A	1.63586e-18	2.04319
BRIP1	6.71848e-13	2.0428
RECQL	4.54949e-15	2.04114
AMOTL1	9.40734e-17	2.03937
PDCD6IP	1.01238e-17	2.03866
SLC16A3	1.68726e-20	2.03842
APPL1	1.97072e-13	2.03717
SRGAP1	4.47883e-16	2.03668
KLF7	2.82407e-13	2.0358
SNORA27	2.20868e-12	2.03547
IL1B	9.60065e-11	2.03431
RP11-15H20.6	3.22795e-16	2.03279
NCAPG	2.85603e-10	2.03236
CCDC93	3.82808e-11	2.03199
SEC61A1	3.5329e-14	2.03054
ACO1	5.16071e-15	2.02849
LRPPRC	6.38596e-27	2.02794
UTRN	5.95711e-23	2.02791
MAFF	3.02778e-17	2.02739
IKBIP	3.27904e-14	2.02713
NUDCD3	4.13522e-13	2.02697
AURKA	1.83193e-09	2.02521
MED13L	2.31876e-14	2.02461
ZFX	9.11956e-16	2.02297
RP11-552M11.4	7.97853e-14	2.0228
CTSS	4.6311e-15	2.02255
XRN2	9.62784e-34	2.02214
ALG9	9.4992e-11	2.02209
PNN	2.53128e-27	2.02058
RFC4	1.03654e-09	2.0196
PAM	1.75233e-12	2.01893
KTN1	4.69296e-34	2.01814
PRC1	1.69597e-09	2.0174
PDIA3	7.87161e-27	2.01598
IGF2BP2	1.08669e-19	2.01483
VPS13B	5.8471e-14	2.01261
DUSP6	8.97188e-10	2.01244
URGCP	2.05788e-15	2.01148
SPRED1	1.00074e-18	2.00979
HAUS2	7.40247e-17	2.00965
ZHX1	5.93069e-14	2.00853
KDM4C	1.30194e-10	2.00746
Y_RNA	3.08784e-09	2.00629
FUT8	9.97713e-13	2.0039
TMEM261	7.38355e-21	2.00385
DENND5A	1.07965e-13	2.00169
ZNF761	1.54808e-19	2.00141
ARCN1	2.67576e-17	2.00067
SFPQ	5.03284e-26	1.99952
AMFR	1.15079e-12	1.99952
TGFBR2	5.44539e-14	1.99777
RTF1	1.59663e-16	1.9976
MALSU1	2.82446e-13	1.99682
RIOK1	2.45566e-12	1.99664
CCDC88A	3.72579e-13	1.99555
FAM210A	3.34356e-21	1.99549
MDC1	1.82443e-15	1.99458
WWC1	2.8629e-13	1.99397
TAF1D	2.33461e-28	1.99351
PAFAH1B2	3.45881e-37	1.99212
RP11-498C9.2	1.03115e-14	1.99045
AC005154.6	1.53862e-10	1.98912
COX17	2.02094e-31	1.98858
SCRN1	2.2464e-14	1.98473
SECISBP2L	7.06082e-12	1.9826
YWHAQP6	6.77755e-10	1.98179
LAMB3	1.97706e-23	1.9816
RBBP7	3.35195e-15	1.98035
NOP56	1.15669e-36	1.9795
MACF1	2.17048e-14	1.97865
AC034193.5	9.47859e-14	1.97864
GAS6-AS2	2.28595e-12	1.97824
ARF6	1.16848e-34	1.97794
ZBTB44	3.50741e-13	1.97629
SLMAP	3.6912e-15	1.97589
CENPN	6.20577e-10	1.97407
PHF19	1.79975e-10	1.9734
TPD52	6.30408e-13	1.9731
DLEU2	1.75216e-12	1.97206
TNRC6A	2.08411e-15	1.9709
TBX3	2.57913e-17	1.97048
TCF19	1.53025e-14	1.96902
ERAP1	9.65699e-13	1.96876
B4GALT1	3.98145e-32	1.96862
BIRC6	3.61775e-16	1.96839
KIAA0020	7.21395e-22	1.96685
SNORA8	7.00535e-12	1.96637
STAG1	2.40119e-13	1.96557
RBM39	5.90072e-33	1.96531
TGFBR1	3.06373e-13	1.96455
DENND4C	1.67481e-15	1.96384
TMSB4XP4	1.76313e-22	1.96378
SNHG3	2.70962e-23	1.9637
DDX10	7.4134e-15	1.96258
NUSAP1	6.65735e-11	1.96039
SH2B3	1.5715e-13	1.95896
SNX10	3.71022e-12	1.95754
WEE1	2.83118e-16	1.95721
SETD5	1.70916e-11	1.955
SACS	8.56265e-16	1.95457
GPAA1	2.64705e-12	1.95409
CCNH	1.4179e-18	1.95304
KIF18A	1.01466e-10	1.95274
ARHGAP21	9.70179e-13	1.95213
HCG18	9.1977e-13	1.9512
OSBPL2	1.98097e-14	1.95023
APP	2.54891e-13	1.95017
HEXB	4.84183e-12	1.95006
SENP6	2.92215e-15	1.94969
RP11-499P20.2	4.03291e-12	1.9475
PDGFC	4.97837e-13	1.94676
RIF1	1.51025e-17	1.94433
STARD13	2.38703e-14	1.94402
NSRP1	5.49845e-24	1.94296
SNX14	5.09353e-15	1.94177
TRAF3IP1	7.72797e-13	1.9415
MALT1	5.92641e-12	1.94033
RP11-96L14.7	2.44919e-17	1.93973
ERC1	5.82215e-15	1.93935
CCNB2	1.16389e-07	1.93887
MFSD1	1.34234e-12	1.93829
IFT74	3.14864e-14	1.93776
PARD3	3.65964e-12	1.93666
UBE3A	9.45692e-16	1.93411
HUS1	1.45232e-14	1.93409
LYRM4	6.69341e-15	1.93306
CPD	9.67081e-13	1.93246
CASC7	2.62702e-19	1.93191
RBM17	8.34008e-14	1.92997
PLIN3	1.21651e-14	1.92968
SRSF3	9.58988e-40	1.92938
UBE2R2	2.23574e-23	1.92913
DNAJC1	1.954e-16	1.92878
BACH1	2.76702e-12	1.9287
AKAP13	2.107e-13	1.92605
AQR	3.65026e-14	1.92374
PLCB4	4.75454e-18	1.92289
BLMH	1.12098e-11	1.92243
WNT5A	4.51312e-15	1.92215
BRD3	1.49871e-15	1.92147
ZC3H7A	5.28339e-10	1.92137
ZNF106	2.32615e-18	1.91807
TTF2	6.82765e-11	1.91742
SNX5	4.64989e-25	1.91727
MSH3	2.17869e-14	1.91721
PTPN1	1.08646e-19	1.91719
RP11-50C13.1	3.45768e-09	1.91698
CTA-363E6.7	2.17002e-11	1.91655
FANCI	1.53379e-10	1.91471
HYPK	7.35879e-11	1.91463
NUFIP2	2.15329e-18	1.91449
CDK1	2.70213e-09	1.91374
ABHD2	1.36133e-13	1.91356
TMEM67	6.37119e-10	1.91207
KRT80	1.71914e-13	1.90953
CDS2	7.8173e-17	1.90912
PBRM1	2.92136e-12	1.90863
POLQ	3.15129e-14	1.90654
DTX3L	6.99412e-25	1.90633
FLII	3.54582e-10	1.90611
CKAP2L	6.70753e-10	1.90355
PXK	5.6194e-11	1.90341
KIAA0368	5.68245e-17	1.90315
DARS2	1.1013e-13	1.90307
FXN	2.5555e-12	1.90267
GOLGB1	5.04546e-24	1.90258
PPP1R18	7.08708e-12	1.8997
RP11-785H5.1	1.77523e-13	1.89642
SEPHS1	1.14907e-10	1.89579
ZNF675	8.72372e-11	1.89526
SLC15A3	1.55522e-12	1.89526
CEP78	5.06035e-13	1.89457
HNRNPA0	2.7623e-17	1.89275
VSIG10	3.68834e-12	1.89123
SUGP2	5.02153e-11	1.89119
ATP6AP2	2.92931e-20	1.89086
DUSP10	4.9927e-13	1.88952
FAM208B	3.98898e-17	1.88918
PXDC1	2.6828e-13	1.8857
XPO5	9.52881e-11	1.88563
TTK	1.64179e-09	1.88445
ANKRD18A	6.87472e-19	1.88324
FOSL1	5.35475e-10	1.88312
TPD52L2	6.67735e-15	1.88227
DNAJC13	2.5169e-13	1.88194
FHL2	1.91265e-10	1.88138
TASP1	5.78325e-17	1.88091
ATP2B1	3.81625e-16	1.87873
MROH1	1.02226e-13	1.87854
STT3B	3.78317e-13	1.87801
VCL	2.73009e-23	1.87654
TCERG1	1.28496e-27	1.87612
UBA2	3.67913e-12	1.87555
TRIM13	3.06162e-11	1.87532
NDUFAF4	3.52217e-11	1.87395
EMC7	4.23258e-12	1.87187
NPHP3	3.33259e-14	1.87118
L3MBTL3	7.03893e-12	1.87091
COL5A1	5.8526e-25	1.87058
TFRC	2.44455e-19	1.86914
NDUFA9	1.97815e-25	1.86848
TOPBP1	2.42277e-11	1.86799
MRTO4	6.00703e-15	1.86671
C5ORF42	5.35861e-11	1.8666
TOPORS	4.03276e-16	1.86027
PDGFA	1.64585e-12	1.85941
HEG1	2.03243e-14	1.85686
USP14	2.37639e-16	1.85638
SETD2	1.17103e-14	1.85478
WDR48	5.13388e-10	1.85392
SBNO1	8.23585e-20	1.8502
PTPLB	7.23232e-15	1.84989
TIMMDC1	1.26616e-26	1.84982
ARID1B	1.30745e-20	1.84955
CNDP2	2.56899e-14	1.84861
GNL3	6.22838e-24	1.84654
TWIST1	1.0798e-19	1.845
RIOK2	1.29941e-10	1.84439
RNF114	1.70973e-18	1.84423
HNRNPU	2.30102e-34	1.84327
HERC2	1.39521e-12	1.84316
RUNX2	2.36903e-11	1.8424
TACC1	2.1074e-11	1.84134
MED17	6.35828e-10	1.84085
CWC15	6.38246e-26	1.84028
NOL7	1.24227e-16	1.83834
PLOD1	7.77675e-13	1.83673
C12ORF43	2.12185e-12	1.83664
RGMB	9.23052e-15	1.8363
ATXN1	2.74062e-11	1.8357
CYFIP1	6.26069e-13	1.83469
RNVU1-6	4.2255e-11	1.83385
TMED7	9.31342e-20	1.83326
ARFRP1	3.43407e-12	1.82957
KCTD3	1.20108e-11	1.8287
DLC1	1.7644e-12	1.82857
TARBP1	2.96136e-11	1.82856
AC017104.2	5.22168e-11	1.8273
PITRM1	1.54385e-10	1.82638
LRRC7	4.20952e-14	1.82565
UBE2G1	2.48194e-25	1.81961
DHX35	3.28298e-11	1.81951
ATP5E	6.85763e-43	1.81928
NUF2	3.87814e-09	1.81924
WNT5B	2.04704e-16	1.81887
CEP97	2.13423e-11	1.81883
SFSWAP	1.48034e-13	1.81869
SLC25A17	1.94794e-10	1.81835
SS18	2.48684e-11	1.81425
SLC7A6	1.35257e-09	1.81421
DDX6	4.82576e-17	1.81376
RP11-357H14.17	1.45534e-19	1.8136
ELMO2	7.43826e-10	1.81148
CTD-2035E11.5	3.82252e-12	1.8086
SENP7	6.40969e-14	1.80829
USP42	1.72535e-14	1.80724
RP11-334E6.10	1.85808e-15	1.80703
FNDC3B	2.09276e-17	1.80475
LOXL2	8.60199e-13	1.80445
MYC	1.0215e-12	1.80372
QKI	5.51596e-23	1.80368
RFX7	3.81399e-15	1.80168
XPO6	4.73336e-12	1.80125
DEK	1.88618e-26	1.8011
ZW10	2.79821e-11	1.79855
AL035252.1	4.28583e-11	1.79772
CAPRIN2	1.66844e-10	1.79557
MTPAP	1.19653e-25	1.79543
E2F3	2.64381e-17	1.79526
HACL1	3.16772e-10	1.79512
VAPA	1.51008e-27	1.79373
TUBA1A	6.69879e-10	1.79287
DPAGT1	5.64404e-11	1.79261
ASPH	1.21385e-19	1.79239
HELZ	1.42673e-11	1.79081
HEATR2	5.18722e-12	1.78965
STARD3NL	6.89206e-12	1.78901
KRBOX4	1.8287e-10	1.78899
TIMP1	1.16502e-12	1.78877
TMOD3	2.11949e-27	1.78829
ZNF165	1.58239e-08	1.78788
TSR1	2.29145e-15	1.78726
BTBD19	2.34709e-14	1.78722
KIF5B	8.24587e-24	1.78534
HMBS	5.70149e-11	1.78532
ZFAND2A	1.97883e-11	1.78491
RNF8	4.33752e-10	1.78448
CD97	5.53579e-17	1.7826
MCFD2	6.69902e-22	1.78223
EFEMP1	1.9168e-08	1.78175
EGLN1	4.72098e-14	1.78106
ORC6	1.93343e-08	1.78031
ADORA2B	9.33697e-11	1.77928
PRPF4B	6.41929e-15	1.77911
PIK3R4	4.42753e-09	1.77843
DPH6	8.91302e-10	1.77825
CD2AP	3.98718e-15	1.77676
FYCO1	1.90078e-12	1.77528
BLOC1S6	6.94209e-13	1.77453
CARD16	1.36806e-09	1.77448
BCLAF1	8.27077e-25	1.77444
EHD4	2.32371e-15	1.77395
BIRC5	4.10032e-08	1.77331
DYNC1LI1	2.2604e-13	1.77317
TMCC1	2.7899e-10	1.7731
LARP4B	5.63174e-27	1.77228
MCM8	9.80679e-13	1.77193
TRAF5	4.71297e-16	1.77047
ARHGAP11A	7.78729e-11	1.77005
PCNXL4	2.34047e-10	1.76965
PIP5K1A	2.18445e-11	1.76882
RP11-845C23.2	3.32867e-12	1.76818
C5ORF15	7.29034e-17	1.76808
AKAP8L	1.47993e-09	1.7675
STMN1	9.10502e-15	1.76639
RP11-770J1.5	7.56815e-14	1.76617
CUL5	3.34237e-17	1.76561
ANKRD36C	3.19196e-12	1.76548
LSM2	8.3589e-15	1.76519
PRAME	3.90337e-14	1.76516
POLA1	7.34278e-13	1.76425
LYN	1.19083e-10	1.76393
FEN1	2.53407e-07	1.7634
RNU5A-8P	2.20206e-09	1.76302
LMO7	6.20174e-08	1.76287
BUB1	1.17788e-08	1.76241
RP4-742J24.2	1.73286e-09	1.76219
CDV3	1.77741e-31	1.76119
EFHD2	4.95005e-19	1.76028
PCNA	1.31614e-13	1.75997
MRPS18B	3.03606e-18	1.75959
PVR	1.262e-21	1.7593
BARD1	3.91054e-12	1.7579
SOD2	1.81884e-17	1.75663
CNOT2	5.99749e-22	1.75351
NUP88	8.3124e-11	1.75336
SPAG4	2.73501e-10	1.75272
SYNGR1	3.21544e-12	1.75101
CDK12	2.92789e-17	1.75078
RP11-316M1.12	1.60343e-11	1.7503
CSF2	9.16916e-09	1.75018
SDR16C5	1.12359e-10	1.75017
RASSF8	1.39587e-12	1.74931
SHCBP1	4.17797e-10	1.74833
DIABLO	1.26341e-11	1.74809
UTP15	4.51917e-10	1.74756
SOAT1	4.81784e-11	1.74616
HMGN4	6.45291e-10	1.74442
DNAJA1	4.96171e-35	1.74418
MOCS3	2.00335e-12	1.74411
PPDPF	2.9145e-20	1.74393
GEMIN5	4.71365e-12	1.74374
GTF2F2	1.40794e-25	1.74357
STT3A	8.62748e-18	1.74193
PLAA	6.52301e-10	1.74187
COPG1	1.06363e-09	1.74176
KPNB1	4.04855e-22	1.74142
YWHAH	4.41869e-14	1.74089
RAD51AP1	6.73908e-08	1.74077
DEGS1	2.62592e-13	1.7401
KDM6A	3.69362e-11	1.73996
DSN1	3.97789e-11	1.73921
CLIP1	3.11385e-12	1.73913
DBNL	1.23535e-12	1.7385
GOLM1	4.40514e-11	1.73825
POLE2	6.50629e-09	1.73813
NCAPD2	6.2504e-10	1.73753
BACE1	1.13116e-11	1.73725
CUTA	1.24623e-19	1.73619
ELL2	8.18381e-20	1.73365
TMEM171	3.37862e-15	1.73205
EXT2	1.44396e-10	1.73159
SERPINH1	1.20922e-16	1.73156
CEP152	9.70082e-11	1.73155
JAG1	2.07929e-15	1.72984
FRMD6-AS2	1.69963e-12	1.7282
CREB3	7.10245e-10	1.72815
CUL3	5.01401e-11	1.72808
BLM	5.11203e-08	1.72724
RAD50	2.37817e-19	1.72711
MYCBP2	7.08732e-13	1.72703
SMC5	1.03526e-15	1.72573
PHYH	8.85022e-10	1.7255
SETD5-AS1	1.60812e-13	1.72473
MRPS2	1.29145e-10	1.72411
MSH6	1.78331e-10	1.72393
DYX1C1	2.37016e-13	1.72162
CARS2	5.03886e-11	1.7208
C5ORF45	5.9828e-11	1.71873
STK35	2.08107e-13	1.71671
TTI1	6.47396e-12	1.71564
RNASEH2B	3.86876e-11	1.71535
HEPHL1	5.3469e-15	1.7149
ELP5	8.25761e-12	1.71352
TRIP13	9.21011e-09	1.71181
LRRC47	2.91237e-11	1.7111
PRPS2	1.41997e-18	1.71083
KATNAL1	1.21502e-11	1.70989
STC2	7.32311e-15	1.7094
HOXA3	1.5567e-13	1.70894
MICB	5.21038e-16	1.70772
ANKRD26	5.15429e-11	1.70708
ESF1	2.76865e-22	1.70669
MKL1	9.70579e-14	1.70649
LRRFIP2	2.91688e-09	1.70606
RALA	6.83838e-15	1.70603
HSP90AB1	1.02267e-40	1.70565
FARSB	5.06771e-13	1.70398
CEP135	5.93522e-14	1.70384
FANCM	6.40325e-09	1.70292
ATP13A3	3.81713e-15	1.70234
ABHD10	1.48738e-09	1.70216
PGM1	1.97201e-11	1.70177
EXT1	9.50198e-11	1.70079
RAD54B	3.25598e-09	1.70049
RAPH1	1.0077e-13	1.70048
C1ORF112	6.11661e-10	1.69979
STK4	4.33943e-16	1.69936
FHL1	1.18092e-13	1.69927
GLS	6.56854e-12	1.69603
PRDM1	1.26938e-14	1.69576
SCHIP1	4.36463e-09	1.69559
MAT2A	4.14025e-14	1.69547
GPR180	3.90204e-15	1.69443
SMC3	1.90256e-23	1.69408
TOP2A	3.74144e-09	1.69309
LDHA	3.70079e-35	1.69201
BRD9	3.8962e-11	1.69181
KIAA0247	1.33129e-13	1.69065
RNF24	1.37436e-11	1.68941
NAA50	9.45102e-19	1.68777
RP11-488L18.10	4.2498e-14	1.68702
MRPL9	3.72534e-13	1.68666
LINC00984	3.71583e-10	1.6862
PRPF6	5.10309e-16	1.68585
TUBB	2.61679e-21	1.68564
TULP3	2.62787e-10	1.68533
YES1	1.2434e-13	1.68468
CTB-25J19.9	8.70545e-11	1.68436
NPAT	7.00559e-11	1.6842
EIF5A	1.11215e-25	1.68413
RB1CC1	2.36243e-19	1.68393
RP11-589M4.1	1.53466e-11	1.6826
SMARCC1	4.31212e-13	1.68238
RPRD1B	2.22911e-15	1.68235
PHF3	1.21568e-15	1.68104
ARAF	3.9673e-10	1.68035
MAP4K5	4.20524e-10	1.68004
ATP6V1H	1.18428e-15	1.67978
HERC2P9	6.18562e-12	1.67958
XRCC4	1.56606e-11	1.67957
PFDN2	3.70501e-21	1.67891
IQCB1	2.26712e-10	1.67819
PROSER2	2.12642e-13	1.67815
COPRS	5.54082e-12	1.67787
ARHGAP18	1.1143e-10	1.67681
GOSR1	2.97735e-16	1.67592
FUS	1.57125e-21	1.67564
CAB39	3.49253e-13	1.67534
CLK1	1.13396e-11	1.67491
NIT2	1.75216e-21	1.67489
SMC1A	3.45769e-11	1.67416
KIF20B	2.7277e-09	1.67336
SDCCAG8	6.24598e-14	1.67325
LRP6	1.19843e-12	1.6723
VRK1	7.40533e-09	1.67218
AL358113.1	3.41029e-08	1.67206
PIGB	2.08219e-08	1.67205
NELFE	5.34444e-10	1.67073
PRPF8	1.64463e-16	1.66901
GPANK1	1.03168e-11	1.66888
HERPUD2	7.87072e-18	1.66876
MTHFD1L	4.95426e-11	1.66681
PER2	4.03956e-12	1.66607
SERPINB7	7.65109e-09	1.66575
KIAA1731	7.63818e-13	1.66453
RQCD1	4.04984e-31	1.66445
ZBTB38	2.84121e-11	1.66377
ADA	1.8437e-09	1.6637
TJP1	4.62214e-18	1.66327
DLGAP5	1.015e-07	1.66282
AMD1	4.94581e-13	1.66237
AHCTF1	9.5118e-13	1.66155
SERPINE1	3.42303e-10	1.66141
SLC29A1	8.43273e-11	1.66016
YME1L1	8.40619e-16	1.65953
THUMPD3	1.65896e-13	1.65933
MTDH	2.2112e-27	1.65775
KDM3B	1.5438e-11	1.6562
MAN1B1	6.14424e-10	1.65587
IPO5	6.94446e-17	1.65581
CENPW	2.42002e-11	1.65457
KCTD6	2.90122e-09	1.65455
FRMD6	1.02047e-13	1.65433
ARPP19	6.14912e-19	1.65392
MDN1	3.35238e-11	1.65388
NCOR1	1.11919e-15	1.65356
MRPS27	7.18553e-13	1.65339
ANKEF1	8.21052e-13	1.65295
ATRX	8.48461e-22	1.65242
SLMO2	3.92169e-38	1.65188
SRFBP1	7.36488e-14	1.65185
NSUN2	4.41041e-13	1.65077
TAGLN	3.80557e-08	1.65045
UBA3	1.85915e-13	1.65021
RPS27L	4.0984e-26	1.65006
DOCK5	4.96615e-18	1.64915
DNAJC17	1.27904e-09	1.64895
HNRNPM	2.91723e-22	1.64854
CCDC14	2.34082e-12	1.64805
RNF19A	2.1717e-11	1.64765
RP11-544A12.8	6.79542e-18	1.64737
RP1-313I6.12	1.48186e-08	1.64682
EXOSC10	1.93762e-11	1.6462
PIK3CD	1.23447e-15	1.64482
SLC25A32	1.34317e-11	1.64431
TNPO1	3.93871e-11	1.64402
RBMX	5.08979e-19	1.64322
PTBP2	1.63905e-14	1.64302
MAP4	6.014e-17	1.64237
FAM214A	1.21522e-07	1.6422
COL4A3BP	1.43807e-10	1.64189
TNFRSF10A	2.36085e-11	1.64147
REXO2	2.24409e-21	1.64141
C12ORF4	4.73518e-09	1.6408
SPRYD7	7.33403e-13	1.64063
EMP3	2.56578e-09	1.63983
MFAP2	5.97828e-10	1.63978
HDAC2	2.36413e-14	1.63968
USP8	1.0735e-16	1.63932
RYK	1.13699e-13	1.63782
USP10	3.11769e-13	1.63763
YTHDF3	1.45283e-13	1.63744
TMEM107	4.69452e-09	1.6374
DDX47	4.60101e-21	1.6373
KANSL1	2.04754e-13	1.63572
ERCC6	6.84839e-09	1.63464
LETM2	7.13038e-10	1.6343
POLE	1.42362e-11	1.63429
RPP30	1.821e-19	1.634
PSMD6-AS2	2.96761e-08	1.63309
PSMD6	2.01396e-21	1.63266
UTP14A	3.6318e-10	1.63211
B2M	3.04269e-35	1.63199
TEAD1	1.11757e-15	1.63054
C15ORF57	1.59839e-08	1.62936
RNF216P1	2.71117e-11	1.6293
TNFRSF12A	2.14744e-11	1.62929
ZNHIT6	1.25364e-12	1.62907
YARS2	3.24236e-09	1.62864
SNRPGP10	1.27166e-05	1.6283
TTC32	1.19667e-09	1.62641
PPP1R15A	1.5994e-12	1.62629
FAM126A	1.38514e-14	1.62626
CD276	1.59633e-09	1.626
ACSL4	3.57242e-11	1.62518
DDX21	1.25571e-26	1.62462
GSPT1	1.79256e-16	1.62344
CDYL	4.6553e-10	1.61859
TRMU	8.35793e-09	1.61832
THADA	2.21956e-09	1.61823
PCBP2	1.08158e-31	1.61816
ELK3	2.37869e-11	1.61765
COPS2	3.72896e-17	1.61695
DIMT1	3.31079e-14	1.61661
SH3BP5	2.05356e-14	1.61642
TMEM161B	2.95466e-10	1.61442
EEA1	1.79244e-16	1.61417
ATP5EP2	1.40002e-15	1.61411
ALKBH8	2.985e-10	1.61402
EPS15	6.35747e-13	1.61356
PHB2	1.33379e-10	1.61235
CRBN	4.20199e-11	1.61224
NAE1	7.59612e-22	1.61197
VPS13A	1.90132e-10	1.6119
AC005523.2	7.36432e-14	1.6109
TIMM17B	2.77112e-10	1.61077
RNF34	4.51331e-11	1.61016
CLSPN	2.02624e-09	1.60948
ZNF354A	3.08274e-11	1.60889
DLGAP4	4.10319e-12	1.60859
WDR46	1.31193e-08	1.60832
NUPL2	2.78939e-14	1.60812
GOLGA3	9.03141e-17	1.60762
SHISA2	1.19707e-10	1.60679
PABPC4	1.20625e-16	1.60673
NFKB1	1.79831e-10	1.60633
HERC1	1.43515e-09	1.60629
MORF4L1	4.99915e-40	1.60577
IFT52	1.52315e-10	1.60536
USP1	2.4341e-11	1.60516
TBRG4	7.39044e-17	1.60432
ZNF585A	6.78787e-13	1.60413
BTG1	5.75108e-12	1.60337
F2R	9.03087e-18	1.60309
VPS36	8.21276e-13	1.60214
ARHGAP12	4.60768e-09	1.60036
STX2	3.74923e-09	1.59956
LCN2	1.33251e-07	1.59894
TMED2	4.2667e-28	1.59844
CAPN12	9.44402e-15	1.59813
DNA2	1.04034e-08	1.59811
PTCHD3P1	1.22146e-08	1.59807
EFTUD2	2.03261e-13	1.59762
FOXJ3	1.77662e-11	1.59723
ARHGDIA	1.09668e-10	1.5972
PHC2	3.54423e-11	1.5962
NUP93	4.78938e-11	1.59558
INTS7	1.27352e-09	1.59471
CTD-3035D6.1	8.70094e-08	1.59428
DNM1L	6.04496e-16	1.59369
SNHG15	6.11083e-13	1.59348
GNB4	5.88284e-09	1.59343
PDE4D	1.54655e-11	1.59341
RPUSD4	4.50956e-09	1.59136
RP11-500M8.7	2.92496e-14	1.59052
ERGIC2	3.38941e-19	1.59052
PHF14	1.45806e-12	1.5898
TMEM234	2.62447e-09	1.58959
DDX42	1.1292e-12	1.58868
TOX2	5.10332e-11	1.5886
FAM208A	1.1941e-12	1.58805
GLA	2.12061e-11	1.58803
AKAP10	1.03771e-09	1.58681
RP6-65G23.3	2.20325e-08	1.58619
EIF2S3	6.7268e-37	1.58432
MICAL2	1.26057e-11	1.58417
VAPB	3.46531e-10	1.58353
ZNF318	1.03934e-15	1.581
SNUPN	3.82862e-09	1.57935
CDC5L	5.81905e-20	1.57902
NOP16	2.46524e-16	1.57875
DDX27	4.03515e-23	1.57871
KIF15	8.46685e-10	1.57849
RBM3	3.19012e-22	1.57821
OSMR	7.35969e-11	1.5764
SNX2	1.61229e-16	1.57623
DHX9	4.95502e-19	1.57442
FBN1	9.51917e-14	1.57377
EHMT1	1.17026e-10	1.57372
CDK5RAP1	5.99873e-11	1.57286
MCM9	4.1454e-11	1.57263
KIAA1586	6.5133e-10	1.57194
SNAI2	1.002e-08	1.57146
NXT1	4.75795e-10	1.57095
AC015849.19	3.09561e-14	1.5709
ZNF140	9.49976e-09	1.57029
HLA-F-AS1	1.49162e-10	1.56833
NOL11	4.10889e-18	1.5679
CDCA7	1.51625e-09	1.56753
SIL1	6.8475e-09	1.5671
TOP3A	3.50704e-09	1.56672
SUV39H2	3.65352e-08	1.56639
PLEKHA5	2.49909e-12	1.56605
TXNRD2	6.51298e-09	1.56574
SAR1A	2.23527e-32	1.56526
NR2F2	2.06576e-11	1.56466
MAP7D3	1.09245e-11	1.56459
TMEM87A	2.50161e-17	1.56455
PMPCA	3.55682e-10	1.56391
MGME1	1.99858e-15	1.56353
UHRF2	5.78884e-09	1.56352
RASA1	2.40063e-10	1.56344
CRIM1	4.3573e-19	1.56256
C6ORF62	1.83992e-26	1.55916
MLLT10	1.13822e-08	1.5585
SNORA70	1.34901e-10	1.55849
HCG25	2.47729e-08	1.55787
BRI3BP	2.04286e-13	1.55776
COL6A1	9.31033e-17	1.55746
DIAPH1	6.93889e-14	1.55632
SMAD4	1.74784e-09	1.55608
NOL8	6.23798e-18	1.55575
YTHDC2	1.61027e-10	1.55364
NAP1L1	1.41829e-37	1.55334
SNRPB	2.37361e-29	1.55327
MSL3	1.41041e-09	1.55292
PPP2CA	2.52295e-13	1.55285
JMJD1C	2.39875e-12	1.55259
RP11-1070A24.1	2.13189e-09	1.55251
SKIV2L2	1.00918e-16	1.55159
OCLN	2.10129e-12	1.55145
NAV2	1.85567e-10	1.55076
ABCC3	7.65746e-11	1.55017
RP4-635E18.8	1.34642e-08	1.55008
DENND1A	3.62996e-09	1.55008
SSH2	3.50131e-10	1.54988
RAD23B	1.88846e-24	1.5495
MPRIP-AS1	1.17995e-08	1.54937
DNAJC3	8.96587e-30	1.54895
LGALS1	5.95851e-11	1.54815
SEC11C	1.72594e-12	1.54789
CYLD	3.31503e-09	1.54645
ARHGAP11B	1.60828e-10	1.54554
TAF8	5.97809e-12	1.54443
DIEXF	1.11105e-13	1.54391
ZNF326	1.39716e-14	1.54312
TFG	6.31974e-18	1.54286
EIF4B	2.69368e-20	1.5423
SESTD1	2.25398e-12	1.54176
WNK1	4.90172e-12	1.54064
CAMK2N1	6.30202e-16	1.5398
USP37	1.44961e-08	1.53932
ELP6	3.65595e-11	1.5393
RNF149	3.69131e-13	1.53896
MIS12	1.71444e-08	1.53891
DHX29	9.91745e-15	1.53861
ANKRD13C	4.22494e-09	1.53797
BEND3	8.17023e-12	1.53772
RFC3	1.33536e-08	1.53749
ANAPC5	2.27699e-16	1.53743
DDX46	3.30333e-16	1.53734
CHPT1	1.51057e-13	1.53661
PFDN4	8.18027e-28	1.53642
EI24	5.57653e-14	1.53499
SMN2	2.0153e-17	1.5347
RP11-46O21.2	7.89656e-08	1.53391
RP1-68D18.4	6.54305e-09	1.53347
WDR52	4.67935e-13	1.53182
BIVM	7.28538e-08	1.53162
SF1	1.03313e-12	1.53142
SMIM15	4.7882e-10	1.53085
PSEN2	2.25266e-10	1.53016
MLLT4	5.17357e-11	1.52837
UBE2E1	6.73752e-10	1.52824
TRDMT1	1.46325e-10	1.52776
MED4	5.46149e-12	1.52772
TMEM189	1.87927e-20	1.52731
GALNT10	4.00221e-13	1.52714
POFUT1	8.81617e-10	1.52693
SPTLC3	1.35143e-13	1.52677
LOX	1.17224e-08	1.52653
TEX10	9.34435e-10	1.52423
VEGFA	3.01132e-11	1.5242
EDC4	2.57431e-07	1.52389
SLC5A2	5.67875e-11	1.52316
SECISBP2	1.00216e-09	1.52301
CDC123	3.74317e-25	1.52279
CTCF	2.73999e-10	1.52256
ACAD9	1.18832e-09	1.52243
CKAP2	4.97019e-10	1.52227
NUFIP1	5.96342e-15	1.52192
EMC3	3.64579e-14	1.52177
RP11-264B17.2	5.47731e-16	1.52133
CTSL	7.24803e-12	1.5208
PNPLA4	7.06555e-09	1.52041
IPO11	2.39221e-09	1.51985
ADAL	5.96509e-09	1.51889
CHAF1A	3.88005e-10	1.51825
METTL17	4.46945e-10	1.51751
MORC2-AS1	1.13236e-09	1.51738
DUSP5	2.53484e-14	1.51717
CDKAL1	7.52651e-14	1.51625
GOLGA4	7.08261e-21	1.51506
FLOT2	5.15024e-09	1.5148
PTBP1	1.98065e-12	1.51451
AC159540.1	2.23118e-09	1.51347
PCNP	2.9727e-28	1.51221
MAP2K3	6.61853e-10	1.51207
G0S2	1.09438e-10	1.51194
HIST1H2AC	4.20277e-08	1.51185
CTNNBL1	1.75473e-15	1.51184
DNMT1	4.47699e-17	1.51178
LRR1	3.56309e-10	1.51139
ARID2	1.71178e-13	1.51094
2006-09-01	5.65338e-12	1.51055
ERH	3.7173e-29	1.51049
SRBD1	8.05302e-10	1.50939
CEP350	1.59095e-10	1.50874
ACTR3	3.48787e-18	1.50812
BUD13	1.40785e-09	1.50781
RP11-138A9.1	8.01312e-07	1.50764
DDX3X	2.84587e-24	1.50695
UBR7	1.2029e-08	1.50686
HPS3	9.43065e-09	1.50677
CALM2	1.65822e-33	1.50607
LPAR1	4.72967e-08	1.5059
MAP3K1	2.80344e-11	1.50583
KLHL9	6.30029e-12	1.50551
ZFYVE16	1.48221e-09	1.50462
SHB	2.01535e-14	1.50337
COPS3	4.98634e-16	1.50328
ZNF639	7.64943e-08	1.50287
PTRF	4.9917e-26	1.50243
ERI1	3.88515e-09	1.50216
MAPK1IP1L	1.6561e-23	1.50198
RRP15	1.64172e-19	1.50165
SNORA4	7.87213e-10	1.50144
VDR	7.25758e-12	1.50129
RP11-745A24.1	1.88493e-08	1.50058
RP11-294J22.6	1.2252e-21	1.50016
AUNIP	9.65814e-09	1.49997
OTUD3	1.83349e-09	1.4999
HGS	5.83122e-09	1.49963
GATAD2A	2.46365e-14	1.49903
AC007050.17	1.09666e-14	1.4986
CEP57	4.649e-15	1.49789
EXO1	1.09188e-07	1.49751
MGEA5	2.11888e-13	1.49742
GORASP1	9.1789e-10	1.49637
SLC16A2	2.38502e-10	1.49622
PSMF1	2.07266e-18	1.49514
CLTC	4.06609e-23	1.49476
LARP4	5.75604e-17	1.49475
HNRNPAB	2.7527e-11	1.49457
YAP1	2.13504e-09	1.49447
GOLT1B	2.09908e-18	1.49421
MOB3A	4.87907e-11	1.49343
PTPN9	6.78799e-08	1.49296
BTN2A1	3.55642e-09	1.4929
DPYD	2.63486e-08	1.49105
LEO1	1.50775e-12	1.49097
NKTR	1.97211e-12	1.49092
POLR3F	9.55763e-09	1.49088
TLE3	2.18331e-14	1.49062
AC104135.3	8.40844e-06	1.48901
HEBP1	7.08982e-09	1.48824
ZBED2	2.92335e-09	1.48717
ZFY	7.13773e-15	1.48624
TRPS1	1.51536e-11	1.48483
CDC25B	1.34672e-09	1.48479
RNF2	2.38423e-09	1.48453
ASTE1	3.99547e-10	1.48366
ZNF121	1.10597e-15	1.48313
KIF1B	2.75298e-11	1.48233
GINS2	1.24319e-07	1.48207
ABR	3.06973e-11	1.48148
POLR1C	7.16033e-12	1.47992
POC1A	1.28081e-09	1.47879
YWHAE	5.28391e-41	1.47796
GTF2E1	7.32809e-13	1.47658
FNBP4	3.6607e-10	1.47657
RPP21	7.82177e-12	1.47653
ECE1	1.16088e-12	1.47608
IRF2BP2	4.20976e-16	1.4757
SLC39A7	9.67372e-10	1.47495
ANGPTL4	7.62017e-11	1.4747
ZBTB43	6.95202e-11	1.47426
UGGT2	2.12839e-09	1.47401
LARP1	2.83756e-23	1.47382
MOB3B	1.48796e-09	1.47378
RABL3	2.26745e-09	1.4737
DHX30	1.9282e-11	1.4731
TMEM150C	7.74263e-16	1.47287
ATXN10	1.27319e-14	1.4725
SEC22C	1.44965e-08	1.47215
MRPS25	2.70709e-11	1.4712
EXO5	1.29541e-07	1.47099
SMC2	1.00207e-11	1.46932
C17ORF75	1.44627e-12	1.46802
RPL7AP11	8.62153e-09	1.46735
ZNF618	7.44638e-21	1.46721
NUCKS1	8.24104e-20	1.46666
RP11-667K14.4	1.44096e-09	1.4664
ELAVL2	2.36553e-09	1.46544
LAMP1	2.04411e-16	1.46462
IPO7	1.51074e-17	1.4645
AL358781.1	5.77949e-07	1.4644
TOP1	7.06777e-16	1.46428
EVI5	5.06062e-11	1.46341
LINC00941	1.37132e-08	1.4623
ZFHX3	9.57808e-14	1.4623
NFX1	4.60323e-09	1.46212
NDUFB11	5.19817e-16	1.46036
PDIA5	1.34565e-10	1.45937
SRRD	1.45353e-09	1.45876
STK3	3.91946e-14	1.45858
ZNF75A	2.34825e-09	1.45679
CENPQ	8.27496e-10	1.45674
PDCD11	3.19649e-11	1.45598
BBX	7.98287e-18	1.45564
HSPA8	1.03358e-25	1.45506
MBD4	7.86235e-11	1.45494
PITPNB	2.99875e-18	1.45416
SEC63	7.77778e-16	1.45409
ALKBH5	2.60458e-08	1.45396
GARS	3.90383e-11	1.45289
HLTF	1.42729e-11	1.45264
LPIN3	1.21534e-08	1.45137
SETD9	3.11756e-09	1.45092
PTP4A2	6.31986e-18	1.45078
RFWD2	4.95731e-10	1.45058
POLI	2.24141e-10	1.44947
CTD-2636A23.2	4.17295e-11	1.44934
RP11-417E7.1	2.38421e-09	1.44927
ZEB1	5.24097e-11	1.44895
RPL17P50	5.97215e-10	1.44813
RP11-338K17.8	1.09665e-14	1.44806
LRP12	1.96165e-09	1.44752
TMF1	2.39517e-11	1.44737
CDC42EP3	1.25999e-10	1.44693
HEBP2	7.67785e-10	1.44625
GAPVD1	3.3212e-13	1.44619
PARD6B	3.14258e-10	1.44492
NPM1	2.17185e-37	1.44489
IRF1	1.96248e-10	1.44403
RASSF3	6.70586e-16	1.44383
USP24	2.15018e-08	1.44369
RP4-816N1.7	3.04672e-13	1.44342
AGTPBP1	1.75985e-08	1.4427
MAVS	1.08125e-11	1.44256
AMIGO2	1.48888e-11	1.44155
ACTG1	7.76661e-22	1.44149
TFAP2C	1.19316e-20	1.44145
KIF3B	2.27883e-12	1.44084
IPO9	2.24816e-10	1.43988
FAM20C	5.95234e-13	1.43979
MTFR2	1.21809e-09	1.43973
TCP1	1.41256e-19	1.43965
ISY1	8.14805e-09	1.4389
OXSR1	3.62144e-11	1.43814
PTPN3	6.51417e-10	1.43779
CTDSPL2	1.02762e-09	1.43704
CLTA	6.53684e-13	1.43702
PPP2R1B	1.87153e-10	1.4369
CKMT2-AS1	1.66848e-08	1.43679
ZNF841	2.75008e-11	1.43677
STAU1	5.16051e-15	1.43572
ACOT8	2.34339e-09	1.43553
LBR	4.9534e-13	1.4354
AFF4	1.82367e-10	1.4349
UQCC1	4.04007e-10	1.43459
TRAPPC13	2.36543e-09	1.43401
ATM	4.47251e-09	1.43371
P4HA2	6.73327e-11	1.43369
TMEM255B	2.22858e-11	1.43276
KIAA0947	2.18171e-11	1.4323
SYNCRIP	3.4711e-28	1.43217
RNF26	2.92432e-09	1.43205
ZDHHC17	3.23054e-08	1.43172
ISCA2	4.84118e-09	1.43084
EDN1	2.0674e-09	1.42959
CTC-518P12.6	5.92792e-11	1.42841
SLC30A5	2.46561e-10	1.42792
IMPAD1	1.41935e-11	1.42764
MESDC1	1.08054e-20	1.42753
MGAT1	1.31581e-10	1.42705
SRSF2	6.44315e-17	1.42702
OGT	9.93943e-14	1.42653
VPS33A	1.08627e-08	1.42624
MYADM	7.64485e-13	1.42597
RPP40	4.36587e-09	1.42583
TTF1	4.47443e-11	1.42575
FAM13B	2.16359e-09	1.42438
SLC30A7	2.80462e-17	1.42356
HIST1H2BC	2.45397e-07	1.42348
SMC4	1.10395e-11	1.42328
AP3B1	6.33066e-10	1.42315
ADRM1	2.65286e-16	1.42294
NR2C2	1.38241e-09	1.42276
CTD-2031P19.5	3.03555e-10	1.42251
FAM210B	1.9132e-10	1.42126
SRPX	4.01655e-09	1.42102
CDADC1	9.90766e-09	1.42005
LNPEP	8.14088e-10	1.41947
CDC20	2.9504e-07	1.41886
CHST14	4.83443e-14	1.41813
C12ORF23	4.87023e-15	1.41782
EXOSC2	2.67513e-11	1.4175
NASP	6.20545e-17	1.41744
TPBG	2.82552e-14	1.41673
SNORA72	1.56663e-09	1.41651
F2RL1	1.82345e-08	1.41646
VIM-AS1	2.20865e-12	1.41603
PSMG4	2.48106e-09	1.41575
ENC1	2.74418e-10	1.41543
ALG14	2.33636e-09	1.41533
SETD8	5.241e-12	1.4152
SNORA63	3.08784e-09	1.41504
CERS5	2.86065e-08	1.41482
NEK2	1.97045e-08	1.41375
ZHX3	8.1857e-13	1.41259
UBR1	1.55906e-08	1.41214
NUDT15	9.34911e-11	1.41109
NEMF	3.83366e-14	1.41108
POLK	1.74812e-10	1.41086
RP11-544A12.4	6.75056e-11	1.41063
PREP	7.90098e-10	1.41062
PTK2	1.05891e-18	1.40979
TATDN2	1.03326e-09	1.40964
GEMIN6	1.13575e-09	1.40934
RAE1	6.63989e-21	1.40846
APC	2.11814e-09	1.40843
SMARCA2	4.85283e-10	1.40758
TXNDC5	4.44694e-10	1.4073
MAPK13	5.28502e-09	1.4069
RP11-267A15.1	1.02355e-11	1.4067
ENDOD1	8.81837e-09	1.40607
SMYD4	1.91698e-09	1.40576
SYNC	2.14201e-12	1.40475
DKC1	8.12218e-15	1.40381
CD59	9.45939e-27	1.40191
C9ORF40	3.70017e-12	1.40176
SURF6	2.55097e-16	1.39944
ADPRM	1.02104e-08	1.39857
PDHA1	5.84294e-13	1.39851
CCNY	3.63803e-10	1.39848
ARFGEF1	4.26768e-10	1.3982
ALG2	3.96092e-10	1.3975
PRDM2	1.04259e-10	1.3973
TM9SF3	5.01356e-17	1.39684
LZTFL1	1.47021e-09	1.39645
EIF4A1	1.01121e-26	1.39639
CUL2	6.16681e-10	1.39577
DHX16	1.519e-08	1.39575
INSR	8.34796e-12	1.39537
ATG3	1.95417e-11	1.39515
DAAM1	8.77936e-19	1.39497
TUBGCP3	5.30779e-10	1.39468
TAB3	7.51305e-10	1.39466
LINC00657	8.00298e-23	1.39293
RP11-79P5.2	9.59482e-11	1.39208
FAIM3	1.26546e-10	1.39202
FH	1.29821e-12	1.39092
FAM169A	1.48705e-09	1.39046
DAB2	3.93524e-08	1.38985
ASPM	2.5285e-08	1.38814
RFTN1	5.58821e-12	1.38725
IGF2R	1.949e-10	1.38708
RB1	6.0066e-09	1.38613
SPPL3	2.4723e-08	1.38609
SUPT20H	2.51017e-09	1.38604
DDRGK1	2.47558e-10	1.38542
AASS	3.67944e-10	1.38516
RABGAP1	3.54348e-09	1.38507
SQSTM1	6.41673e-13	1.38451
MON2	9.11281e-08	1.38405
APOL6	3.94593e-11	1.384
PRKAR2A	2.1891e-12	1.38385
NFRKB	2.58187e-09	1.3837
ROBO1	3.09515e-20	1.38293
RBM26	5.49109e-13	1.38243
GNB1	1.3438e-10	1.38176
POLR3E	1.31715e-07	1.3805
SYNJ2	3.70817e-10	1.38021
STARD13-AS	2.23546e-09	1.37964
TXLNA	1.53331e-12	1.37935
AL645728.2	7.72936e-09	1.37901
NMT1	5.17712e-12	1.37809
RNVU1-14	3.08784e-09	1.3775
PGBD1	7.98037e-09	1.37734
SBF2	4.14123e-10	1.37661
WDR45	9.03106e-09	1.37645
IFT88	5.78669e-09	1.37627
SUCLA2	1.38385e-14	1.37591
PHLDB2	5.76444e-14	1.37537
MED23	1.03984e-09	1.37529
ZNF605	7.68169e-13	1.37449
RP11-78A19.3	6.53918e-11	1.37442
PDE12	5.54314e-12	1.37403
C1ORF174	7.49293e-14	1.37391
TEX264	7.34034e-09	1.37378
FUBP1	1.04705e-11	1.3732
RP1-179N16.3	1.27654e-06	1.37271
UBE2T	6.97562e-07	1.37254
PAFAH1B1	3.38908e-10	1.37232
PHF20	9.36264e-14	1.37222
FAM129B	4.0599e-10	1.37216
LPP	7.35611e-12	1.37191
PHIP	5.27857e-12	1.3715
TIMM9	1.95647e-09	1.37148
C6ORF89	3.45527e-09	1.37115
TMEM120B	1.18848e-10	1.37036
FLJ20373	3.65994e-08	1.37008
MAP2K4	2.04665e-08	1.36904
SPTBN1	8.91109e-18	1.36874
MAK16	1.34259e-12	1.36861
SLC25A43	9.45787e-09	1.36805
SMARCA4	4.68841e-09	1.36804
RBM10	2.73866e-10	1.36789
SLC25A46	5.94079e-09	1.36787
DLAT	3.91484e-09	1.36749
TRPC1	3.48695e-14	1.36625
LTV1	7.88624e-09	1.36545
CDKN3	5.86877e-06	1.36521
RIN2	8.53204e-21	1.36452
IFRD2	2.96555e-09	1.36439
MPP1	3.14929e-09	1.36435
MRPS36	3.32095e-15	1.36427
TSPAN3	3.06661e-11	1.36338
RP11-867G23.4	2.83832e-09	1.36278
GNE	3.92846e-12	1.3626
LAMA3	1.66355e-13	1.3624
ARL6IP5	1.94232e-13	1.36227
MATR3	1.35423e-24	1.36148
CTD-3025N20.3	1.07652e-06	1.36109
TBPL1	6.90903e-09	1.36092
RP11-640M9.2	6.72916e-09	1.36077
APLP2	4.63447e-21	1.3606
LUCAT1	1.02355e-11	1.36031
SYAP1	7.72403e-18	1.35981
RP11-93O14.2	4.78132e-12	1.3594
BNC2	2.56444e-14	1.35909
PNPT1	3.47299e-10	1.35871
RP11-403P17.3	1.14832e-08	1.35857
DDX39B	1.83396e-13	1.35838
NARG2	3.50428e-12	1.35787
GALK2	8.78968e-08	1.35755
Z98256.1	3.18487e-10	1.35682
EOGT	8.05343e-09	1.35662
MTHFS	5.87253e-11	1.35531
FOXK1	4.76518e-15	1.35529
NFIB	7.03222e-17	1.35509
IAH1	6.61403e-25	1.35506
NEK11	2.24299e-08	1.355
WDR72	5.07316e-16	1.35432
PON2	4.305e-09	1.35418
PARP4	1.7796e-09	1.35406
KDM5A	3.20412e-10	1.35391
CD109	4.46987e-16	1.35353
MAP4K4	1.48688e-09	1.35284
RABEP1	1.17649e-08	1.35264
CCNJL	1.35144e-13	1.35257
KIAA2026	1.07615e-10	1.3518
MAPRE1	4.8015e-25	1.35159
KNOP1	1.06214e-10	1.35113
PRPF18	2.35892e-09	1.35068
GRB10	1.67751e-11	1.3503
LCAT	1.04188e-08	1.35022
FBXO5	8.17876e-10	1.35011
TBC1D5	8.49592e-11	1.34952
IQGAP1	9.37259e-26	1.34932
DAXX	7.75521e-09	1.34914
MRPL15	1.97749e-16	1.34898
PANX1	1.07837e-09	1.34841
EFTUD1	5.54986e-09	1.34781
FAM172A	3.65228e-09	1.34761
AEBP2	1.68518e-16	1.34736
RP5-1022P6.3	2.03504e-06	1.34723
FAN1	7.66019e-11	1.3472
ELP2	3.23587e-11	1.34711
NGLY1	4.36139e-10	1.34691
ZNF350	1.4914e-11	1.34664
SMAD2	2.95061e-17	1.34635
SPG11	1.4825e-08	1.34541
COL8A1	1.00224e-12	1.34538
RP11-260M2.1	2.81095e-07	1.34531
STK10	2.61267e-10	1.3451
FJX1	4.66982e-12	1.34319
MYBL2	1.70002e-08	1.34306
RP11-138A9.2	1.04909e-07	1.34237
ZNF480	9.81138e-10	1.3418
CTD-2323K18.1	7.99419e-10	1.34118
ISG20	1.22646e-06	1.34079
EP300	1.98884e-13	1.34072
PI4KB	3.90126e-08	1.34056
CCDC15	2.10507e-11	1.34021
ATF7IP2	1.1431e-08	1.3394
CNPY3	2.96227e-10	1.33934
JMJD6	4.68814e-09	1.33926
PLAUR	1.05989e-08	1.33895
CHCHD6	6.6923e-09	1.3387
MAN1A2	1.47143e-08	1.33837
MNAT1	6.60869e-10	1.33775
DPH3	4.28686e-14	1.33607
SEC14L1	1.65518e-08	1.33574
MYO9A	2.99376e-08	1.33563
ADAM12	1.84112e-12	1.33539
VPS53	4.06719e-10	1.33522
FAM171A1	1.6084e-14	1.33468
WDR73	1.01186e-08	1.33369
COIL	4.16178e-10	1.33302
PAG1	3.85006e-13	1.33287
NDUFAF5	8.79018e-09	1.33178
PPP1R12A	6.65135e-22	1.3312
TWISTNB	4.88869e-14	1.33098
XXBAC-BPG252P9.10	4.28442e-10	1.33013
RERE	1.11035e-08	1.32929
JAZF1	1.08019e-11	1.32909
RP11-981P6.1	2.02776e-10	1.32906
TSR2	5.15645e-12	1.32899
CDK13	2.10212e-10	1.32872
DUSP3	1.89915e-09	1.32649
LTBR	1.58967e-08	1.32595
BNIP3L	4.97728e-12	1.32476
PAPSS2	6.52379e-14	1.32475
PSPHP1	3.1407e-11	1.32445
TMEM40	5.67174e-08	1.32412
TTC37	1.93218e-14	1.32407
DIS3L	4.83334e-09	1.32356
GPR27	3.90337e-14	1.32338
GBE1	1.6547e-09	1.3224
RALY	1.0236e-10	1.3222
NOL10	9.42133e-12	1.32184
ITPA	4.31913e-13	1.32178
SRPX2	1.1591e-08	1.32168
CBX3	1.72964e-27	1.3214
TFPI	8.64609e-08	1.32083
LRRIQ1	2.18451e-12	1.3204
CYB5D1	1.20079e-07	1.32015
PIGA	1.0794e-08	1.31988
PDCD7	2.23074e-10	1.31956
KIF2A	8.79304e-11	1.31913
CFB	4.66773e-08	1.31795
BYSL	7.42032e-10	1.31766
PHYKPL	3.63719e-11	1.31728
CCRN4L	9.31851e-13	1.31679
GRINA	5.11014e-09	1.315
RBM5	9.68851e-09	1.31451
RPN2	3.22747e-24	1.31369
MAD2L1	5.03736e-05	1.31354
STRAP	2.72652e-19	1.31312
VPRBP	1.61143e-11	1.31281
SMOX	5.12814e-09	1.31246
ODF2	4.38662e-09	1.31243
TMEM87B	1.08808e-08	1.31233
NFYA	4.71544e-12	1.31187
LRCH1	3.52187e-11	1.31126
AC007401.2	9.51175e-10	1.3088
PPFIBP1	7.65793e-14	1.30875
AC008964.1	7.31491e-09	1.30866
GEMIN8	5.14349e-08	1.3082
RAB22A	2.97906e-18	1.30771
GPX8	4.11336e-09	1.30747
B4GALT6	7.54319e-12	1.30707
MCM3	1.83592e-06	1.30577
ATR	1.54814e-08	1.30569
UBE4A	2.55496e-14	1.30526
CALR	3.23844e-22	1.30457
SUZ12P	1.58405e-09	1.3044
SPEN	1.04098e-09	1.30411
RPL22L1	2.0564e-15	1.30364
SF3B3	9.37595e-12	1.3031
NOTCH2	1.41543e-09	1.3031
AF129408.17	4.45111e-07	1.30303
BIRC3	3.27461e-10	1.30303
ERMARD	1.06105e-06	1.3027
TRIM8	3.38352e-11	1.30257
HIST1H2BD	8.32653e-08	1.30252
LMAN1	3.20261e-18	1.30221
PELO	1.09588e-09	1.30194
STRIP1	8.44917e-09	1.30119
GMPS	1.73686e-11	1.3008
TMEM39A	1.88661e-07	1.30077
SNRPB2	2.73427e-31	1.29937
IFRD1	2.85762e-08	1.29933
CELF1	2.19288e-09	1.29914
GPATCH4	1.40043e-10	1.2989
RANGAP1	3.06391e-09	1.29809
NSD1	5.04899e-10	1.29801
CHD7	6.92703e-09	1.29791
FNDC3A	2.01046e-10	1.29716
RP11-804A23.4	1.7803e-08	1.29693
RNU1-59P	3.08784e-09	1.29411
ARSB	1.40346e-12	1.29388
SNX19	1.07809e-10	1.29359
MCM6	4.4668e-08	1.29324
ACTR10	1.64295e-14	1.29319
WHAMM	3.83986e-11	1.29261
RPF1	2.32913e-12	1.2925
TMEM99	4.77772e-08	1.29247
AC005253.4	1.73325e-11	1.29234
AC013394.2	5.8929e-12	1.29232
CENPV	8.14607e-10	1.29184
CMAS	5.35248e-10	1.29173
STX8	6.09456e-11	1.2916
UXT	2.2197e-14	1.29106
UCHL5	1.24453e-13	1.29105
RP11-295P9.3	1.49446e-07	1.2908
AFAP1	2.58094e-10	1.29028
ACSL5	7.00535e-12	1.29012
NARF	3.50725e-07	1.28993
B3GNT7	2.16719e-11	1.28978
OAF	5.66799e-13	1.28952
USP7	1.11652e-09	1.28932
GPBP1	1.06788e-14	1.28803
BAG6	1.36642e-08	1.28802
ATP5F1P1	2.32555e-08	1.28717
TMX1	4.09965e-19	1.28653
RP3-430N8.10	1.29044e-07	1.28544
ELMSAN1	4.92114e-19	1.28527
LINC00842	3.06985e-09	1.28479
GPX1	1.80351e-11	1.28465
SMU1	4.33837e-17	1.28451
SMG5	5.10445e-12	1.28439
NCL	1.27678e-26	1.28433
ZFYVE19	1.06649e-09	1.28427
ALMS1	1.30952e-08	1.28345
MIR22HG	7.28447e-08	1.28288
RFT1	5.80738e-08	1.28281
HARS	1.2087e-10	1.28232
PPP2R3A	6.21873e-09	1.2823
WHAMMP3	8.68079e-15	1.28182
EXOSC4	1.09202e-08	1.28175
PDDC1	4.70118e-09	1.28164
GLB1	2.08057e-07	1.28161
HYI	2.45139e-08	1.28126
RP11-16E23.4	4.74539e-06	1.28108
SNORA84	2.23641e-08	1.28096
SRXN1	4.57275e-09	1.27985
CDK5RAP2	6.67199e-08	1.27967
ARIH2	4.78034e-09	1.27936
CENPL	2.52296e-07	1.27883
GAS6	4.87012e-15	1.27836
GLT8D1	5.89981e-07	1.27765
RRP7B	4.61632e-10	1.27692
RP11-23P13.6	2.30041e-09	1.27608
MRPL38	3.85207e-10	1.27589
CSGALNACT2	5.48467e-10	1.27528
RP11-462L8.1	1.24594e-10	1.27496
AL589743.1	3.22799e-16	1.27452
FAM83A-AS1	9.91122e-10	1.27438
RP11-661A12.7	6.46221e-12	1.27293
HDGFRP3	1.39797e-10	1.27178
ATXN7	7.69233e-16	1.27153
UTP20	1.64101e-09	1.27129
HLA-V	1.25304e-08	1.271
SRPRB	1.35423e-24	1.27053
USP33	9.81521e-14	1.27028
NUDT2	4.49318e-08	1.2695
USP28	2.13252e-08	1.26948
PSMB8	2.31879e-11	1.26888
MAZ	8.60288e-10	1.26862
CSTF2	7.49159e-09	1.268
CCNF	5.88163e-10	1.26765
CRNKL1	4.35129e-10	1.26729
PRKCDBP	3.31261e-10	1.267
AC005592.2	2.46628e-10	1.26674
KLF4	8.34195e-11	1.26662
SLC6A8	1.45204e-09	1.26641
HK2	1.46349e-11	1.2662
EIF1B	4.95509e-09	1.26615
CREBBP	1.04072e-10	1.26611
FAM92A1	9.02285e-12	1.2661
MCM5	1.06556e-07	1.26557
CANX	2.71352e-21	1.26523
PCGF6	4.52853e-09	1.26434
RUNX1	7.1035e-09	1.26427
NOL9	6.26903e-10	1.26424
POC5	2.656e-07	1.26417
TPR	2.64885e-17	1.26404
IQCE	6.34686e-11	1.26388
TGS1	3.21487e-10	1.26358
ZC3H18	1.59708e-09	1.26352
LIMCH1	5.55401e-07	1.26348
NUDT3	1.53394e-10	1.26336
RP1-90J20.12	3.3417e-12	1.2633
PRPF38B	9.16308e-11	1.26267
CYP20A1	5.96166e-08	1.26191
RBM22	2.39312e-10	1.26036
TRMT6	3.31341e-10	1.25941
PSMD12	3.74377e-26	1.25933
NME4	8.8445e-10	1.25889
ZBTB11	1.70388e-10	1.25834
RP11-620J15.3	4.07126e-09	1.25816
SMYD2	1.78397e-08	1.25774
DKK3	2.93253e-07	1.25772
POLM	3.78067e-09	1.25725
DRG2	6.88726e-08	1.25644
CDK11A	1.81028e-10	1.25628
FKBP15	1.35047e-08	1.25615
BRCA2	9.24873e-08	1.25553
AC132872.2	1.61445e-09	1.25484
GINM1	3.28469e-11	1.25415
PCNT	3.45762e-10	1.25358
PLIN2	1.78279e-09	1.25352
CCT4	6.92888e-23	1.25345
CRYBG3	3.00167e-11	1.25341
FAM195B	1.9795e-09	1.25253
SLC20A1	2.59953e-09	1.25175
ZNF266	1.38941e-08	1.25116
CCNE2	5.3087e-06	1.25083
ZSWIM6	3.06502e-10	1.2508
YWHAB	3.22686e-35	1.25046
USP16	2.08441e-10	1.25026
PTPRR	3.06436e-08	1.25024
TUFT1	3.43813e-10	1.24894
KIAA1467	2.93719e-09	1.2485
MIS18BP1	8.26269e-09	1.24845
CDK7	3.83125e-11	1.24726
SLC12A8	8.50108e-09	1.24625
NADK2	4.23798e-09	1.24382
RP11-29B2.5	2.15648e-08	1.24359
EPB41L4A-AS1	6.7239e-07	1.24266
[truncated: 9,903 more rows]
