# Supplementary material for: Single cell analysis in head and neck cancer reveals potential immune evasion mechanisms during early metastasis
Source: Nat Commun. 2023 Mar 27;14:1680. doi: 10.1038/s41467-023-37379-y (PMC10042873; doi:10.1038/s41467-023-37379-y)
Supplement: Supplementary file 8 — Supplementary Data 5 [file 41467_2023_37379_MOESM8_ESM.xlsx]

## Sheet: Sheet1
Supplementary data 5.
List of genes with log fold-change (p<0.05) of more than 2 or less than -2
when compared with HN159 pre-metastatic cancer cells vs HN159 primary cancer cells.
q-values are calculated by two-sided Wilcoxon test followed by FDR correction to account
for the number of genes tested.
Gene symbol	q-value	log fold-change (pre-met vs primary)
AURKB	1.527e-12	-4.82217
CDCA3	5.35738e-12	-4.7581
RRM2	4.21e-12	-4.59188
CDK1	5.756e-12	-4.56515
HMGB2	5.75251e-13	-4.54841
CENPA	1.40139e-12	-4.54044
NUSAP1	3.76751e-12	-4.43277
UBE2C	1.35564e-11	-4.3981
CDC20	1.57897e-11	-4.34881
ORC6	2.33161e-11	-4.13542
CCNB2	4.72419e-10	-4.067
SPC25	3.30594e-13	-4.00249
KIF23	2.10353e-12	-3.91985
MAD2L1	5.75211e-12	-3.87196
CCNB1	1.40505e-10	-3.8476
RAD51AP1	1.34564e-11	-3.84203
ASF1B	2.70324e-12	-3.72767
CCNA2	2.04518e-11	-3.72354
XXBAC-BPG252P9.9	1.01707e-10	-3.72103
PRC1	1.53206e-11	-3.71614
AC034193.5	1.97293e-08	-3.68305
FEN1	1.97243e-12	-3.67956
TPX2	2.62579e-11	-3.66407
ZWINT	7.48106e-13	-3.64771
DHFR	4.48628e-12	-3.63495
NUF2	1.02721e-11	-3.63223
CDCA5	4.55828e-12	-3.61879
CDCA8	4.13362e-11	-3.60231
MELK	5.74703e-13	-3.54241
CKAP2L	2.708e-12	-3.53558
NDC80	2.61809e-11	-3.53535
BUB1	1.25343e-11	-3.50718
HMMR	1.6516e-09	-3.50053
CDKN3	3.03613e-08	-3.49876
CENPM	4.22356e-10	-3.49028
NCAPG	2.35421e-12	-3.46711
KIF4A	3.02203e-12	-3.46414
DLGAP5	2.69769e-10	-3.46024
HJURP	4.15087e-12	-3.44522
TOP2A	1.84831e-12	-3.42153
FAM83D	1.4286e-10	-3.39617
CENPF	9.97792e-11	-3.39312
SKA3	3.46951e-12	-3.3899
SHCBP1	1.33958e-11	-3.37577
PBK	1.10947e-11	-3.35703
PSMC3IP	1.31295e-10	-3.35521
SGOL1	6.82985e-12	-3.32532
UBE2T	7.98681e-13	-3.32349
C11ORF82	1.86904e-11	-3.29734
KIF2C	1.20611e-10	-3.29642
SPAG5	2.67825e-12	-3.28606
NCAPH	6.27964e-12	-3.27692
RFC3	3.91881e-11	-3.25396
ANLN	1.03215e-11	-3.24385
PLK1	2.58722e-10	-3.2213
GMNN	4.73058e-11	-3.20886
BIRC5	4.72353e-11	-3.16748
DEPDC1B	9.43638e-12	-3.1625
FBXO5	1.89429e-11	-3.15256
DEPDC1	9.42507e-11	-3.14861
AURKA	4.20825e-11	-3.11834
HAUS8	1.44397e-09	-3.10827
KIF20B	2.99345e-10	-3.096
ARHGAP11A	1.05434e-12	-3.08533
KIAA0101	7.96034e-11	-3.08326
MLF1IP	7.92024e-11	-3.07363
ESCO2	2.43276e-12	-3.06447
RP11-386G11.10	1.36021e-09	-3.05819
TYMS	1.47957e-10	-3.03263
MYBL2	5.72206e-12	-3.02242
MTFR2	7.41433e-10	-2.99758
NEK2	4.21484e-10	-2.98291
GINS2	7.50637e-11	-2.96166
ARHGEF39	1.13286e-09	-2.95507
GINS1	2.57484e-10	-2.93974
KIF18A	7.00666e-11	-2.9176
MKI67	3.55066e-12	-2.90015
OIP5	7.13863e-10	-2.88812
CDC45	3.36144e-09	-2.88659
FAM111B	1.38873e-08	-2.87895
HELLS	1.8439e-09	-2.85962
PHF19	1.18786e-08	-2.84517
SPDL1	5.56296e-11	-2.84473
RNASEH2A	4.59168e-11	-2.81525
WDHD1	9.8779e-10	-2.81461
FANCI	2.77131e-11	-2.80204
RAD54B	1.32709e-09	-2.78309
SUV39H2	4.91289e-10	-2.77341
FANCA	5.59861e-10	-2.76274
TUBB	9.04618e-13	-2.75686
RACGAP1	7.60747e-08	-2.73061
TTK	2.72625e-10	-2.72958
NEIL3	3.75773e-10	-2.7156
PRR11	7.11388e-09	-2.71013
TMEM97	8.90353e-10	-2.6976
BUB1B	2.77836e-10	-2.68966
DTL	6.47454e-12	-2.67419
RMI2	1.71855e-09	-2.6685
POLE2	9.61331e-09	-2.66671
POLD3	9.46223e-11	-2.65343
PKMYT1	2.76277e-11	-2.6465
FAM64A	7.72729e-08	-2.63093
CENPK	1.22476e-09	-2.63046
KPNA2	6.92338e-12	-2.62329
CDCA2	3.43872e-10	-2.62299
CENPE	7.6275e-10	-2.60774
DSCC1	3.2992e-11	-2.59768
FANCD2	2.64321e-09	-2.58867
TUBB4B	3.1534e-13	-2.57836
CHEK1	3.92646e-10	-2.57774
TBC1D31	2.47097e-10	-2.57728
CENPO	2.02767e-09	-2.56905
CDK2	2.37132e-08	-2.56457
POLA2	4.37135e-09	-2.56001
ATAD2	1.57153e-10	-2.55684
TRIP13	9.43853e-11	-2.55531
CENPQ	1.2421e-09	-2.54179
KIF22	2.88829e-10	-2.53209
C19ORF48	1.20268e-11	-2.53209
PLK4	1.61641e-09	-2.53029
FOXM1	1.13193e-09	-2.5129
CASC5	1.27636e-10	-2.50961
C14ORF80	2.71221e-08	-2.50632
CEP55	2.48826e-09	-2.48982
CDC6	9.69916e-09	-2.48867
CLSPN	1.52173e-10	-2.48694
BARD1	2.46739e-08	-2.47499
AUNIP	1.88568e-09	-2.45398
PSRC1	1.95376e-08	-2.45096
TUBA1B	6.14316e-12	-2.44064
MTBP	3.58727e-10	-2.42427
MND1	1.58641e-08	-2.41855
EXO1	2.35249e-10	-2.41788
GTSE1	1.43961e-11	-2.41377
RRM1	1.53231e-11	-2.40902
CENPN	3.16518e-13	-2.39921
HIST1H4C	1.22738e-09	-2.39695
RFC4	3.95915e-12	-2.39589
TOE1	2.5434e-09	-2.3864
MASTL	1.62082e-11	-2.37786
CENPI	5.91233e-11	-2.37718
MCM7	4.01812e-10	-2.37531
TACC3	5.38265e-09	-2.37302
RFC5	2.05301e-09	-2.36968
DCK	5.82023e-10	-2.36173
MCM3	2.46211e-08	-2.36141
SMC4	6.92917e-12	-2.36118
RP11-161H23.5	3.95386e-11	-2.3609
SELRC1	1.25292e-08	-2.34281
PCNA	1.85966e-10	-2.34009
KNSTRN	1.80843e-09	-2.33984
SLC43A3	8.06487e-10	-2.33795
DLEU2	1.58663e-08	-2.32897
SKP2	8.48401e-10	-2.32587
SGOL2	2.56577e-09	-2.3244
BRCA2	1.67214e-10	-2.30246
RAD18	4.41245e-11	-2.29163
DNAJC9	5.63152e-11	-2.28939
KIF20A	2.18714e-08	-2.28415
NCAPD3	1.36037e-09	-2.27978
KIAA1524	1.67395e-09	-2.27594
ECT2	7.90389e-11	-2.2612
ZWILCH	3.57972e-09	-2.25408
RAD51	2.40779e-08	-2.25266
FAM111A	2.6262e-11	-2.2434
TCOF1	1.24936e-10	-2.24015
CHAF1B	1.03725e-08	-2.22604
TROAP	5.46163e-08	-2.22114
ITGB3BP	5.11725e-07	-2.22055
TK1	8.24122e-11	-2.20728
NDC1	3.57622e-09	-2.20569
ARHGAP11B	8.82632e-08	-2.19365
POLR3G	1.97632e-08	-2.18631
DBF4	6.18031e-10	-2.18349
C9ORF114	1.86424e-07	-2.15574
FANCL	3.11773e-06	-2.15099
RHNO1	1.56374e-10	-2.1437
CD3EAP	1.7686e-06	-2.1418
FST	3.22994e-05	-2.13708
WDR4	6.86076e-09	-2.12607
ERCC6L	1.01707e-10	-2.12432
SRR	6.65747e-08	-2.12287
VRK1	2.95539e-11	-2.12235
CKAP2	2.2163e-09	-2.11853
BLM	3.27409e-09	-2.11605
TTF2	2.32526e-09	-2.11539
LAS1L	1.5597e-08	-2.11335
TUBA4A	3.93899e-10	-2.11309
MCM10	3.76269e-08	-2.10563
MCM5	7.14561e-06	-2.10374
CCDC18	2.04927e-07	-2.10256
DONSON	2.83802e-10	-2.09856
NUP85	1.59593e-09	-2.09429
HIRIP3	3.83385e-08	-2.08167
PRIM2	3.30947e-09	-2.07297
RP11-121L10.3	4.70554e-10	-2.0723
MMS22L	1.98363e-07	-2.06736
MGME1	4.47859e-10	-2.05862
HADH	1.31478e-07	-2.0547
CRTAP	0.000113495	-2.04395
COQ3	1.12343e-06	-2.04141
XRCC2	4.68804e-10	-2.04056
C4ORF21	2.03426e-09	-2.03582
EZH2	3.88192e-10	-2.03554
LIG1	2.58813e-07	-2.03539
POLR1E	3.77922e-09	-2.02187
TIPIN	1.5101e-08	-2.02136
SPC24	1.86439e-08	-2.02087
UBE2S	5.63069e-11	-2.01799
E2F8	2.35586e-08	-2.01198
TRIM59	4.95287e-06	-2.01133
CENPL	1.99083e-07	-2.00968
TUBA1C	1.82221e-11	-2.00894
SLC25A19	4.88838e-08	-2.00484
BDH1	2.67793e-07	-2.00145
CCNE2	8.55119e-07	-1.99465
CDC25C	7.7758e-08	-1.98723
CHAF1A	7.92024e-11	-1.98555
MPHOSPH9	9.68973e-08	-1.98462
FANCB	7.65337e-09	-1.98429
EFEMP1	2.71849e-06	-1.97704
CENPH	5.03215e-07	-1.97228
KIF11	1.49589e-10	-1.96589
METTL3	3.08915e-08	-1.96193
GEMIN6	2.55033e-07	-1.95873
FLI1-AS1	5.50815e-06	-1.95805
MED30	1.88525e-08	-1.95566
CXCL1	0.000144914	-1.95324
FOSL1	4.01657e-10	-1.95175
PTTG1	1.34136e-08	-1.94847
GEN1	5.51957e-08	-1.94201
BRCA1	3.22196e-07	-1.93969
HAUS2	2.1431e-07	-1.92876
EXOSC2	6.82213e-10	-1.92511
DCLRE1B	5.20091e-09	-1.92436
MCM2	2.08529e-08	-1.91505
CKS2	1.06335e-08	-1.91277
INCENP	4.53721e-08	-1.91207
DNMT1	4.37685e-10	-1.91155
RNF138	4.70189e-08	-1.90902
BORA	1.45224e-05	-1.90883
TUBGCP4	3.34237e-09	-1.9081
RFC2	3.50917e-09	-1.90558
TMPO	9.18998e-09	-1.90443
NRG1	1.55312e-06	-1.90181
CKS1B	2.06918e-11	-1.89919
FIGNL1	5.19864e-08	-1.89802
UNG	4.26894e-06	-1.88931
CDC25A	3.50019e-10	-1.8878
RPL39L	8.48997e-06	-1.88416
LRR1	1.5106e-10	-1.88213
FANCM	1.4557e-08	-1.8821
MIS18A	1.7317e-09	-1.87558
PPP5C	1.58709e-08	-1.87551
PRPS2	4.15563e-09	-1.87207
STIL	7.13863e-10	-1.86922
TCF19	5.23625e-09	-1.86654
POC1A	4.74832e-08	-1.85015
SCLT1	7.46231e-10	-1.84683
GPD2	1.39218e-05	-1.83823
NCAPG2	3.1623e-09	-1.83386
HYLS1	7.41224e-07	-1.83382
FBL	8.88526e-07	-1.833
EXOSC5	3.06051e-07	-1.83198
NRM	1.30231e-05	-1.82807
CTNNAL1	2.27802e-12	-1.82683
PDSS1	4.74038e-06	-1.8243
ANKRD32	0.000140066	-1.82283
SORD	1.24757e-07	-1.82266
HIST1H2AJ	2.51354e-06	-1.82099
TRAIP	3.82454e-06	-1.81939
XRCC6BP1	2.49905e-05	-1.81398
CDC7	2.3906e-08	-1.8139
CDCA4	7.58525e-12	-1.81379
TRMU	2.28201e-07	-1.81303
HIST2H2AC	0.000158889	-1.81012
EXOSC9	1.38233e-07	-1.80734
ERLIN1	2.4709e-07	-1.8057
DIAPH3	2.42882e-10	-1.80492
RAD54L	9.31956e-08	-1.78953
RABEPK	0.00015326	-1.78748
HIST1H1A	3.85739e-07	-1.78376
KIF15	7.41433e-10	-1.78145
COQ2	2.70367e-10	-1.78032
SLC29A1	2.99768e-07	-1.77212
ASPM	7.08507e-09	-1.77203
TUBG1	6.89029e-10	-1.76746
SMC1A	2.16024e-05	-1.7605
NXT1	3.50259e-10	-1.7548
PPCDC	0.000183827	-1.7546
MTFP1	6.09842e-08	-1.75304
ATAD5	4.51202e-10	-1.75145
WDR74	6.19515e-09	-1.74487
PTPRG-AS1	1.59003e-05	-1.74475
C20ORF27	2.15176e-07	-1.74009
NUP35	2.04762e-07	-1.73642
LIAS	4.74056e-05	-1.72789
CDCA7	2.84111e-07	-1.72788
CCDC86	8.07259e-08	-1.72664
TMEM177	2.68249e-05	-1.72264
CENPW	9.76185e-08	-1.72035
MSH2	2.34962e-06	-1.71913
LIN9	6.75019e-09	-1.71841
TIMM10	8.65713e-12	-1.71392
DMWD	0.00488304	-1.71354
CCDC109B	6.05969e-07	-1.71285
RP11-879F14.2	8.07401e-05	-1.71245
SKA1	2.35066e-08	-1.71057
C5ORF34	4.72726e-09	-1.70987
NIF3L1	4.32546e-06	-1.7094
RP11-303E16.2	9.37049e-07	-1.70916
H2AFX	1.15321e-10	-1.7085
RBFA	1.33009e-06	-1.706
PIGL	0.000193025	-1.70054
PSIP1	1.91994e-06	-1.69563
FANCG	2.40713e-06	-1.69126
C19ORF40	8.69632e-06	-1.69037
APITD1	2.73701e-05	-1.68138
PARPBP	7.46291e-06	-1.67904
NLE1	3.89853e-07	-1.67545
C1ORF112	2.149e-05	-1.66665
TEX30	5.92278e-09	-1.6648
POLR3K	8.15606e-09	-1.66285
GSTO2	0.00258033	-1.65827
DKC1	1.16828e-08	-1.6564
FAM65A	0.00110021	-1.65559
PRIMPOL	3.96171e-07	-1.64956
UCK2	8.57604e-07	-1.64821
ALDH1B1	3.09643e-08	-1.64735
C2ORF15	3.3182e-06	-1.64627
KIF14	1.5024e-10	-1.64398
VGLL1	0.000400631	-1.64268
TRMT61B	3.84343e-05	-1.63881
SLC25A40	2.21885e-08	-1.6376
UBR7	7.93289e-07	-1.63564
CHAC2	1.2045e-06	-1.63255
DPH5	4.25519e-06	-1.63171
PIF1	9.60339e-09	-1.62602
NOP2	4.09745e-06	-1.62526
WRAP53	1.2119e-05	-1.62377
DHODH	4.46718e-07	-1.6178
PLS1	1.52061e-05	-1.61696
FJX1	2.27296e-07	-1.6154
PRIM1	2.15556e-06	-1.61527
C4ORF46	5.65194e-09	-1.6045
C9ORF142	6.70404e-07	-1.60322
RP11-488P3.1	0.000674287	-1.60245
BCL2L12	2.87044e-08	-1.59558
WDR53	1.09209e-06	-1.59491
PAICS	2.39937e-09	-1.59131
SAE1	5.33837e-10	-1.59078
UTP18	1.83777e-05	-1.58781
ZC3HC1	0.0001653	-1.58505
RUVBL1	7.42319e-07	-1.57757
WHSC1	3.27076e-08	-1.5773
UAP1	3.11737e-07	-1.57342
CDT1	1.3089e-08	-1.57254
SNHG1	0.000242591	-1.57161
EME1	7.41389e-07	-1.57057
PKIA	0.000130039	-1.57041
NEK6	7.50178e-09	-1.57028
ACD	2.94793e-05	-1.56816
CEP152	1.25042e-06	-1.56438
TBCCD1	3.99026e-06	-1.5623
VPS9D1-AS1	0.000321138	-1.56163
KNTC1	2.62953e-09	-1.56131
UBL7-AS1	3.41013e-08	-1.55931
RRP9	9.74356e-06	-1.55883
CCDC138	7.01432e-09	-1.55708
WDR12	4.6552e-05	-1.55466
POLR3H	0.00202755	-1.55459
PACRGL	0.000109619	-1.55376
DDX39A	3.4455e-09	-1.55307
WDR34	7.59552e-07	-1.54455
CHAMP1	0.000299324	-1.54436
NOP56	2.44133e-09	-1.54399
LYAR	2.36483e-10	-1.54203
ABHD10	6.30895e-06	-1.54061
RP11-132A1.4	0.000364807	-1.53929
WDYHV1	1.24923e-05	-1.53648
LHFP	2.87579e-06	-1.53565
ID3	9.47772e-05	-1.53534
PPAN	9.4163e-07	-1.5327
XRCC3	1.47363e-05	-1.53209
CCNF	3.2734e-08	-1.53055
IMPDH2	2.12256e-07	-1.5223
HIATL2	0.00158945	-1.5204
PIGW	2.0562e-05	-1.52031
ISOC1	9.00321e-08	-1.52028
RNF219	8.13952e-09	-1.51614
CCDC150	6.12982e-08	-1.51553
C15ORF41	0.00016478	-1.51299
ANXA10	0.00081694	-1.5065
PRMT3	2.62057e-07	-1.50349
HIST1H1B	7.08527e-07	-1.50216
CCDC101	0.000259932	-1.5021
NCAPD2	6.4166e-08	-1.49736
MEF2BNB	0.000257488	-1.49565
TUBGCP3	6.26001e-07	-1.49388
INTS7	2.84179e-06	-1.49087
WDR76	2.45556e-07	-1.48687
QTRTD1	1.76967e-06	-1.48667
BBS7	0.00551516	-1.48518
MRPL24	1.17876e-05	-1.48517
ZNF714	9.08414e-05	-1.48433
AMDHD2	0.000271921	-1.48344
SMC2	2.25182e-10	-1.48294
BYSL	0.000635928	-1.48238
DTYMK	1.89483e-07	-1.47813
CEP44	2.00696e-06	-1.47546
ALKBH2	0.00212962	-1.47436
RANBP1	5.05373e-10	-1.47431
GUSBP1	5.80264e-06	-1.47214
MCM6	7.72633e-05	-1.47097
ZNF639	4.70385e-05	-1.46972
ACTG1	1.05307e-06	-1.46906
KRI1	4.09862e-05	-1.46792
TIMM9	9.54807e-05	-1.4668
SSX2IP	5.67405e-05	-1.46622
NOC4L	4.12076e-05	-1.4662
RPL22L1	0.00967186	-1.4649
IMP4	4.07112e-10	-1.46419
DUS3L	0.00016346	-1.46162
MCM4	1.86107e-07	-1.46026
MTHFD1	5.88462e-09	-1.45718
BRIP1	4.41478e-10	-1.45644
HNRNPAB	3.01797e-08	-1.45454
ENOPH1	2.95897e-08	-1.45438
RP11-890B15.2	0.00818171	-1.44847
OVOL2	3.53932e-06	-1.44818
TTC27	8.16359e-07	-1.4473
PDS5B	1.41456e-05	-1.44642
FLVCR1-AS1	1.10944e-05	-1.44328
C11ORF80	0.00101555	-1.43884
POU2F1	5.25005e-08	-1.43812
HMGB1P5	5.15132e-09	-1.43461
GRK6	6.61104e-05	-1.43334
SAAL1	2.44193e-07	-1.4333
BAIAP2L2	3.02877e-06	-1.43099
CDK10	7.52106e-05	-1.43087
GINS3	9.44017e-07	-1.42946
ACTB	2.18614e-07	-1.42559
CCDC34	3.10974e-08	-1.42422
SRM	8.9848e-10	-1.42366
MRPS2	1.30851e-09	-1.42182
RAD51B	0.00197634	-1.42159
USP45	0.00066966	-1.42149
TOPBP1	2.24567e-07	-1.42081
EMG1	1.54445e-07	-1.42064
STMN1	2.48727e-07	-1.41384
SNRPA	3.50711e-09	-1.41172
AGK	0.000413618	-1.41039
SHMT1	1.09969e-05	-1.407
GPSM2	7.3416e-07	-1.40503
HAUS4	0.00121314	-1.40431
PXMP2	3.99902e-05	-1.40348
PCOLCE2	0.000414912	-1.40318
WDR3	0.000517978	-1.40185
KIF18B	4.63351e-08	-1.40087
MYBL1	2.84023e-07	-1.4002
TSEN54	8.8782e-06	-1.39924
AC006011.4	0.00925644	-1.39909
NOP16	2.52221e-07	-1.39878
TCHP	0.00189356	-1.39571
PARP1	2.64819e-07	-1.39431
AFMID	0.0429611	-1.39221
GJC1	1.83772e-06	-1.39212
DCTPP1	5.56583e-08	-1.39126
CTD-2231E14.8	0.000171845	-1.39034
VPS4A	6.97584e-07	-1.38934
GPATCH4	1.42715e-05	-1.38929
GALNT14	4.40537e-06	-1.38767
THOP1	3.6486e-06	-1.38696
OLR1	0.0123524	-1.38526
KIAA0020	2.05908e-05	-1.38457
CEP57L1	0.000234979	-1.38375
TMEM161A	0.000113077	-1.38374
GINS4	0.000806067	-1.38258
RIOK1	2.18752e-05	-1.38034
MYH10	0.013331	-1.37883
DDX55	0.000408716	-1.37633
FABP5P7	0.000251078	-1.37528
FAM216A	0.000321168	-1.37443
PLK2	1.17007e-06	-1.37419
SFTA1P	0.041003	-1.37319
RBBP7	7.86765e-07	-1.37223
TIMM8A	1.76948e-05	-1.37214
FLOT1	4.27289e-07	-1.37103
AHCY	0.00184403	-1.36932
PRADC1	0.00033252	-1.36816
RNASEH2B	5.7536e-06	-1.36656
DEK	1.26836e-12	-1.36149
ADAMTS12	0.00429439	-1.36091
POP1	7.48441e-05	-1.35912
GTF2H2	0.000468388	-1.35902
CHTF18	0.000192682	-1.35899
DSN1	2.89684e-05	-1.35784
FGF5	0.000541542	-1.35627
SLC19A1	9.12653e-07	-1.3561
RP4-694A7.4	1.40859e-05	-1.35531
TDP1	9.13665e-07	-1.3553
SLBP	7.85555e-08	-1.35202
CTPS1	4.47119e-10	-1.34487
SMC3	5.98497e-07	-1.34278
POLR1B	0.000641469	-1.34009
SNRNP40	1.0645e-06	-1.33996
WDR13	0.00368953	-1.33993
KIFC1	3.33732e-09	-1.33659
SLC2A4RG	4.59111e-06	-1.33556
AC074389.9	0.00420437	-1.33468
PHTF2	3.39664e-05	-1.33461
NFIC	6.5445e-05	-1.33279
CSTF2	0.000160917	-1.33183
EXOSC10	2.07808e-08	-1.33108
CCND3	8.40363e-06	-1.33099
ORC1	7.98031e-08	-1.32871
TIMELESS	3.23634e-08	-1.32814
PEMT	7.83028e-05	-1.32575
SNHG17	0.0106075	-1.325
PDDC1	7.59327e-05	-1.32498
TUBB6	1.64514e-09	-1.32283
DYNLL1-AS1	0.000395138	-1.32132
EXOSC8	3.20047e-08	-1.32082
EED	1.53683e-08	-1.32045
C12ORF45	9.39063e-05	-1.32015
HMCES	0.000543656	-1.31946
TMEM218	0.000594797	-1.31406
ITGB5	0.000612586	-1.31285
ODC1	2.17278e-05	-1.3099
CCAR2	4.01077e-05	-1.30906
USP1	3.18598e-09	-1.30756
SARS2	0.000512945	-1.30674
ANAPC7	0.00296321	-1.3051
METAP1	4.50972e-08	-1.30386
CYP27B1	0.00103669	-1.30314
SETD3	2.81324e-06	-1.30289
HPRT1	1.58969e-05	-1.29926
GNB4	0.0019325	-1.29918
FEZ1	0.00730863	-1.29893
NUPL2	0.00163986	-1.29667
CDK4	6.74407e-08	-1.29523
ARMC6	0.000506321	-1.29465
TMUB1	0.00499456	-1.29374
GSR	0.00165032	-1.29121
KDM4A-AS1	0.00643966	-1.29096
TMEM194A	0.000591923	-1.28926
MRTO4	5.77072e-10	-1.2871
CTU2	0.000339163	-1.2822
WEE1	5.25923e-05	-1.27893
CYB5A	0.00270091	-1.27831
CIRH1A	5.83334e-09	-1.27795
TMEM182	0.0257961	-1.27772
CSE1L	2.43969e-11	-1.27633
RTN4IP1	0.000130502	-1.27566
VEPH1	0.0169492	-1.27538
EIF2D	0.00283615	-1.27498
RBMX	6.28688e-07	-1.27427
E2F1	1.29875e-07	-1.27313
AFG3L1P	5.59201e-06	-1.2682
HIST1H2AH	0.0110726	-1.26481
ZNF586	1.41938e-06	-1.26327
NDUFAF6	8.13632e-05	-1.26319
HIST1H3G	0.0199843	-1.26264
SEH1L	1.10625e-05	-1.26093
RAD1	2.1651e-06	-1.26057
WDR77	7.34397e-06	-1.25982
LCORL	0.0222983	-1.25935
RRP7A	2.14267e-07	-1.25748
CAV1	6.12995e-06	-1.25729
CDC23	3.73465e-06	-1.25704
ANP32E	1.17442e-06	-1.25699
SFXN4	0.000335107	-1.25538
DNA2	3.52835e-06	-1.25461
TRMT2B	2.46146e-05	-1.251
PEF1	0.000142724	-1.25012
RCCD1	0.000418343	-1.24943
SURF2	5.18242e-07	-1.24736
JMJD7	0.00241125	-1.24716
KIF13A	2.82219e-05	-1.24705
CLPB	0.00112102	-1.24645
APOO	0.0014868	-1.24617
METTL1	3.57358e-05	-1.24565
FAHD2A	0.00684338	-1.24421
HENMT1	0.00257336	-1.24233
CIZ1	2.17678e-05	-1.24231
CDCA7L	3.64333e-06	-1.24183
CXCL2	0.0100476	-1.24135
ARL4D	0.000202992	-1.23892
GABPB1	0.00556128	-1.23861
USP13	1.25473e-06	-1.2382
FAM76B	0.0146218	-1.23808
SLC39A3	0.0172098	-1.23733
CEP128	2.53493e-07	-1.235
KCTD3	7.52386e-06	-1.23481
ROR1	0.00167585	-1.23363
GAS2L3	3.72986e-05	-1.23358
SLC9B2	0.000111389	-1.23306
RP11-673C5.1	0.000262831	-1.23207
ALKBH6	0.00471489	-1.2304
FABP5	5.32352e-05	-1.23009
MED20	0.000314542	-1.22986
TAF1A	9.58691e-05	-1.22981
PCCB	0.000107627	-1.22938
CYR61	0.000200226	-1.22938
ASL	0.00525527	-1.22936
SLC25A17	0.000252233	-1.22669
SLC25A5	1.28493e-07	-1.22241
LPAR1	0.000620988	-1.22099
PLA2G12A	0.00177366	-1.22084
HMGB1	1.1123e-11	-1.22067
RANGAP1	8.53571e-05	-1.22018
ZNF138	1.91813e-05	-1.21959
RPA2	0.000596645	-1.21924
SLC25A10	6.36591e-07	-1.21823
GEMIN5	3.33031e-05	-1.21796
GCDH	0.000124803	-1.2179
ZSCAN5A	0.000420098	-1.21744
PTCHD3P1	0.004664	-1.21609
SMAGP	0.000665518	-1.21604
TMEM98	0.028923	-1.21524
ARV1	0.00126033	-1.21321
USP40	0.00291072	-1.21258
HMGN2	1.28274e-06	-1.21256
UTP15	0.000127646	-1.21101
H2AFZ	1.14784e-10	-1.21017
MCAT	0.000428535	-1.20983
USF2	0.00351263	-1.2092
EMP2	0.0121548	-1.20662
RP11-727A23.5	0.0194733	-1.20627
TTLL4	0.00811824	-1.20564
DDX20	3.58169e-06	-1.20505
NHEJ1	0.00248535	-1.20491
EYA3	0.00949719	-1.20452
PAGR1	6.04671e-06	-1.20418
MTFMT	0.000335449	-1.20328
STRA13	1.46718e-06	-1.20324
ALKBH1	0.00291725	-1.2032
SLC25A32	3.84737e-05	-1.20233
RUSC1	0.000449785	-1.20048
HMGN2P5	0.00282746	-1.20036
ANP32B	1.78898e-08	-1.20032
NUDT15	9.88273e-05	-1.19972
ADAT1	0.0040232	-1.19939
CTDSPL2	2.38863e-05	-1.19858
MCMBP	4.2936e-05	-1.19728
BLMH	0.000191836	-1.19584
HILPDA	0.00878518	-1.19507
NUP93	4.78478e-07	-1.19275
UMPS	2.48085e-08	-1.19196
UBL4A	0.00228451	-1.19161
FARSB	4.8241e-06	-1.1915
MTERFD2	0.00201375	-1.19138
TTC26	2.45863e-07	-1.19056
NAV3	0.00160672	-1.18954
PHC2	0.000139653	-1.18907
UCHL5	7.7562e-05	-1.18852
SH3RF2	8.87484e-05	-1.18613
TSEN2	0.00121362	-1.18512
PRSS23	0.00422445	-1.18279
HSPD1	2.99886e-10	-1.18236
WDR90	0.00498692	-1.18131
MEMO1	0.000201271	-1.1801
GRWD1	1.07058e-08	-1.17974
ZC4H2	0.00952267	-1.17855
BCL7B	0.00021496	-1.17706
DEPDC7	0.000751242	-1.17705
IL7R	0.0109094	-1.17695
C4ORF27	0.000205651	-1.17553
TONSL	1.48821e-06	-1.17519
AXL	0.000218255	-1.17469
ENTPD6	0.000211006	-1.17466
PUS7	1.0981e-05	-1.17392
PDPN	0.000861808	-1.17095
RMI1	7.53371e-05	-1.17076
MPP1	0.0143516	-1.16983
DXO	0.000722323	-1.16962
MRPS25	5.69231e-05	-1.16958
RPUSD1	0.00284171	-1.16572
NUDT6	0.000747426	-1.16492
ORC2	2.43281e-05	-1.16486
LETM2	0.000439276	-1.16431
EFCAB11	0.000326744	-1.16281
POLD2	0.000446353	-1.16245
VARS	0.00171843	-1.16094
ALG10	0.000372497	-1.16077
HFE	0.000150872	-1.16072
SRSF7	1.71667e-07	-1.16057
PRKCQ-AS1	0.000244926	-1.15965
DCPS	0.00122813	-1.15957
PISD	0.000256076	-1.15825
SIGMAR1	4.1159e-08	-1.15819
SNX4	0.00636419	-1.15784
HRAS	4.1673e-07	-1.15709
UHRF1	1.0772e-08	-1.15635
NUP155	7.96975e-05	-1.15565
PNKP	0.00653476	-1.15532
ZNF215	0.00045783	-1.15466
PGM5P2	0.000878144	-1.15319
NPHP1	0.00212057	-1.15103
DDAH1	2.65043e-06	-1.15007
SNTB2	0.00127556	-1.14916
UCP2	0.000280453	-1.14889
FAF1	0.000425971	-1.1485
MRPL37	6.79569e-08	-1.14778
SDHAP1	0.0206079	-1.14777
RAD51C	0.000224298	-1.146
ABCF2	0.000749803	-1.14539
HEBP1	0.000179802	-1.145
STAG3L2	0.00832883	-1.14417
CIDEB	7.99141e-06	-1.14334
DPH2	0.00742726	-1.14268
HSPA14	0.00289346	-1.14161
OXCT1	1.3832e-05	-1.14117
ERMARD	0.00772961	-1.14096
SASS6	4.00988e-06	-1.13928
CASP8AP2	0.000110534	-1.13912
NAA15	0.000110761	-1.1391
NUP62CL	0.00091209	-1.13844
NOLC1	0.000221313	-1.13837
CAD	2.01214e-06	-1.13818
CCDC14	0.0012213	-1.13763
MCM8	5.14169e-07	-1.13752
TOR3A	0.000932601	-1.13724
SNRNP25	2.12917e-05	-1.13703
U2AF2	0.0107907	-1.13606
PNPT1	7.77983e-06	-1.13545
POLR2D	4.16398e-07	-1.13525
SLC2A9	0.0365044	-1.13511
MRPS27	1.19721e-05	-1.13506
PPM1G	2.05673e-07	-1.13463
TMEM209	0.0103483	-1.1341
PRMT1	4.20792e-05	-1.13387
TREX1	0.0321241	-1.13308
SRBD1	0.00204582	-1.13081
MTERFD1	1.70333e-05	-1.12974
ACTL6A	2.25497e-07	-1.12958
IPO4	0.000190961	-1.12952
FBXO45	1.0643e-05	-1.12945
CHRNA5	0.000404477	-1.12848
ARHGDIB	0.0282273	-1.12705
PHB2	7.52757e-07	-1.12611
TFAM	1.46742e-05	-1.12465
FBXW9	0.000110429	-1.12448
NOC3L	0.000116856	-1.12326
PTDSS1	9.9289e-05	-1.12207
RPUSD4	0.00818601	-1.12057
CDC25B	0.00016417	-1.11846
SRSF1	1.34412e-05	-1.11845
PDHA1	0.000213587	-1.11778
DTNBP1	0.00712002	-1.11726
BCAT2	0.0058994	-1.11696
MFAP5	0.00585917	-1.11609
RGMB	0.000798538	-1.11574
HEATR1	6.60318e-07	-1.11552
RRP1	0.000287639	-1.11548
ORAI1	2.16996e-05	-1.11385
AARSD1	0.0168308	-1.1134
ALDH7A1	0.00498311	-1.1124
NFKB1	0.000113938	-1.11121
NUPL1	0.000226492	-1.111
ZMYND19	0.00262684	-1.11035
WDR43	5.8121e-05	-1.10944
MOK	0.00243203	-1.10827
HUWE1	0.00608712	-1.10808
DEGS1	0.000180256	-1.10764
ME2	0.0022159	-1.10561
NAA40	0.00371355	-1.10481
AP1M1	0.000891496	-1.10403
PTRH1	0.00481641	-1.10256
LMNB2	2.02517e-08	-1.10083
FGFR1OP	0.000548424	-1.10077
FAM86A	0.00100193	-1.10024
AATF	1.32612e-06	-1.09956
GMPS	1.04068e-06	-1.09906
CNTRL	9.17955e-06	-1.09905
FAM122B	0.00227195	-1.09882
NUFIP1	4.3782e-06	-1.09861
RAP1GDS1	0.000246902	-1.09834
HAUS3	0.000218125	-1.09666
GPR89A	0.028379	-1.09597
KRTAP2-3	0.0428864	-1.0945
REEP4	0.000437829	-1.09446
HAT1	1.59992e-06	-1.09441
HDHD1	0.000200248	-1.09429
PITX2	0.0059355	-1.09315
ASAP1	0.000534577	-1.09292
ZNF691	0.000766081	-1.09291
RP11-31F15.1	0.00299079	-1.09273
GTF3C5	0.000518027	-1.09206
CNPY3	0.003612	-1.0913
OGG1	0.0107676	-1.08918
RBM14	0.000745461	-1.08874
TBP	0.0003804	-1.08794
AC002116.7	0.000231151	-1.08672
C1QBP	4.43748e-08	-1.08638
FTSJ2	1.23016e-07	-1.08626
ZFP1	0.000390657	-1.086
GGCT	1.56041e-06	-1.0858
CASP6	0.0174979	-1.08454
CPED1	2.80594e-05	-1.08396
OGFOD3	0.0082531	-1.08345
HIST1H1D	3.17982e-05	-1.08082
RNF26	0.000676353	-1.08077
RBBP8	0.00214408	-1.08056
EPB41L5	0.00549812	-1.0797
HIVEP3	0.000909547	-1.07962
NOL12	0.000289757	-1.07913
NSL1	0.000579978	-1.07881
FAS	0.00323294	-1.07855
TMEM175	0.0226929	-1.07837
FAM57A	0.000834332	-1.07787
PLAC1	0.0101981	-1.07746
DTD1	0.00488547	-1.07621
RP11-473M20.14	0.000407679	-1.0757
C1ORF172	0.00574804	-1.07502
PARP2	0.00114764	-1.07445
DKK2	9.54022e-05	-1.07401
FOXRED1	0.0103542	-1.07362
TRIM47	0.0122929	-1.07354
RP11-371E8.4	0.000914727	-1.07199
HPSE	0.000431904	-1.07088
HS3ST1	0.000731214	-1.07077
CNOT10	0.00118273	-1.07017
NR2C2AP	0.00648506	-1.06979
UBIAD1	0.000665297	-1.0677
NME2	0.0268969	-1.06743
PAK1IP1	7.27672e-05	-1.06501
COPS7A	0.0110422	-1.06486
ICMT	0.000413595	-1.06479
MNS1	1.7679e-05	-1.0643
ZNF530	0.000265111	-1.06385
GMPPB	0.00226591	-1.0635
PPIF	1.07525e-05	-1.06332
NCL	9.32251e-09	-1.06327
MIPEP	0.000218484	-1.06304
PINX1	0.0302781	-1.06295
DDX11	0.00738449	-1.06167
POLR3C	0.00149906	-1.05891
MRPL45	0.0233369	-1.05822
UBA2	5.43506e-06	-1.05627
ZNF180	1.56904e-05	-1.05611
RP11-27I1.4	0.00364503	-1.0554
CREM	0.0191978	-1.05509
METAP1D	0.000238242	-1.05484
EFHC1	0.000303816	-1.05423
TFDP1	9.28129e-08	-1.05412
EXOSC6	0.0032025	-1.05312
GEMIN4	0.0034659	-1.0517
GDAP1	0.0050701	-1.05158
FBXO4	0.00319119	-1.05026
WWTR1	0.0126239	-1.04941
MSANTD3	0.00917175	-1.049
VKORC1L1	3.50619e-05	-1.04753
DTNB	0.00657174	-1.04673
POMGNT1	0.0184356	-1.04668
CDC42SE1	0.00551448	-1.04655
RBL1	7.2205e-08	-1.04567
C1ORF174	0.0064843	-1.04516
C16ORF59	0.000229206	-1.04486
ADRB2	0.0146424	-1.04393
NOP58	1.84354e-05	-1.042
POP7	5.76385e-07	-1.04176
RPS6KA1	0.00817741	-1.04165
PCSK7	0.000608431	-1.04156
DPY19L4	0.0129275	-1.04115
SGK3	0.0357306	-1.04079
TOMM34	0.00756441	-1.04065
CLP1	0.000877174	-1.04048
NCAPH2	0.000667744	-1.03876
ELP6	0.0315943	-1.03718
NUP188	0.0017906	-1.03633
C17ORF75	0.00204813	-1.03623
DCLRE1A	9.83499e-07	-1.0359
RNF126	5.29143e-05	-1.03514
NEDD1	0.0186118	-1.03469
ZRANB3	0.00319955	-1.03383
DPAGT1	0.000516999	-1.03382
CHEK2	0.00556861	-1.03361
ECSIT	0.000272002	-1.03312
ALYREF	2.44039e-05	-1.03273
NOL10	0.00209621	-1.03229
WDFY2	0.0300342	-1.03189
PTX3	0.000325375	-1.03145
MLH1	0.00383763	-1.02921
CCNE1	0.00567951	-1.02887
RFC1	0.0251742	-1.02859
GTF2H2C	0.0129187	-1.02762
SLFN13	5.85508e-06	-1.02707
ARSB	6.81431e-05	-1.02683
MRPL11	2.5109e-05	-1.02661
IL1R2	0.0379925	-1.02655
DYNC2H1	0.000382065	-1.02652
NAE1	7.61538e-05	-1.02605
BRIX1	3.42006e-07	-1.02487
SF3A3	1.95049e-05	-1.02446
C1ORF109	0.0172449	-1.0228
IDH3A	0.000156616	-1.02278
CECR5	0.0017104	-1.02263
STEAP1	0.00142851	-1.0218
TRDMT1	3.01457e-05	-1.02129
TRMT6	2.07714e-05	-1.02111
HMGA1	0.00011983	-1.02043
ACYP1	0.00158333	-1.01958
EIF2B2	0.000665381	-1.01877
ORC5	0.00409555	-1.01876
KCTD14	0.00704938	-1.01876
SCFD2	0.00126739	-1.01862
CUL4A	0.0210892	-1.01798
SOAT1	0.00405239	-1.01664
CD320	0.00235844	-1.01656
NDUFAF7	0.00697249	-1.01586
ATIC	3.47922e-07	-1.0158
LPAR3	0.00158752	-1.01564
PIN1	0.00818245	-1.0155
METTL10	0.0037067	-1.01474
SLC12A4	0.0264389	-1.01447
DARS2	0.00203522	-1.01383
NOL9	8.61737e-05	-1.01337
IPO5	1.55475e-05	-1.01337
TOMM40	8.59919e-07	-1.01292
CKAP5	3.73201e-07	-1.01143
NANP	6.57202e-05	-1.01128
UBA52P6	0.0160575	-1.01124
NUDT11	2.57668e-06	-1.01112
ERCC2	0.00129661	-1.0096
TAF6	0.000103058	-1.00929
C17ORF53	0.000170952	-1.00818
MRPL4	0.00380214	-1.00734
PGAM5	0.00208393	-1.0065
YEATS4	0.0101383	-1.00616
LSM6	8.77758e-06	-1.00578
VPS51	0.00372843	-1.00563
SPATA33	0.0301057	-1.00551
ZADH2	0.0197343	-1.00533
FANCC	0.00131597	-1.00484
PGP	2.91075e-07	-1.00479
NUP88	0.0010259	-1.00452
PUSL1	0.00361485	-1.00449
POLD1	5.50435e-05	-1.00332
MED27	0.000643898	-1.00283
BIN3	0.0082925	-1.00259
RTKN	0.00771713	-1.00188
ZNF473	0.000193727	-1.00049
GCSH	0.000188599	-0.999249
TMEM107	0.00620322	-0.99895
SERPINB7	0.0118935	-0.998407
AP1S3	0.0104825	-0.998387
POLE	0.000108793	-0.998206
SAP30	0.0046804	-0.998197
BRI3BP	3.97453e-05	-0.997836
APOOL	0.0281962	-0.99777
MRPS30	4.86145e-05	-0.997629
POT1	0.00113411	-0.996003
PSMG3	8.38623e-05	-0.995357
TSEN34	6.94136e-07	-0.994239
USP2-AS1	0.000784159	-0.993905
DNAJA3	0.00270034	-0.99235
RHEBL1	0.00124527	-0.991451
SSRP1	9.85434e-06	-0.991027
PPP3CC	0.0187258	-0.990638
ACAT2	0.00414427	-0.990591
DGKZ	0.0304821	-0.989124
NASP	3.23788e-07	-0.987913
ASB1	0.0185175	-0.987913
IFT57	0.02813	-0.987907
ZNF544	0.0033103	-0.987846
MTL5	0.0408735	-0.987388
NAA50	1.34938e-05	-0.985445
SNHG7	0.0215193	-0.985197
RUVBL2	3.90977e-06	-0.984467
WDR5	0.000161344	-0.983124
FAM178A	1.28211e-06	-0.982793
NUP50	0.0341169	-0.982548
POLDIP2	0.000366105	-0.981885
C3ORF14	0.0117393	-0.981821
RFT1	0.0241397	-0.981643
DLEU1	0.00248226	-0.981298
INTS10	0.010327	-0.980939
RPA3	1.12205e-05	-0.980934
ABHD17C	0.0198981	-0.980837
C7ORF49	0.00269967	-0.980021
BOP1	0.0162187	-0.98001
LAD1	0.000249052	-0.979451
CS	2.96935e-07	-0.979178
MIS18BP1	2.67315e-07	-0.978997
F3	0.000838697	-0.978329
ZDHHC12	0.00042034	-0.978042
ABHD12	0.000208074	-0.97705
DIMT1	4.05378e-05	-0.976958
PHF5A	0.00110639	-0.97608
ALG1	0.00153438	-0.976069
NME1	2.39561e-07	-0.975409
MRPL12	9.4577e-07	-0.975207
XPO5	0.00202269	-0.97451
PPP2R1B	0.0111134	-0.974397
NUP205	0.000759045	-0.97389
ZNF576	0.000709688	-0.972926
S1PR1	7.43359e-05	-0.972711
NCBP1	0.00156332	-0.972223
CWF19L1	0.00166227	-0.97197
FAM72A	0.000542766	-0.971391
RP11-350N15.6	0.00164131	-0.970829
AC024560.3	0.016547	-0.969944
PIGM	0.00154712	-0.969593
YWHAH	4.55573e-07	-0.96938
TMEM243	0.0023873	-0.969278
NUP62	6.31673e-07	-0.969055
SPIDR	0.000796621	-0.968587
SYTL3	0.0144061	-0.967893
TOM1L2	0.00454525	-0.967136
DUS1L	0.000431303	-0.966459
NOB1	0.00026484	-0.966337
ZNHIT6	0.000179435	-0.966273
KIAA1731	7.10122e-07	-0.966203
ELAC2	0.0125161	-0.966011
PIGS	0.0323703	-0.965862
PRPF31	0.000172387	-0.965655
EIF2B3	0.00638922	-0.963666
TXLNG	0.000206257	-0.96206
MAPKAPK3	0.00681317	-0.961451
GALNT18	8.79773e-05	-0.96116
HIST1H1E	0.00545835	-0.960557
AKT1	0.0012623	-0.95999
KATNB1	0.00181341	-0.959268
PA2G4	2.49398e-09	-0.958923
MTRR	0.0118786	-0.958894
LDLRAD3	1.24708e-06	-0.958776
PIGU	0.00392455	-0.955649
RECQL4	0.00972731	-0.955524
POLE3	2.09808e-07	-0.955376
GK5	0.00134586	-0.955348
EBNA1BP2	2.41708e-05	-0.954579
CCT3	1.28955e-08	-0.954268
IFT88	0.00111603	-0.953567
HDAC3	0.00137852	-0.953528
SNX10	0.00155238	-0.9531
HYI	0.0157594	-0.952514
SPHK1	0.0307944	-0.952489
UACA	0.00263542	-0.952366
HIST1H2AL	0.00156737	-0.952106
GGH	3.28782e-05	-0.95182
NIP7	0.000298355	-0.95151
PROCR	0.0156879	-0.951346
PRPSAP1	0.0342723	-0.950517
KHDC1	0.0345644	-0.949993
LETM1	0.000906888	-0.949452
FIP1L1	0.000300318	-0.949372
FAR1	0.000345726	-0.948358
PIAS2	0.0160444	-0.948177
TIFA	0.00924754	-0.94815
ACAT1	0.00191564	-0.944674
HSF2	0.000674271	-0.944659
NF2	0.000693922	-0.944559
ADAT2	0.00174742	-0.944523
PRKRIR	0.000852095	-0.944317
CYP24A1	0.0003842	-0.944068
RAB11B	0.0226633	-0.944049
SCML1	0.000302396	-0.943824
GYG1	0.0272971	-0.943512
TRNT1	0.00437169	-0.943497
FRMD4A	0.01535	-0.942879
DNAJC11	4.21086e-05	-0.942521
EXOSC3	5.67241e-06	-0.94122
WDR92	0.0121473	-0.941147
NLN	0.0022819	-0.940994
NUP43	0.00507613	-0.940904
RP11-426L16.8	0.0343286	-0.940849
SIVA1	1.16297e-06	-0.940616
PTN	0.0180224	-0.938009
GATC	0.00953807	-0.937345
CCP110	0.00101187	-0.936629
SH3GL1	0.00753144	-0.936359
USP5	0.000207704	-0.936327
BZW2	0.00122595	-0.93627
KIAA0586	0.00886518	-0.935556
ANKRD18B	0.000124472	-0.935227
ARF6	0.000792829	-0.935083
CENPJ	1.89712e-05	-0.934109
AC004381.6	0.000129076	-0.933801
LRRC8C	6.0085e-06	-0.933691
DUT	1.58551e-06	-0.933213
SNX8	0.0158837	-0.933197
C3ORF33	0.00665757	-0.933013
UTP14A	0.000831602	-0.930257
PGAP2	0.00339021	-0.930245
NT5E	0.0295601	-0.930156
KITLG	5.06166e-05	-0.930141
USP39	0.00391519	-0.929533
CBX1	0.0102976	-0.929033
GSTCD	0.0047129	-0.928519
SPRY1	0.0222409	-0.927706
PRTFDC1	0.0291765	-0.927515
GLMN	0.00260585	-0.927414
CTD-2116N17.1	0.000394899	-0.927333
RRP8	0.00251479	-0.926898
DFFA	0.00205163	-0.92643
LRRCC1	0.000923457	-0.92621
SNAPC1	0.000415227	-0.92514
CDK5RAP2	0.00222731	-0.92408
RP11-58A12.3	0.00187676	-0.924077
SFR1	0.0338156	-0.923869
ILF3	2.16344e-05	-0.923462
FAM86DP	0.00280755	-0.923201
DHTKD1	9.7542e-05	-0.923145
ENO1	2.5122e-07	-0.92198
C12ORF43	0.0100707	-0.921378
MAK16	0.00238634	-0.919766
GK	0.00101021	-0.919468
KIAA1328	0.010519	-0.917185
RTKN2	0.0193139	-0.916657
CHRAC1	0.0216327	-0.915988
HAUS6	0.00138426	-0.915682
LMNB1	0.0010675	-0.915216
UPF1	0.000740775	-0.914879
BAIAP2L1	0.000252767	-0.914814
TUBB2B	0.00908177	-0.914646
GART	0.000202935	-0.914634
SEPHS1	0.00203107	-0.914208
NUDT1	4.15598e-05	-0.914093
RNMTL1	0.00288186	-0.913932
RCC1	0.00413238	-0.913745
YTHDF1	0.0171452	-0.912921
AKIP1	0.00114428	-0.912819
FARSA	0.000863765	-0.912678
ANKRD36	0.0309121	-0.912529
SMYD5	0.00281008	-0.912378
TRMT1	0.0294941	-0.91176
SNRPB	1.26843e-08	-0.911449
C5ORF30	0.0061648	-0.911103
NCEH1	0.000588732	-0.910942
TSPAN4	0.0210123	-0.910483
TMEM206	0.00254556	-0.91027
TMEM237	0.000633054	-0.908612
C9ORF40	9.78379e-05	-0.9085
PSME3	0.000717447	-0.908397
UBE3D	0.0438624	-0.908358
PRPF4	0.00324163	-0.907842
TMEM67	0.0139177	-0.907208
PHOSPHO2	0.0189877	-0.906648
GNL3	0.0028467	-0.905815
DDB2	0.0132768	-0.905351
ADAMTS6	0.00108292	-0.905328
RP11-500C11.3	0.000566763	-0.903467
HELQ	0.00759062	-0.902504
BCAR3	0.0107062	-0.902194
TMEM222	0.00953116	-0.902081
METTL2B	0.00704203	-0.900861
PLEKHJ1	0.00378867	-0.900582
XPO7	0.0179381	-0.900327
C7ORF50	3.28496e-06	-0.900088
DDX39B	0.000226796	-0.899984
DDX21	0.000941507	-0.898405
BRMS1L	0.0338625	-0.897858
MKI67IP	0.000109742	-0.897753
CYB5RL	0.00152697	-0.89758
LMCD1	0.000250846	-0.897192
ACTBP2	0.00354827	-0.897184
NPAT	0.00012522	-0.896986
THBS1	0.00010093	-0.895634
THAP4	0.00685391	-0.894587
PNPO	0.0192907	-0.893917
PRPF19	0.0139269	-0.893341
HMBS	0.00639549	-0.893254
RTTN	0.00899616	-0.893193
MUTYH	0.00676343	-0.892677
ZNF680	4.42608e-05	-0.8923
ARHGAP22	0.0497282	-0.891403
DRG2	0.00667658	-0.89114
AGO2	0.00396297	-0.890555
CBLC	0.0171232	-0.890504
PXMP4	0.0348067	-0.890404
MAPK13	0.00403497	-0.890222
MPDU1	0.000110236	-0.889291
SEC22C	0.0194177	-0.888992
STAG3L4	0.0445415	-0.888619
RAD51D	0.00413654	-0.888552
HSPA4L	0.00768993	-0.888145
GPS1	0.000694608	-0.888042
GEMIN8	0.0332171	-0.887832
TRAF2	0.000175374	-0.88769
ATPAF1	0.0448096	-0.886678
TIMM50	1.9741e-07	-0.886426
RNF220	0.00928502	-0.885503
PPAT	0.000186959	-0.885112
TATDN3	0.0392055	-0.884247
WDR66	0.00928681	-0.884009
EEF1E1	9.65953e-08	-0.883566
MANEA	0.00271102	-0.883437
ATP5G1	0.000459719	-0.883054
BUD13	0.0032417	-0.882714
CLN6	0.000404358	-0.882566
C1ORF131	0.00105765	-0.88233
FAM136A	6.74833e-05	-0.88168
TMEM69	0.00217481	-0.881366
FH	0.00276224	-0.880992
SMTN	0.00206797	-0.879543
PITHD1	0.000305475	-0.879498
COX10-AS1	0.00440472	-0.879343
CRCP	0.00484888	-0.879261
NADK	0.00316064	-0.879143
CAV2	1.39282e-05	-0.879014
TMA16	6.46895e-06	-0.878454
FDXACB1	0.00897673	-0.878074
ACN9	0.031962	-0.877228
AGPAT5	0.000164509	-0.876745
CD83	0.0174886	-0.876652
CCT5	1.43605e-09	-0.8754
KPNA1	0.031187	-0.875064
OSGEPL1	0.00756238	-0.874914
TMEM106C	1.42412e-07	-0.874348
FN3KRP	0.0039518	-0.873946
KRBOX4	0.0110208	-0.87378
SLC16A7	0.0173213	-0.873038
H2AFY2	0.0117611	-0.872597
ZNF232	0.0245216	-0.872002
LBR	0.000226097	-0.871985
WDR36	0.000106309	-0.871242
XRCC4	0.00135451	-0.870509
FBXO31	0.00476646	-0.869965
GPKOW	0.011468	-0.869441
SART3	0.00856836	-0.869438
ADRM1	3.98511e-05	-0.867574
NUDCD1	0.00106341	-0.86748
DPYD	0.0146366	-0.867217
IFRD1	9.57327e-05	-0.867092
SMARCD2	0.033721	-0.866257
SAMHD1	0.0139756	-0.86598
TRMT61A	9.68848e-05	-0.86432
DGKE	0.0331355	-0.86421
LDHB	0.00212059	-0.864018
SRGAP2B	0.0138224	-0.863732
SP3	0.00167706	-0.863571
CDADC1	0.0432082	-0.863279
GPI	3.62298e-05	-0.862908
PTGES2	5.87617e-05	-0.862862
ZNF799	0.00057261	-0.862806
MKRN3	0.00468959	-0.862315
HYAL2	0.0244317	-0.861419
HIST1H3F	0.00501641	-0.861341
NSMCE4A	0.0168762	-0.86105
TMX3	0.0471755	-0.86099
SRSF3	7.54401e-07	-0.860946
NELFA	0.0109539	-0.860894
EIF2B1	0.00754714	-0.860616
BTBD6	0.0145775	-0.859978
MKS1	0.0428815	-0.859921
MRPL49	0.00151807	-0.859631
TMEM138	0.000227354	-0.85853
GNPNAT1	0.00487199	-0.858463
ZMYND11	0.0181569	-0.857612
PRR16	0.0114046	-0.857181
MFSD9	0.0308307	-0.857018
CASP2	0.00153659	-0.856719
TEAD4	0.00530195	-0.856034
WDR25	0.0166754	-0.855905
RNF115	0.000155711	-0.855579
IFRD2	0.000119746	-0.855443
MRPL1	0.000100846	-0.855318
DROSHA	0.0259713	-0.854698
PPIH	0.00106075	-0.854666
MED9	0.0016871	-0.854644
MCCC2	0.00607956	-0.854326
MYBBP1A	0.00470062	-0.854253
SMCHD1	2.47173e-05	-0.854169
DTX2	0.0106573	-0.853866
ENC1	0.0342233	-0.85314
UCA1	0.0494222	-0.852883
SLC25A33	0.0006864	-0.852773
MTF2	0.0375795	-0.852471
CTSC	0.0311833	-0.852452
SUCLG2	0.0369189	-0.852204
GNL2	0.00243644	-0.851446
TWISTNB	0.00771593	-0.851391
LRRC61	0.0216084	-0.851357
ZNF766	0.0405873	-0.84837
SPAG1	0.000188771	-0.847056
C11ORF24	0.00208238	-0.846979
ZNF519	0.0211065	-0.846976
PYCRL	0.00419832	-0.846008
TMEM5	0.0201879	-0.845925
PRR3	0.00391981	-0.845888
FAM173B	0.000292755	-0.845314
MLST8	0.00171899	-0.844208
SCLY	0.013733	-0.844037
NUP107	5.94261e-05	-0.842288
CNTNAP3	0.00183313	-0.842114
MRPL35	0.000981496	-0.842109
COMMD4	8.18795e-06	-0.841714
RAE1	0.00484094	-0.841564
RP11-423H2.1	0.000130767	-0.841373
PDCD1LG2	0.00325252	-0.840355
RNPS1	1.25325e-06	-0.840278
ARFRP1	0.022525	-0.839563
SRSF2	3.18044e-08	-0.83956
PET112	0.0273411	-0.83823
ZNF408	0.0134821	-0.838026
MB21D2	0.00260957	-0.837698
GUSB	0.01063	-0.836127
EIF2S1	7.72771e-07	-0.83535
THAP6	0.0258274	-0.8351
DNAAF3	0.00766524	-0.834578
SAC3D1	0.013194	-0.833336
MBOAT1	0.00468812	-0.832577
DDX28	0.0185361	-0.832139
GMEB1	0.0421853	-0.831902
ZNF227	0.00910991	-0.831794
MICA	0.0373522	-0.83156
RPP40	0.00186376	-0.831503
FPGT	0.00683493	-0.830692
CDKN2D	0.0449529	-0.829211
CCT2	1.98959e-05	-0.828918
ERI2	0.000250955	-0.825958
OSGEP	6.79656e-05	-0.825461
MMP3	0.029032	-0.825339
MRPS12	0.000168205	-0.825094
PREB	0.00708651	-0.824913
PNO1	0.000200955	-0.823928
SAPCD2	1.6343e-07	-0.822846
RRP15	9.34233e-07	-0.822333
ATP6V1G2-DDX39B	0.0412888	-0.821847
ACAD9	0.00351717	-0.821834
SNHG15	0.00151839	-0.82108
ARMC8	0.000509564	-0.820806
SMYD2	6.07871e-05	-0.82055
HP1BP3	0.000123324	-0.820311
POLA1	1.57361e-05	-0.820005
ESF1	0.000266772	-0.818734
THOC3	5.48386e-05	-0.818247
XPO1	2.21111e-05	-0.817742
TDRD3	0.0188904	-0.817708
CENPP	5.93571e-06	-0.817593
SMS	0.000736439	-0.817269
RBMS2	0.0460406	-0.814289
TMEM256-PLSCR3	0.00918876	-0.813778
NUP98	0.0229335	-0.813625
TAF3	7.19216e-05	-0.812267
RAB35	0.00601822	-0.811339
TFB2M	0.00730084	-0.811269
PPID	0.0355434	-0.811117
AP2S1	5.13158e-07	-0.810839
C6ORF136	0.0101358	-0.810489
AC018464.3	0.00148785	-0.810425
BMPER	0.00200144	-0.809529
LAP3	0.00249601	-0.809019
COPS3	4.32383e-05	-0.808444
SPIN2B	0.000201549	-0.808388
RAD21	2.85851e-05	-0.808357
TUBB2A	0.0193963	-0.806023
HAUS1	1.16435e-07	-0.805824
MRPL16	5.94872e-05	-0.805387
TIMM21	0.000498558	-0.805245
MALSU1	0.00276587	-0.805021
STIP1	0.00141374	-0.804839
ZNF524	0.0110702	-0.804112
FAM110A	0.0207307	-0.803598
SF1	9.91574e-06	-0.80353
ARHGDIA	0.000406537	-0.80293
NFYA	0.00226278	-0.802803
MST4	0.00590221	-0.80269
PLRG1	0.0131605	-0.801042
AC017048.3	0.0365235	-0.800977
SLC35E3	0.0218404	-0.80017
ODF2	0.00317369	-0.799344
HSPA8	6.88292e-06	-0.79852
PI4K2B	0.00376518	-0.798373
FAR2	0.0194228	-0.798335
NTMT1	0.00158342	-0.797457
ALDH9A1	0.0252047	-0.796348
SLC38A6	0.0331588	-0.796315
KBTBD6	0.00196608	-0.796236
LTV1	0.000473291	-0.796074
EIF2S3	0.00224138	-0.794513
SMYD4	0.000591114	-0.79395
PACSIN3	0.0432749	-0.793742
NSUN5P2	0.0434023	-0.793701
NOC2L	0.01348	-0.793357
PPP2R5D	0.00189861	-0.79315
C16ORF74	0.0173432	-0.792666
THUMPD2	0.0493624	-0.791947
ABCC4	0.000833549	-0.791548
MRE11A	0.0129614	-0.791533
AP001258.4	0.013265	-0.791196
POLR2E	0.00230394	-0.791046
CCNB1IP1	0.0267701	-0.790067
BAG2	0.00100723	-0.78999
GSK3A	0.017848	-0.789435
MRPS18B	1.47956e-05	-0.789236
MAT2A	0.000173839	-0.78831
NFKBIB	0.0248169	-0.788052
MAPK12	0.0175897	-0.787761
CENPV	0.0112136	-0.787483
DEPDC4	0.00603466	-0.787025
ZNF273	0.0334455	-0.786525
RP11-298C3.2	0.000907316	-0.786285
ANKEF1	0.00125839	-0.786184
GRAMD1C	0.0099401	-0.786124
RP11-222A11.1	0.0402453	-0.784205
LPGAT1	0.0201462	-0.783717
SPRYD4	0.03457	-0.783568
FKBP4	0.0271408	-0.783225
EIF2B5	0.000351512	-0.781791
ATP5SL	0.0233437	-0.781314
BCS1L	0.01285	-0.781065
PDGFC	0.0254675	-0.780889
HIST1H2BF	0.000863645	-0.780669
RP11-688I9.2	0.0117138	-0.78066
RALY	0.000141804	-0.779994
COPS7B	0.00693945	-0.779617
SUGP1	0.022547	-0.779326
UBE2SP1	0.00729009	-0.778871
RP2	0.000238177	-0.7782
KTI12	0.0306987	-0.777828
ICT1	0.000801791	-0.777761
GPN2	0.0181796	-0.777428
DLG1	0.026704	-0.776888
ILKAP	0.0252298	-0.774957
CBX5	0.0162665	-0.774389
CMSS1	0.032372	-0.774234
TMEM161B	0.0364114	-0.774215
EWSR1	0.00055965	-0.773051
NUDC	1.77914e-07	-0.772724
MTA2	3.83864e-06	-0.772465
BUB3	5.58744e-06	-0.772258
PIH1D1	0.00135759	-0.771961
THOC1	0.0037363	-0.771472
SF3B4	0.00323227	-0.771188
SDR39U1	0.00952271	-0.769712
TICRR	6.0825e-08	-0.769506
ARHGAP19-SLIT1	0.00100872	-0.768572
KIAA1715	0.00962732	-0.767642
MRPL46	2.89544e-05	-0.76752
NBPF1	0.0406312	-0.767215
AMD1	0.00371266	-0.765996
ZCCHC4	0.00168181	-0.76583
HNRNPD	0.00036715	-0.765593
TRAP1	6.1122e-06	-0.765297
ATG16L1	0.0456529	-0.765092
MOCS2	0.00125134	-0.764868
NOL6	0.0429851	-0.764238
HMGB3	0.000884991	-0.763175
PAXBP1	0.0126171	-0.76289
ARHGAP19	4.17203e-05	-0.762517
RP11-343H5.4	0.038196	-0.762036
MEN1	0.0133231	-0.761402
RSRC1	0.000157625	-0.760818
KATNAL1	0.0211764	-0.760766
ZNF77	0.00947073	-0.760361
DIS3L	0.0175277	-0.760024
FAM35A	0.00937981	-0.759904
TXNDC5	0.00253059	-0.759689
PCM1	0.0158626	-0.758618
ING3	0.0438982	-0.758576
HEATR3	0.0193849	-0.756531
ARL6IP6	0.0303664	-0.756244
SNAP47	0.0259644	-0.755909
ALG8	0.00313054	-0.755437
OSBPL3	0.0328678	-0.754936
C11ORF30	0.00935951	-0.753807
UHRF1BP1L	0.00470688	-0.753766
MZT1	4.01111e-05	-0.753624
RPA1	0.0029953	-0.752814
MAGOHB	0.000820101	-0.752409
VSTM1	0.0300964	-0.751361
PKP4	0.0174653	-0.75087
ZNF684	0.0216983	-0.750765
INPP5B	0.0237639	-0.750079
SLC9A1	0.0423949	-0.749854
HNRNPA1	0.000193318	-0.749583
FBXO22	0.000163691	-0.749025
SNRPD1	8.94933e-07	-0.749006
EPHX2	0.00212464	-0.748564
POLQ	1.368e-08	-0.747667
UCK1	0.0160954	-0.747624
LCLAT1	0.013773	-0.747549
PDXP	0.0386602	-0.745114
POC5	0.0166648	-0.744697
PLGRKT	0.0322486	-0.744433
C17ORF58	0.0359783	-0.744188
LSM2	0.000378834	-0.743929
RPIA	0.000833124	-0.743322
TMSB15A	0.00850719	-0.742258
TTLL12	5.92586e-05	-0.742205
MRPS9	0.00016011	-0.742038
MTHFD2	0.00282824	-0.741902
CCT6P1	0.00340603	-0.741809
SERBP1	0.000685433	-0.741772
CMC2	1.92159e-06	-0.741175
SRPK1	0.0093325	-0.741107
CARS2	0.014265	-0.740367
POFUT1	0.0287235	-0.739761
CHD7	0.0345803	-0.73957
ABHD11	0.0335523	-0.739442
NPM1	9.57372e-06	-0.739162
COPRS	4.22978e-05	-0.738999
PSMC3	5.35751e-07	-0.737936
SLC25A12	0.0167783	-0.737892
RAD23A	0.000993798	-0.737745
TGFBRAP1	0.00383265	-0.737506
SMAD2	0.0282993	-0.737393
DLD	0.0301308	-0.737286
POP5	0.000263403	-0.736789
TIGD2	0.00311193	-0.736689
POLR2H	0.0105025	-0.736566
PPP1R35	0.00383785	-0.736423
CHCHD3	0.00671887	-0.736238
WARS2	0.0430749	-0.736096
SLC15A2	0.0224208	-0.735712
E2F4	0.000247924	-0.734948
CINP	0.00825486	-0.734907
SLC23A2	0.0110992	-0.734818
C6ORF211	0.00620847	-0.734407
SZT2	0.0261123	-0.734308
HSPE1	0.000119383	-0.733807
EMC9	0.00353242	-0.732787
ATP11C	0.0175751	-0.731207
ZDHHC6	0.0151791	-0.731066
ACER3	0.0243819	-0.730888
APH1A	0.0254653	-0.730651
STEAP2	0.000506133	-0.730614
COQ5	0.0450205	-0.730035
POLR1C	0.00984377	-0.72934
INTS5	0.00272803	-0.729107
DDX19A	0.000372851	-0.728976
ATP5A1	0.000122394	-0.728066
ATAD3B	0.0144251	-0.727547
SPATA5	0.000424946	-0.725848
HSP90AA1	4.28009e-05	-0.7241
RINT1	0.0481886	-0.723355
RABEP1	0.000961865	-0.723299
CEP85	0.00116201	-0.723225
SNRNP48	0.00260442	-0.72257
FAM105A	0.00366067	-0.721275
TMEM64	0.020933	-0.72116
SZRD1	0.0139495	-0.721121
CACYBP	2.16631e-06	-0.720757
HIST1H2AI	0.0408841	-0.720719
RAN	1.14903e-07	-0.72034
CIAO1	0.0198343	-0.719874
PHF10	0.0280479	-0.71954
RP11-25K19.1	0.0313858	-0.719534
SNRPF	3.49697e-05	-0.717913
TTI1	0.0326368	-0.717329
MLKL	0.0208628	-0.716616
ZNF496	0.0421259	-0.716292
DCUN1D4	0.00107213	-0.715983
SLC25A22	0.0035143	-0.714936
CTC1	0.00869005	-0.714916
TMEM192	0.0171132	-0.712798
RNASEH1	8.38662e-05	-0.71272
NDUFA10	0.00584094	-0.712714
KLHL23	0.00419296	-0.712326
ACTR3B	0.00547032	-0.712284
TTC9C	0.0344029	-0.711596
QSOX2	0.000712084	-0.711249
AK2	0.000432953	-0.711076
GPR126	0.0413747	-0.709884
HNRNPA2B1	0.000412977	-0.70968
TSR1	0.00026813	-0.709624
CASC8	0.0274291	-0.709565
FAM58A	0.00113058	-0.709339
MYNN	0.0432526	-0.707367
DHX33	0.00121992	-0.707089
RBM17	0.00492079	-0.706541
KIAA1191	0.0340323	-0.706154
MEF2BNB-MEF2B	0.0255673	-0.704612
PPME1	0.00605432	-0.704332
AEN	0.0267695	-0.704266
WRAP73	0.0276433	-0.703646
XRCC5	4.43956e-06	-0.703623
CEP78	0.00204722	-0.703166
H2AFV	0.000495597	-0.702589
MYO19	0.0102569	-0.702572
MMACHC	0.00152967	-0.702534
MAD2L2	0.00286294	-0.702279
STOML2	0.00189966	-0.700974
PYGL	0.000325468	-0.70051
SMC6	0.00247438	-0.700342
LSM7	0.0156246	-0.700044
WDR18	0.0134499	-0.698836
PRMT5	0.0137569	-0.698688
ERVK3-1	9.93126e-05	-0.698482
PHTF1	0.00945267	-0.698175
ATAD3A	0.000594734	-0.698064
KLHL8	0.0143558	-0.69741
USP48	0.0376176	-0.696509
SBF2	0.0166876	-0.696269
PRPF38A	0.0111859	-0.695469
CDC42EP1	0.0412544	-0.695312
ZNF816-ZNF321P	0.0136902	-0.694425
TOR2A	0.0386029	-0.694319
ARIH2	0.000265604	-0.694248
CISD3	0.00926573	-0.693682
MRPS26	0.000627259	-0.693316
GOT2	0.00800833	-0.69292
HN1	1.27113e-05	-0.692423
C12ORF29	0.035063	-0.691948
CCDC58	0.0145344	-0.691388
MAP2K5	0.0138752	-0.691303
C16ORF93	0.0222993	-0.691269
DDX49	0.0337102	-0.690154
SHQ1	0.0191291	-0.688172
DDX56	0.00265478	-0.68802
FCHSD2	0.0109429	-0.687905
MRPS31	0.0155136	-0.687083
UTP20	2.736e-06	-0.686682
MRPL3	0.000197223	-0.685979
RNASEH2C	0.0160732	-0.684685
FBXO8	0.0370698	-0.684594
ISG20L2	0.0350724	-0.684582
C9ORF69	0.00311334	-0.684542
RFWD3	0.0396047	-0.684174
GAS6	0.0067529	-0.684003
CEP135	0.00271207	-0.682237
PRMT6	0.00485132	-0.681929
DAZAP1	0.0125074	-0.680564
SBF1	0.00373376	-0.680517
SH2D5	0.0150174	-0.679658
RQCD1	0.033228	-0.675954
PPIL2	0.0311605	-0.675925
CARM1	0.041244	-0.67574
LSM4	0.000108038	-0.674415
NKIRAS2	0.0268464	-0.674047
COMTD1	0.0481159	-0.674011
TMEM18	0.0323209	-0.673178
MRPS28	1.06877e-05	-0.672556
ABCE1	0.000650157	-0.672211
HAS2	0.0400384	-0.671314
ATG4D	0.0266695	-0.670978
C17ORF89	0.000125214	-0.670974
DDX11-AS1	0.000242512	-0.670698
HNRNPR	0.00017013	-0.670611
FAM161A	0.00403723	-0.669895
TMEM246	0.0159321	-0.669469
DNPEP	0.0341353	-0.668461
CYP7B1	0.0482496	-0.666945
EFCAB4B	0.044374	-0.666491
PSPC1	0.0134059	-0.666455
STARD7	0.00381145	-0.665931
MBD4	0.0241053	-0.665479
ZSCAN21	0.00724039	-0.665247
MB21D1	0.0423288	-0.664166
COTL1	0.000276394	-0.663266
VEZF1	0.0201651	-0.663239
COQ6	0.012109	-0.662703
NCLN	0.0105963	-0.662349
CBLL1	0.0115636	-0.662219
GTPBP4	0.0166281	-0.662189
CYC1	1.73649e-05	-0.662155
C11ORF83	0.00112936	-0.661472
VKORC1	0.000903145	-0.661456
RPF2	0.0011225	-0.661427
AASDHPPT	0.00785927	-0.660438
MRPL10	0.0297371	-0.660192
AIMP2	0.000419799	-0.658697
LSG1	0.00760979	-0.658466
RP11-650L12.2	0.00474709	-0.657328
PTER	0.0433291	-0.657183
HPS3	0.0441023	-0.656695
COG5	0.00446473	-0.656603
CSTF1	0.000288836	-0.65636
BRD8	0.0096746	-0.656212
SCAF4	0.0108042	-0.655538
DDX27	0.00692371	-0.655107
SH3BP1	0.0020251	-0.654714
BTG3	0.0186109	-0.654562
RANGRF	0.0226157	-0.653935
NDUFAF4	0.0327109	-0.653925
GNB1L	0.0437085	-0.653173
CHCHD4	0.00729807	-0.653059
NELFCD	0.00906954	-0.652953
LSM12	0.0051331	-0.652884
MCOLN3	0.0260235	-0.65162
TPGS2	0.0298813	-0.651426
RP11-398K22.12	0.0119976	-0.651404
QRSL1	0.0334523	-0.651359
RB1	0.00302688	-0.650971
RP11-4K3__A.5	0.0487246	-0.65072
MCPH1	0.0243664	-0.649656
SH2D3A	0.0389673	-0.648304
STX2	0.0118263	-0.647684
AMZ2P1	0.0168975	-0.647345
SH2B3	0.000337013	-0.647325
TMEM110-MUSTN1	0.0387285	-0.647279
KPNB1	0.000283751	-0.647025
MRPL38	0.000107375	-0.646688
ACBD5	0.0258487	-0.64622
TTF1	0.0344228	-0.646215
NBN	0.000279106	-0.645999
YRDC	0.0418212	-0.645378
CKLF	0.0457197	-0.644849
RHOBTB3	0.0086972	-0.644565
ARL13B	0.0188849	-0.643661
TEX10	0.0105288	-0.643541
TMEM56	0.00674266	-0.643395
CIT	7.11912e-07	-0.642981
UBA5	0.0331954	-0.642497
FKBPL	0.0483319	-0.642272
CCDC15	8.14859e-05	-0.641563
ETV4	0.0152034	-0.641463
GSG2	2.11588e-05	-0.640955
LRRK1	0.00675038	-0.639978
ZNF700	0.00568668	-0.639361
LRRC34	0.0157285	-0.638141
WDR46	0.00101362	-0.637837
XAB2	0.0210635	-0.637633
NME1-NME2	0.000306985	-0.63709
TUBE1	0.0172455	-0.636919
RRP7B	0.00789744	-0.636123
COA4	0.03273	-0.635102
SKA2	0.000159586	-0.634718
NUDT5	0.00170799	-0.634428
AP2M1	0.0132634	-0.634422
WBP11	0.00204009	-0.634165
GFM1	0.00267	-0.633991
C2ORF44	0.0200589	-0.632925
BCL7C	0.0110642	-0.632646
KLC1	0.039282	-0.631834
TPRKB	0.00330045	-0.631657
ZDHHC2	5.72336e-05	-0.63151
TAF9B	0.0385072	-0.631395
PDAP1	0.0353286	-0.630716
NAGA	0.0325698	-0.630562
SLC25A15	0.026545	-0.630457
EPHA2	0.0182037	-0.62936
U2SURP	5.27171e-06	-0.629075
NSFL1C	0.0264616	-0.628837
RPL7L1	0.00539065	-0.628501
HIST1H3C	0.0354657	-0.62775
FTH1P3	0.0265603	-0.627216
AC108142.1	0.00973831	-0.627183
LOXL3	0.0246351	-0.626675
RAPGEF1	0.034625	-0.626143
ACTN4	0.0280955	-0.625747
SSR3	0.001342	-0.62558
ZC3H8	0.0329924	-0.625437
OLA1	0.0125695	-0.624466
PNN	0.0487002	-0.624004
PBX3	0.00445299	-0.623229
BOK	0.0187844	-0.623172
ZNRD1	0.0456872	-0.622092
WWC2	0.0480237	-0.621947
BCAP29	0.0117618	-0.621297
STOML1	0.00385608	-0.620958
KLHL2	0.0456432	-0.620225
ANO1	0.0437754	-0.62019
ARMC9	0.0452147	-0.619279
SNX5	9.23703e-05	-0.619206
GALNT7	0.0470617	-0.618225
RIN1	0.0244299	-0.617424
FAM72B	0.00210156	-0.617367
ZNF621	0.00930194	-0.617244
CCDC19	0.00545424	-0.616777
SLC5A6	0.0306313	-0.616664
RP5-886K2.3	0.0466021	-0.616418
PDF	0.0214762	-0.616301
OXA1L	0.0363326	-0.616235
H2AFY	0.00104459	-0.615911
PTMA	7.16014e-07	-0.615473
PRUNE	0.0265866	-0.614351
EIF5A	0.000116626	-0.611582
SUV39H1	0.00287065	-0.611466
TBL3	0.0481806	-0.611181
RP5-874C20.3	0.0190641	-0.610833
C22ORF29	0.0278493	-0.610802
RMDN1	0.032425	-0.610522
TTC13	0.00713262	-0.610174
FAM72D	0.000805723	-0.609978
RHOG	0.0389773	-0.609911
LINC00938	0.0156397	-0.609859
PPIL1	0.00245462	-0.609523
ZNF354A	0.0286324	-0.609472
CYFIP1	0.0145073	-0.609216
UBE2G2	0.027349	-0.608827
PHAX	0.00141124	-0.608499
VDAC1	0.000770856	-0.607786
WBSCR22	0.030388	-0.607779
HDGF	0.0158651	-0.606837
ARHGEF16	0.0110785	-0.606519
RRP12	0.00798541	-0.605184
SNHG16	0.0108802	-0.605033
PATL1	0.0423324	-0.604951
ANKRD2	0.0370638	-0.604813
KLC3	0.0367854	-0.604215
C21ORF58	0.00427102	-0.604194
TRIT1	0.0402382	-0.60216
STX18	0.0418496	-0.601793
ZNF296	0.0244635	-0.601668
RRP36	0.000873289	-0.601262
CNN2	0.0149881	-0.601156
HSD17B10	0.0391576	-0.60104
EIF3B	0.000557732	-0.601008
MPV17	0.000365181	-0.60065
PHB	0.00258031	-0.600539
RP3-325F22.5	0.00170055	-0.599154
MRPS7	3.68887e-05	-0.597884
C1ORF159	0.0237958	-0.597689
SSSCA1	4.72172e-05	-0.597582
PPIAP22	0.0205807	-0.59525
SAMD1	0.00963267	-0.595211
NETO2	0.0155692	-0.594385
MTAP	0.0296777	-0.594044
C11ORF84	8.21351e-05	-0.593063
C8ORF37	0.0135169	-0.593006
TOR1A	0.00216987	-0.59223
PANK4	0.036987	-0.59221
DMKN	0.0008891	-0.591586
TMEM255A	0.0242337	-0.591234
KIF24	3.3757e-06	-0.591126
EIF4E	7.1502e-05	-0.590895
TIMM13	0.000365277	-0.589988
CCT4	0.000234205	-0.586808
PSMD2	0.00307405	-0.586795
DPM2	0.00265762	-0.586788
DNAJB12	0.0325924	-0.586188
KATNBL1	0.0343282	-0.585623
LSM5	0.000130036	-0.585607
EARS2	0.0216371	-0.585435
UBA3	0.046622	-0.585072
SDHA	0.000669841	-0.584637
MT2A	0.0310733	-0.58417
NUP37	0.00146211	-0.583884
OTUD6B	0.0463347	-0.583475
LIN7C	0.00790317	-0.582718
MRPL19	0.0151039	-0.580973
MXD3	0.0116265	-0.580688
IL1RL1	0.0369313	-0.580572
CNBP	0.00023544	-0.580544
MFSD2A	0.0481287	-0.580368
ACBD6	0.0417133	-0.580075
ARL4C	0.0237686	-0.579929
DHFRP1	0.00521157	-0.579866
ARL6IP1	0.011083	-0.579689
BOLA3-AS1	0.0110602	-0.57888
C4BPB	0.0257214	-0.578537
C12ORF4	0.000776312	-0.577594
APEX2	0.0170392	-0.577591
LINC00518	0.0250976	-0.577466
EIF3M	1.64395e-05	-0.577335
FAM188B	0.0217106	-0.576686
EXOSC7	0.000577387	-0.575565
CNTNAP3B	0.00445337	-0.575524
CORO1C	0.0305935	-0.574974
SUCLG1	0.00125744	-0.574956
COL12A1	0.0040072	-0.573456
IPO9	0.0157203	-0.571751
ZNF214	0.0206979	-0.571637
RAB8A	0.00022819	-0.571551
PDE12	0.0240415	-0.57151
ELAVL1	0.00820081	-0.571011
ZMYM1	0.0166139	-0.570833
ERF	0.00556307	-0.570822
EIF2A	0.00412571	-0.570578
PTBP1	0.00045134	-0.570525
PPIE	0.0115521	-0.570176
G3BP1	0.000247402	-0.569379
KIAA0196	0.00159647	-0.569088
2001-03-01	0.00262519	-0.568664
KIAA1009	0.0334694	-0.568498
ADSL	0.00206395	-0.568436
TIGD1	0.00193321	-0.568072
TOMM22	0.00937405	-0.566393
FAM86JP	0.0207559	-0.566234
TFAP4	0.00105325	-0.566047
STXBP4	0.0240106	-0.565512
CCND1	0.00667794	-0.565087
RSL1D1	0.000405524	-0.565003
SIX1	0.00395904	-0.564817
ANKRD1	0.00510162	-0.56376
RPE	0.000798547	-0.563357
NAA10	0.00201666	-0.563069
VPS54	0.0212703	-0.562776
ARSJ	0.048242	-0.562358
FAM86C2P	0.0128684	-0.559169
MRPL47	0.000214612	-0.558863
DNAJC2	0.0468128	-0.558808
CALM2	0.000657062	-0.55826
ZNF280C	0.0169833	-0.557986
MED16	0.037757	-0.557931
FAHD2B	0.0198136	-0.55715
MAMDC2	0.00873415	-0.556302
MRPL17	0.00072113	-0.555604
HSP90AB1	0.000232803	-0.554752
TCERG1	0.0314746	-0.55308
ATXN10	0.000366126	-0.551208
ABCB10	0.00221223	-0.550447
SFMBT1	0.0237857	-0.549745
RDM1	0.0210542	-0.549641
ZNF593	0.000720941	-0.549445
SF3B3	0.0092066	-0.548933
ZNF142	0.0174821	-0.548875
RBMS3	0.0477747	-0.548623
ALG14	0.00851374	-0.547747
PUF60	0.00733362	-0.547115
WDR33	0.0219645	-0.546449
TRA2B	0.000282142	-0.54617
GLO1	0.0017139	-0.546139
PAM16	0.0162019	-0.545613
PSMG1	0.000237402	-0.545467
FBF1	0.0399375	-0.545151
CCBE1	0.0249945	-0.544893
CTD-2256P15.2	0.0440646	-0.544268
DDX46	0.000215602	-0.543663
KARS	0.00501701	-0.543611
RP11-294J22.6	0.031806	-0.543213
ZNF367	0.000314362	-0.543088
PAFAH1B3	0.00650108	-0.542707
LANCL3	0.0135135	-0.541695
RBBP4	0.00125052	-0.541412
WDR54	0.0119098	-0.540689
RP11-297D21.4	0.0492703	-0.540654
RBM38	0.00766681	-0.539898
TENM2	0.00700586	-0.539597
PRDX6	0.00860763	-0.539021
TSN	0.0175064	-0.538471
SRSF10	0.000834316	-0.537081
FOXF2	0.0205188	-0.536172
SLC39A8	0.00993779	-0.535249
GADD45GIP1	0.000158314	-0.53447
PSMC5	0.00018596	-0.534379
LDHA	0.00277467	-0.53421
LRPPRC	0.00177816	-0.532801
RPL35	0.000294496	-0.531
ZNF552	0.026718	-0.530506
BRMS1	0.00685744	-0.528301
PITPNC1	0.0271545	-0.527717
COPS6	0.00124193	-0.527085
SP4	0.00113423	-0.526873
MAPRE1	0.00168395	-0.526634
NOM1	0.010377	-0.526122
RPS16	9.19366e-06	-0.525624
PM20D2	0.00685056	-0.525129
CHN1	0.00623655	-0.524933
BSPRY	0.0307424	-0.524867
NUP54	0.000176361	-0.524525
TPD52L2	0.0387664	-0.524438
ILF2	0.0020391	-0.524357
NRGN	0.0293946	-0.524145
RANBP6	0.0206779	-0.523177
GALE	0.0203344	-0.522935
GRPEL1	0.0154496	-0.521459
FUT10	0.0461302	-0.519428
ARMC7	0.0135356	-0.519312
IL27RA	0.00304548	-0.51838
NONO	9.65996e-06	-0.518258
PNP	0.00643432	-0.517931
STK3	0.042346	-0.517922
MRPL2	0.000124441	-0.517863
EMC1	0.0128469	-0.517596
MBLAC2	0.01784	-0.516918
ZNF674	0.0104954	-0.516305
RBBP9	0.0114649	-0.515572
RP11-1002K11.1	0.0493547	-0.515069
NUP153	0.0130875	-0.515026
FZD6	0.0204715	-0.51348
HSPB11	0.00587168	-0.513434
PGAM1	0.032532	-0.512821
RP11-148B18.4	0.0437112	-0.511961
FAM149B1	0.000549424	-0.51177
TARS2	0.0473109	-0.511331
UBE2E3	0.00766789	-0.510826
PFN1	0.00171949	-0.50946
RPS15	0.00494797	-0.50799
FAM201A	0.000554411	-0.507549
RP11-245M24.1	0.0103122	-0.507034
SCD5	0.0282398	-0.506629
GNA13	0.0217971	-0.506217
ESPL1	0.00237024	-0.50615
KRT18	0.00328476	-0.50612
LRFN4	0.00677631	-0.504376
MAST2	0.00468576	-0.503496
CYB5B	0.0132821	-0.503249
XYLB	0.0173763	-0.503046
SULT1E1	0.00755953	-0.502595
LIN54	0.0382786	-0.502313
CLUH	0.0234586	-0.501952
TMEM203	0.0290531	-0.501815
DUSP14	0.0445479	-0.50141
WDR75	0.00133586	-0.501134
CNN3	0.00688563	-0.499614
FKBP5	0.00453224	-0.49924
ERAL1	0.00897029	-0.499121
TRIM28	0.00264393	-0.498342
TCF7	0.0278137	-0.497795
NCS1	0.0498094	-0.497437
SDE2	0.022554	-0.496632
KIF1C	0.0306886	-0.495192
MRPL22	0.00392054	-0.495105
AFAP1	0.0230196	-0.494882
LTB4R2	0.00931956	-0.494675
PSMD5	0.0151596	-0.493715
QSER1	0.0196416	-0.492767
CPSF6	0.0025552	-0.491613
MRPS11	0.0155151	-0.491018
GATA2	0.00359408	-0.490805
[truncated: 2,792 more rows]
