# Supplementary material for: Single cell analysis in head and neck cancer reveals potential immune evasion mechanisms during early metastasis
Source: Nat Commun. 2023 Mar 27;14:1680. doi: 10.1038/s41467-023-37379-y (PMC10042873; doi:10.1038/s41467-023-37379-y)
Supplement: Supplementary file 9 — Supplementary Data 6 [file 41467_2023_37379_MOESM9_ESM.xlsx]

## Sheet: Sheet1
Supplementary data 6.
List of genes with log fold-change (p<0.05) of more than 2 or less than -2
when compared with HN220 pre-metastatic cancer cells vs HN220 primary cancer cells.
q-values are calculated by two-sided Wilcoxon test followed by FDR correction to account
for the number of genes tested.
Gene symbol	q-value	log fold-change (pre-met vs primary)
AURKB	6.05224e-12	-6.81122
CDK1	3.16095e-11	-6.47887
RRM2	6.23385e-12	-6.42469
CDCA3	5.62975e-12	-6.34868
UBE2C	1.24607e-11	-6.2238
CCNB2	2.06429e-11	-5.9629
DHFR	6.7813e-12	-5.66465
PBK	5.87956e-12	-5.58814
NUSAP1	8.07105e-12	-5.56824
RAD51AP1	7.27987e-12	-5.56439
CDC20	2.88973e-11	-5.44105
PRC1	5.57916e-11	-5.40805
TK1	8.83004e-12	-5.26336
KIAA0101	3.39821e-11	-5.24398
NDC80	3.95003e-11	-5.19554
MLF1IP	3.90483e-11	-5.17967
MND1	1.02889e-11	-5.17453
HMGB2	6.23163e-12	-5.14838
HMMR	1.40118e-11	-5.09582
MELK	2.44342e-11	-5.09008
MAD2L1	6.22056e-12	-5.08123
CKAP2L	1.73174e-11	-5.08075
SPC25	3.32102e-11	-5.05405
CENPF	1.04234e-11	-5.03868
NUF2	2.94298e-11	-5.02322
TYMS	1.02981e-11	-4.96107
ZWINT	1.74777e-11	-4.93458
CENPM	3.10517e-11	-4.92518
TROAP	3.95003e-11	-4.90198
SKA3	1.99676e-11	-4.80532
CENPA	3.38786e-11	-4.77864
CDKN3	4.09219e-10	-4.73913
CENPN	7.39891e-12	-4.67843
PRIM1	1.09537e-10	-4.66855
FAM111B	1.19812e-10	-4.61232
ASF1B	7.3132e-11	-4.4787
FANCI	1.59235e-11	-4.45531
CHEK1	5.6586e-11	-4.44484
ANLN	5.49436e-11	-4.43166
KIF23	6.52605e-11	-4.42166
MYBL2	3.39728e-11	-4.31109
DLGAP5	1.50914e-09	-4.29719
GINS2	2.19834e-11	-4.27882
TOP2A	1.8636e-10	-4.25121
RAD54B	2.04002e-11	-4.22489
OIP5	1.30689e-10	-4.12708
ESCO2	6.256e-11	-4.12474
TPX2	3.72855e-11	-4.09072
RAD51	1.78269e-09	-4.05202
CENPK	6.23385e-12	-4.04151
APOBEC3B	6.12142e-11	-4.01443
MKI67	6.18965e-12	-4.00612
BUB1	1.60583e-11	-4.00096
CDC6	1.36503e-10	-3.99002
BIRC5	1.46168e-11	-3.98697
POLE2	6.03177e-09	-3.97271
PHF19	1.85234e-10	-3.95059
PTTG1	1.60559e-10	-3.9499
CCNB1	4.77071e-10	-3.94102
NEK2	2.78103e-10	-3.87694
NCAPG	7.67746e-11	-3.86729
TRIP13	1.24554e-10	-3.86404
UBE2T	1.35797e-11	-3.79114
CDC45	9.07211e-09	-3.79007
NCAPH	9.00005e-10	-3.72788
CTNNAL1	2.09965e-09	-3.71202
KIF20B	6.6379e-11	-3.69984
FST	1.08829e-09	-3.69955
FAM83D	5.30279e-10	-3.69369
TTK	1.28511e-10	-3.68309
BRCA1	8.22328e-11	-3.66192
RNASEH2A	4.95458e-10	-3.65325
FEN1	1.46978e-10	-3.61387
CCNE2	8.25552e-08	-3.60749
ORC6	8.4532e-10	-3.60345
HIST1H4C	9.17019e-11	-3.59596
CDCA5	4.73251e-11	-3.58
RRM1	1.2645e-10	-3.57565
KIF2C	1.11169e-10	-3.5579
DEPDC1	4.58713e-10	-3.55727
KIAA1524	8.09643e-10	-3.54106
BRCA2	4.93336e-11	-3.52241
CENPH	1.10632e-09	-3.51843
DEPDC1B	1.92674e-09	-3.51448
TUBA1B	2.84029e-11	-3.50943
CEP55	9.51753e-10	-3.49185
CDCA8	5.93136e-11	-3.4769
FBXO5	4.66371e-10	-3.46604
BUB1B	7.29245e-10	-3.45264
PSMC3IP	4.53015e-08	-3.44968
DSCC1	5.43589e-10	-3.44407
CASC5	9.45401e-11	-3.43972
LRR1	2.2595e-11	-3.4241
HELLS	2.78412e-09	-3.4065
SLC43A3	3.43229e-11	-3.39075
CLSPN	2.14994e-10	-3.38282
RFC4	1.12905e-10	-3.38094
PCNA	2.39303e-12	-3.37506
DBF4	2.3563e-11	-3.36014
CCNA2	2.35238e-10	-3.34379
FAM111A	4.22595e-11	-3.33826
SKA1	4.69685e-11	-3.33667
RFC3	5.52447e-10	-3.33512
PKMYT1	9.69793e-10	-3.32152
MTFR2	1.57603e-09	-3.26391
NTAN1	1.33968e-09	-3.24613
MCM10	2.6703e-10	-3.23579
BLM	6.06597e-11	-3.23048
DIAPH3	9.50678e-12	-3.22688
LINC00973	1.28273e-07	-3.20264
RFC5	3.1002e-10	-3.19469
ITGB3BP	2.58883e-12	-3.15895
SLC25A19	8.50786e-10	-3.15531
GMNN	1.67185e-10	-3.15162
STMN1	1.34693e-11	-3.12476
FANCD2	1.54127e-08	-3.12059
AURKA	1.62253e-08	-3.11837
HIST1H2AJ	1.17364e-08	-3.08784
EXO1	7.70851e-09	-3.08082
SHCBP1	1.53074e-09	-3.07303
SMC4	6.80053e-12	-3.06144
TUBG1	1.73894e-12	-3.05698
DCK	5.25218e-09	-3.04908
SGOL1	1.48603e-09	-3.0462
APITD1	2.84424e-10	-3.03949
HJURP	3.76564e-10	-3.02427
MSH2	1.34638e-09	-3.0111
KIF18A	1.50214e-08	-3.01008
MT1L	5.79074e-07	-3.0057
E2F8	2.84712e-09	-2.97578
CCDC18	3.1794e-09	-2.97523
MASTL	7.93357e-09	-2.96591
ATAD2	3.73333e-11	-2.96004
SGOL2	3.6414e-09	-2.93927
RP11-386G11.10	1.01309e-07	-2.9198
RFC2	1.68116e-08	-2.90313
RMI2	6.85873e-09	-2.89108
DUT	1.68054e-12	-2.86445
DLEU2	5.04311e-10	-2.84953
WDR34	4.55659e-10	-2.83976
TUBB	1.37064e-10	-2.81715
KNSTRN	6.10546e-08	-2.80824
CENPL	1.1359e-07	-2.80117
DTL	1.06568e-08	-2.8006
CDK4	1.4578e-09	-2.78688
HAUS8	7.4697e-09	-2.78027
CDCA7	1.31426e-08	-2.77261
CENPW	2.47703e-09	-2.77099
CDC25C	7.1929e-08	-2.76089
MCM7	1.08829e-09	-2.75701
ODC1	9.72176e-09	-2.75056
ZNF695	5.37921e-10	-2.74485
AC108488.3	3.79976e-09	-2.73317
MCM3	1.21644e-08	-2.72577
GINS1	1.14824e-09	-2.72077
PLK4	1.26078e-08	-2.70898
KIF4A	3.56936e-10	-2.70211
TEX30	5.78989e-11	-2.7016
UBR7	2.97908e-07	-2.69669
SAAL1	9.65582e-10	-2.6959
CKS1B	7.41718e-12	-2.68768
TIMM21	1.79812e-09	-2.68146
SPC24	1.08875e-09	-2.65427
SPDL1	1.12253e-09	-2.64288
NXT1	8.63432e-08	-2.64133
MCM4	2.7805e-10	-2.63048
SMC2	3.16095e-11	-2.62736
C11ORF82	2.80038e-09	-2.62278
COPS7A	8.26919e-09	-2.62001
PDCD1LG2	2.97433e-07	-2.61922
ALYREF	1.09505e-11	-2.61674
TMEM97	1.50586e-08	-2.59867
NEIL3	2.66003e-09	-2.59077
FAM58A	1.61261e-07	-2.58856
SPAG5	5.75563e-08	-2.58607
ASPM	9.13275e-11	-2.58257
CENPO	4.66421e-08	-2.58042
TMEM171	5.34262e-08	-2.57508
FAM64A	1.17626e-07	-2.57079
KIF11	6.47825e-10	-2.56921
CHAF1B	4.07897e-09	-2.56082
CDCA4	2.70416e-08	-2.56042
CDCA2	3.28015e-09	-2.55921
PARPBP	9.65661e-11	-2.55805
MNS1	7.87763e-09	-2.55681
ZWILCH	4.95457e-07	-2.55161
EED	7.07542e-08	-2.55014
CDH13	1.0559e-06	-2.54527
MPHOSPH9	2.74695e-06	-2.51725
SLC27A5	3.73862e-06	-2.50644
THOC6	2.87795e-07	-2.49628
PRR11	1.11241e-08	-2.48868
UNG	8.05285e-08	-2.48648
RANBP1	9.62794e-12	-2.47588
HAUS7	1.40177e-07	-2.47091
WDHD1	2.93389e-09	-2.46191
KRT81	0.00530962	-2.46001
DNAJC9	1.24973e-10	-2.45503
MCM6	2.21254e-10	-2.45305
DDX39A	1.0179e-08	-2.4425
EXOSC9	1.11827e-07	-2.43771
RPL39L	5.53288e-10	-2.43427
NUP93	4.98675e-09	-2.42925
RP11-488P3.1	2.70101e-07	-2.42471
CD320	5.76727e-08	-2.42024
NR2C2AP	4.99828e-06	-2.41986
LIG1	5.38436e-08	-2.41923
NUP54	7.63856e-07	-2.41797
MTBP	9.09022e-09	-2.41672
STIL	5.03685e-09	-2.40755
EZH2	6.778e-09	-2.40431
FOSL1	1.99065e-09	-2.39536
NCAPG2	3.93105e-09	-2.37858
HIST2H2AC	0.000302476	-2.37679
PXMP2	1.22711e-11	-2.37651
NDC1	4.55055e-08	-2.37255
KPNA2	1.4956e-09	-2.36904
CEP57L1	3.72954e-06	-2.36442
ADAMTS12	1.31536e-05	-2.36192
TMPO	3.24666e-10	-2.36185
DONSON	2.38227e-08	-2.3558
CENPE	2.7254e-08	-2.34639
TIPIN	7.94735e-08	-2.34022
HADH	1.30195e-06	-2.33648
SNRPA	3.56783e-08	-2.33539
VRK1	1.60811e-11	-2.3268
NT5DC2	1.43283e-06	-2.32445
THBS1	1.23055e-06	-2.31611
LIMCH1	2.45441e-06	-2.31487
FRMD6	6.45224e-05	-2.31128
NRM	2.74082e-06	-2.30964
C1ORF112	1.25139e-06	-2.30624
WDR76	3.28665e-08	-2.30386
BCL2L12	1.46521e-09	-2.29821
ABHD10	9.15737e-08	-2.29584
KNTC1	1.34482e-08	-2.29015
CSF2	0.000588062	-2.28983
RBL1	1.10253e-08	-2.28463
ARHGAP11A	3.92212e-09	-2.2802
PARP2	1.15027e-05	-2.27964
PSAT1	3.2201e-05	-2.27403
HIST1H1D	1.01166e-09	-2.2702
UBE2S	9.07275e-09	-2.2588
RMI1	3.58243e-06	-2.25805
BTG3	2.68263e-06	-2.24533
RP11-977G19.11	0.000726497	-2.24101
DTYMK	5.79302e-12	-2.23939
H2AFZ	1.71927e-11	-2.23536
DSN1	2.03335e-06	-2.23469
H2AFX	8.7676e-09	-2.23392
BARD1	1.37128e-08	-2.23129
CBR3	9.01517e-06	-2.21908
POC1A	4.78708e-07	-2.21733
GAS2L3	4.51703e-07	-2.21574
BAG2	2.37003e-06	-2.20968
DNA2	1.7163e-08	-2.20674
CDC7	7.4706e-08	-2.2045
HYLS1	1.99654e-06	-2.19882
KIF15	1.00952e-09	-2.19815
TUBB4B	2.73192e-09	-2.1966
SAE1	6.46015e-07	-2.19032
HIST1H1B	2.34329e-08	-2.18961
MTFP1	1.18018e-06	-2.18667
RHNO1	2.99057e-09	-2.18455
ISOC1	1.53845e-07	-2.18257
APITD1-CORT	1.03377e-08	-2.18231
NCAPD2	2.53983e-11	-2.18057
CD3EAP	4.03762e-06	-2.17971
KIF20A	5.15169e-07	-2.17635
SUV39H2	5.32584e-06	-2.17568
KRTCAP3	1.05193e-05	-2.16393
E2F7	1.84408e-08	-2.16046
POLD3	4.7642e-06	-2.15584
PPIF	5.68845e-09	-2.15169
SFXN4	9.04516e-08	-2.14885
NUP35	8.42991e-05	-2.14589
C4ORF46	8.03255e-09	-2.14487
FOXM1	5.9815e-09	-2.13504
CENPQ	1.68218e-07	-2.13315
F2RL1	2.48916e-07	-2.13152
NR2F1-AS1	6.99344e-05	-2.13143
SNHG17	0.000237869	-2.1241
TACC3	2.22973e-08	-2.12172
LINC00669	1.83832e-09	-2.12044
PRKCQ-AS1	1.28679e-06	-2.11026
ARHGDIB	0.000624195	-2.10934
YWHAH	8.05012e-09	-2.10796
METTL1	0.000202653	-2.10358
RACGAP1	2.92421e-06	-2.10218
STRA13	1.64652e-08	-2.09984
YEATS4	1.07969e-06	-2.09394
C9ORF142	1.6777e-09	-2.09237
C21ORF58	3.42536e-10	-2.08307
HCCS	4.57206e-05	-2.07973
NUP88	1.1737e-05	-2.07679
DHFRP1	3.65543e-09	-2.06829
SLC36A4	0.000125618	-2.06508
CKS2	1.34337e-10	-2.06446
FBXO25	5.48159e-05	-2.06181
AVPI1	6.95065e-05	-2.05574
COQ7	0.0018327	-2.05251
PRKCDBP	0.000206734	-2.05221
MIF4GD	0.000454924	-2.04518
NNT-AS1	5.48226e-07	-2.04452
HIST1H1A	6.19302e-07	-2.04234
LIN9	2.4716e-06	-2.04063
OVOL2	1.47288e-05	-2.03859
ERCC6L	2.05988e-09	-2.03129
SLBP	1.46352e-07	-2.03123
CRNDE	1.30459e-06	-2.02811
NFYB	9.41977e-07	-2.02402
LRRCC1	3.15734e-08	-2.02256
CENPI	2.46241e-08	-2.02179
MYO19	2.58146e-07	-2.02021
WDR12	5.09429e-05	-2.01619
LYAR	6.58518e-06	-2.01491
TMEM106C	8.54005e-11	-2.01419
RP11-132A1.4	3.30165e-05	-2.01025
MCM2	1.64657e-06	-2.00716
THAP11	6.08818e-07	-2.00682
ACAT1	2.18269e-05	-1.999
RP11-115J23.1	5.85806e-06	-1.99697
XRCC2	4.06426e-08	-1.99405
EFEMP1	7.52368e-05	-1.99274
USP1	1.75494e-09	-1.99091
CHRNA5	1.55828e-08	-1.99059
ARHGAP29	0.000423716	-1.99045
GTSE1	1.00743e-09	-1.98962
MZT1	8.09538e-10	-1.98927
CHPT1	2.8806e-06	-1.98588
HMGB3	4.46821e-08	-1.98022
NUDT15	5.77265e-08	-1.97895
IFRD2	9.87019e-07	-1.97849
NME2	2.75397e-05	-1.97501
SNRNP25	1.2142e-07	-1.97344
TMEM38B	2.46198e-07	-1.96806
TFDP1	1.3622e-08	-1.96694
RFK	5.50697e-05	-1.96535
WHSC1	9.59249e-09	-1.96499
POLR1E	3.36476e-05	-1.96447
DNMT1	5.19203e-09	-1.95876
TAMM41	0.000124873	-1.95421
NDUFAF4	1.14617e-05	-1.95403
SNX5	1.44293e-07	-1.94264
FGFR1OP	1.08237e-07	-1.93229
NOL12	8.27044e-05	-1.93213
CLPP	1.75305e-06	-1.9321
PUSL1	7.76648e-05	-1.932
CASP8AP2	2.72909e-06	-1.93126
TSEN54	8.15374e-06	-1.93021
PSMG1	6.12189e-08	-1.92943
NUP107	2.21894e-08	-1.92789
PAK1IP1	2.03107e-05	-1.9262
NOP56	3.13767e-08	-1.92526
AC034193.5	0.000615545	-1.92251
CMSS1	6.62995e-08	-1.9217
SRM	5.05748e-07	-1.92071
MCM5	4.51e-06	-1.91746
ZNF367	6.79295e-08	-1.91595
AFMID	0.000333335	-1.91436
CENPJ	2.85435e-09	-1.91436
UCKL1	4.47324e-05	-1.91387
LRTOMT	0.000229187	-1.91046
FARSB	1.97928e-06	-1.90367
TUBA1C	2.4535e-09	-1.90344
TOR3A	8.67548e-08	-1.90249
KRT7	0.0245097	-1.89934
DARS2	2.63632e-08	-1.89296
TMEM191A	5.73983e-05	-1.89068
EIF2D	6.64797e-05	-1.88956
SMC1A	2.53203e-07	-1.88942
HMGN2P5	6.04807e-07	-1.88867
SKP2	3.06074e-07	-1.88714
ARHGEF39	1.96904e-06	-1.88634
CXCL1	0.00389855	-1.88417
PLK1	3.87978e-06	-1.88234
RAD1	7.49562e-08	-1.88148
SNX7	7.49193e-05	-1.88028
HLA-DRA	0.00486637	-1.87705
AC005083.1	0.00391928	-1.8768
CTDSPL2	2.41537e-05	-1.87343
NMU	0.000147155	-1.86122
PTPLA	7.92489e-05	-1.85914
DKC1	8.97322e-09	-1.85796
CHCHD4	1.7836e-05	-1.85764
RECQL	6.16318e-06	-1.85095
PEF1	0.00127153	-1.84988
HIST1H2AD	0.0330819	-1.84728
CCDC138	6.26675e-07	-1.84708
HMGB1P5	2.49755e-12	-1.84644
TCOF1	7.03004e-09	-1.8431
BRIX1	8.32086e-10	-1.84239
CDK2	4.87496e-07	-1.84232
ITGB5	3.38375e-06	-1.84203
ICMT	3.59058e-06	-1.84199
ATAD5	2.06797e-09	-1.84017
C4ORF21	3.14973e-07	-1.83913
HIRIP3	0.000245794	-1.83864
C19ORF48	9.67414e-11	-1.83185
HMGN2	1.66578e-11	-1.83088
HAUS1	3.99663e-07	-1.82916
POLR1C	0.00592635	-1.82717
CWF19L1	2.93187e-05	-1.82713
HIST1H3G	3.51638e-05	-1.82615
TMEM116	4.12488e-06	-1.82526
C6ORF136	0.000145269	-1.8208
ANKRD32	0.000321661	-1.82019
NASP	8.68566e-09	-1.81973
HMGB1	6.07836e-12	-1.81965
GRK6	2.15026e-05	-1.81826
CHEK2	0.000194893	-1.81796
GALK2	5.47461e-05	-1.81795
PSMG3	7.38866e-06	-1.81693
HYI	0.00212733	-1.80975
RCN2	0.000428042	-1.80906
DKK1	0.00785484	-1.80694
NUDT1	4.75835e-05	-1.80558
H2AFV	2.12397e-10	-1.80476
BOLA1	0.00393335	-1.80352
POP1	0.000111365	-1.80039
GMPPA	0.000325582	-1.79541
SHMT1	5.02726e-05	-1.79156
FANCL	0.000174418	-1.78997
BRIP1	2.91769e-09	-1.78904
ZMYND19	4.77545e-05	-1.78696
CSRP2	0.00165787	-1.78457
CEP152	4.30863e-05	-1.78289
NIF3L1	0.000373643	-1.78284
DUSP14	0.000287198	-1.78221
TAF1A	0.000531887	-1.77487
NSUN5	2.40523e-05	-1.77366
HAUS4	0.000265121	-1.77221
AC119673.1	6.72052e-06	-1.77196
ARL6IP6	6.77683e-06	-1.77104
BDH1	0.000291615	-1.76759
ARHGAP11B	1.84441e-08	-1.7665
FANCB	1.14054e-08	-1.76553
IDH3A	1.1641e-06	-1.76546
SMCO4	1.1193e-06	-1.76069
GNPNAT1	7.91114e-06	-1.75806
SNHG15	8.73996e-05	-1.75535
FANCA	3.44204e-05	-1.7547
CHAF1A	1.12196e-06	-1.75197
GANAB	0.00327928	-1.7514
TRMT61B	0.000200043	-1.7499
SBDSP1	6.93534e-05	-1.74971
PINX1	0.000214503	-1.74924
PSIP1	8.69152e-06	-1.74869
TAF9B	6.03176e-06	-1.74733
MIPEP	0.000178241	-1.74221
ERVMER34-1	8.25025e-08	-1.74019
TIMM50	7.42516e-06	-1.73704
RP9	2.22357e-05	-1.73614
ST6GALNAC5	0.000175346	-1.73013
RP11-773D16.1	0.00229095	-1.72815
FANCC	2.23779e-08	-1.72468
MCMBP	7.21933e-06	-1.72435
UTP18	8.02036e-05	-1.7238
ECT2	2.17276e-05	-1.72151
ENOPH1	6.78137e-05	-1.72007
BORA	0.00117446	-1.71971
POLA2	3.52314e-07	-1.71957
RECQL4	9.41736e-07	-1.71914
DANCR	9.81924e-05	-1.71815
FXN	3.54168e-05	-1.7168
DFFA	0.000497895	-1.71572
FANCG	1.25369e-05	-1.7136
METTL3	0.000452196	-1.71038
PAGR1	0.000173112	-1.70973
MRPL4	1.20763e-05	-1.70799
CKB	1.3952e-06	-1.70741
MRTO4	0.000485398	-1.70601
SELRC1	0.00243958	-1.69691
EXOSC8	2.78935e-12	-1.69668
RFESD	7.91531e-05	-1.69623
C12ORF75	1.40947e-05	-1.69193
ZRANB3	0.000247688	-1.69122
RP11-673C5.1	4.91613e-10	-1.6909
MT1E	9.61252e-08	-1.68876
GMPS	1.05757e-08	-1.68787
TOMM34	0.000126779	-1.68615
RRP9	7.0981e-05	-1.68457
GOT1	1.73851e-06	-1.67856
FLVCR1-AS1	6.36756e-05	-1.67679
LETM2	0.0213262	-1.67507
NUP85	0.00111074	-1.673
COQ3	0.00115357	-1.67227
ZADH2	6.04165e-06	-1.6703
SLC5A6	8.39248e-08	-1.67026
EMC9	0.00118547	-1.66971
POLE3	9.36695e-09	-1.66901
RPP25	4.01652e-06	-1.6685
CDK10	7.02159e-05	-1.66791
C16ORF95	0.000647989	-1.66781
CDK16	0.000394939	-1.66724
B3GNTL1	9.79142e-06	-1.66554
NAA50	3.91471e-07	-1.6652
EXOSC2	8.02116e-06	-1.66449
SNHG12	0.00112996	-1.6641
TBCD	0.000100443	-1.65594
NUP205	5.26475e-06	-1.65298
WDR89	0.000117266	-1.65151
S100PBP	0.00338747	-1.64953
GLI3	0.0133824	-1.64523
TADA1	2.57542e-05	-1.64329
WDR3	0.00295353	-1.64187
IMP4	1.61053e-06	-1.64087
UAP1	0.000113375	-1.64013
NAAA	1.8279e-05	-1.63912
PRPS1	0.00026033	-1.63822
C12ORF4	0.00203402	-1.63718
CSE1L	6.58608e-11	-1.63506
FH	1.03805e-05	-1.6336
LDHB	8.1894e-08	-1.63209
SCLT1	1.07234e-07	-1.63193
COTL1	5.66059e-09	-1.63131
NEK6	0.00163173	-1.62631
RAD18	0.000142745	-1.62619
NDUFAF5	0.00234559	-1.62407
CHORDC1	1.4257e-05	-1.62228
ASRGL1	3.30822e-05	-1.62117
NLN	1.29179e-05	-1.62111
PAFAH1B3	2.17558e-06	-1.62101
POLR3K	4.65517e-09	-1.62065
BRMS1	0.0028467	-1.62043
ALG1	4.80861e-05	-1.61876
TEX264	0.00116066	-1.61843
SCO1	0.000128164	-1.61811
FAF1	2.50773e-07	-1.61432
VRK2	0.00123544	-1.61383
CCDC34	1.13088e-06	-1.61155
YRDC	0.000988627	-1.61149
TPST1	0.000631724	-1.6112
DHDH	3.59158e-05	-1.60929
CCDC58	0.00470153	-1.60928
TDP1	0.00565936	-1.60502
TRAIP	1.08982e-05	-1.60301
NME1	5.94413e-08	-1.60241
LIN52	0.00155615	-1.59975
RP11-304L19.5	0.0325999	-1.5995
DUS4L	2.52068e-05	-1.59888
CEP57	2.45428e-06	-1.59422
RP11-342M1.3	0.00297691	-1.59234
CEP120	2.75622e-09	-1.59147
ARL4A	0.00115816	-1.59147
AC009005.2	0.000408596	-1.59082
ZNF273	7.36505e-05	-1.58951
NNT	4.32406e-05	-1.58929
CHCHD3	3.77195e-05	-1.58792
ANAPC15	5.12507e-05	-1.58762
LINC00702	0.00180907	-1.5873
MROH6	0.00684743	-1.58673
C4ORF27	1.10387e-05	-1.58618
INCENP	2.37489e-07	-1.58373
VWA9	0.000326734	-1.5822
HSPA14	6.36847e-06	-1.58154
CRTAP	0.000373635	-1.58102
FOXD1	0.0188922	-1.58073
RP11-752G15.6	0.00585011	-1.58001
CHAMP1	0.0475539	-1.57996
LMNB1	2.71716e-05	-1.57822
MTL5	0.00155956	-1.57725
METTL10	0.00096579	-1.57716
DCTPP1	3.60479e-06	-1.57405
C5ORF34	7.42836e-07	-1.57358
DHX15	1.012e-08	-1.57107
BAIAP2L2	5.01975e-05	-1.5706
MT2A	0.000162533	-1.56916
AHI1	0.00042996	-1.56843
RNF216P1	0.00587193	-1.56544
WDR74	4.03755e-05	-1.56456
HPRT1	1.26416e-05	-1.56129
MTHFD1	1.726e-05	-1.56033
SMAGP	0.000854238	-1.55933
ORAI1	0.000340718	-1.55841
MSH6	0.00116193	-1.55838
GGH	4.82071e-07	-1.55705
DDX56	2.34633e-05	-1.55608
IDH2	0.000350507	-1.55248
TTF2	1.51239e-06	-1.55202
PHC2	1.4766e-05	-1.5515
WWOX	0.00151433	-1.55145
RPGRIP1L	0.000234571	-1.5514
SAC3D1	0.000392398	-1.54876
TIMELESS	3.12364e-06	-1.54435
PHF10	0.00183971	-1.54067
MMD	1.05651e-05	-1.54035
SERTAD4-AS1	0.00197962	-1.53901
SAP30	0.000424763	-1.53833
GLO1	4.55272e-09	-1.53679
HIST1H2AH	0.00347574	-1.53659
TXNDC5	0.000533077	-1.53654
RNF126	0.000778133	-1.53323
PDHA1	2.05749e-06	-1.53311
OSBPL1A	0.0161363	-1.53124
MAPK8	0.00985351	-1.52865
MRE11A	0.0100486	-1.52747
TBC1D31	0.000151596	-1.52635
AC012146.7	0.0276558	-1.52531
TEX10	0.000182661	-1.52464
PARP1	1.75593e-06	-1.52246
RBFA	0.0016569	-1.52015
AKIP1	0.00238863	-1.51883
CPSF3	5.22056e-05	-1.51816
NTMT1	4.44816e-06	-1.51768
CS	5.60575e-05	-1.51692
PEBP1	6.55446e-06	-1.51682
ITFG2	0.000573295	-1.51627
PAICS	6.07976e-06	-1.51498
HIST1H3B	8.967e-05	-1.5132
DSCR3	0.0161019	-1.51094
HIATL2	0.0221326	-1.51041
MPV17L2	0.00262925	-1.50929
MRPL38	0.00011809	-1.50833
KLHDC3	0.000484322	-1.50778
PHTF2	0.0017548	-1.50769
DCPS	0.000130138	-1.50706
PIGW	0.000188509	-1.50639
RNASEH2B	3.10165e-08	-1.50377
ELOVL6	0.000898824	-1.50259
FANCM	8.22876e-05	-1.50248
TMEM206	2.38076e-06	-1.49951
UMPS	0.000203479	-1.49738
PA2G4	1.69674e-08	-1.49732
ILF2	2.57544e-07	-1.49652
TM7SF3	0.000681088	-1.49635
TUBD1	0.00344969	-1.49275
PPP6R3	0.00539401	-1.49223
C9ORF40	6.41752e-06	-1.48982
E2F1	1.87772e-06	-1.48972
KIF14	1.16544e-08	-1.48915
WDR4	0.00248991	-1.48866
ZDHHC6	2.10437e-05	-1.48856
SF3A2	0.00139422	-1.48738
HENMT1	0.00106122	-1.48618
C9ORF84	3.53123e-07	-1.48344
MRPL12	4.41917e-05	-1.48256
GNA13	1.21575e-06	-1.48175
FAHD2B	0.00181509	-1.48087
DEPDC5	0.0114949	-1.47997
PYCRL	0.000633019	-1.47896
ACD	0.00350411	-1.47845
RP11-161H23.5	1.76003e-06	-1.47817
DUS3L	0.000278715	-1.47784
DCP1A	0.0066523	-1.47576
SNX8	0.00335143	-1.47515
PRDM5	5.29443e-06	-1.4741
PRTFDC1	0.00134254	-1.4739
MIS18BP1	9.85188e-08	-1.47333
MAGOHB	7.46549e-08	-1.47228
CEP78	7.40969e-06	-1.47192
DDX31	0.000501982	-1.47129
SLC25A15	0.000607131	-1.47054
ERMARD	0.00276896	-1.46721
EPB41L2	0.00790754	-1.4645
DHTKD1	1.9013e-05	-1.46388
XPO5	2.37056e-05	-1.46208
HSPBP1	0.00205743	-1.462
MGME1	3.93272e-06	-1.46128
BYSL	0.000283931	-1.46099
WARS2	0.000361638	-1.46033
CBX5	0.00171813	-1.45955
SIVA1	7.29432e-11	-1.45847
SHMT2	6.53586e-05	-1.45754
TIMM10	8.49318e-09	-1.45676
NSMCE4A	2.75478e-05	-1.45616
UHRF1	1.4937e-08	-1.45585
CENPV	0.00579716	-1.45558
ANAPC1	0.00146866	-1.45471
F12	0.00459928	-1.45416
POLD2	1.14681e-08	-1.45244
NUDT8	0.00969101	-1.45079
SLC29A1	0.000421049	-1.45066
SENP1	0.000286433	-1.45037
DENND1A	0.00221167	-1.44943
SERPINB8	0.0226753	-1.44525
U2AF1	0.0210364	-1.44282
ATIC	0.00143322	-1.44252
TMEM109	7.2615e-05	-1.44197
WRAP53	0.000275357	-1.43758
METAP1D	6.49096e-05	-1.43555
CEP128	6.2406e-05	-1.43135
NDUFAF6	0.0012095	-1.43117
THG1L	0.001595	-1.42995
SSX2IP	0.000454597	-1.42902
PSRC1	0.000593982	-1.42718
MRPL11	9.66873e-08	-1.42716
BNIP1	0.0025711	-1.42712
CIRH1A	0.000564764	-1.42675
GGCT	1.31817e-07	-1.42612
HSPD1	3.46519e-07	-1.42565
NOP16	3.09086e-05	-1.42454
TIMM8A	0.00192865	-1.42389
UCHL5	3.40887e-06	-1.42382
DPAGT1	0.00147604	-1.42217
HLTF	1.26007e-05	-1.42209
RCE1	0.0075077	-1.41846
PRPS2	0.000161958	-1.41758
HLA-DRB1	0.00146081	-1.41735
KCNS3	0.00150703	-1.41625
H2AFY	3.11774e-06	-1.41609
TOMM40	0.000210634	-1.41521
L2HGDH	0.00081801	-1.41431
FLII	0.00279035	-1.41274
CDK2AP1	2.25797e-07	-1.41154
NUP155	5.31113e-05	-1.40952
DDX55	6.2462e-05	-1.40771
DDB2	0.00104477	-1.4076
CDCA7L	3.01613e-05	-1.40745
C20ORF27	5.66074e-08	-1.40669
SFR1	0.00397085	-1.40608
KATNB1	0.000206131	-1.40302
LSM5	7.51711e-09	-1.40178
MIS18A	1.1476e-05	-1.40057
CNPY3	0.00182186	-1.40027
SLC39A8	3.89276e-05	-1.39989
HEBP1	0.0140281	-1.3968
CDC42EP1	0.000298957	-1.39648
HAUS6	2.47001e-05	-1.39536
RBM14-RBM4	0.00331439	-1.39511
OXCT1	8.11408e-05	-1.3946
CHRAC1	4.46476e-07	-1.39446
AP1S2	0.000681549	-1.39437
LTV1	0.00329898	-1.39362
GNL3	1.55979e-06	-1.39305
RNMTL1	8.4109e-05	-1.39111
CNTRL	0.000570277	-1.39093
PRKRA	0.00550336	-1.39048
RP11-31F19.1	0.0169929	-1.38984
PPRC1	2.43698e-05	-1.38481
FKBP5	8.71243e-06	-1.3845
RAB5C	0.00840679	-1.38411
RUSC1	0.000280879	-1.38382
GPATCH4	0.00030316	-1.3836
RUVBL2	5.02563e-05	-1.38332
LIAS	0.00266225	-1.38174
GPN3	1.63593e-08	-1.38052
PTCD3	0.00993583	-1.38033
GPSM2	0.00372945	-1.37957
GCSH	0.000183785	-1.37827
GPALPP1	0.0202116	-1.37649
CTC-479C5.12	0.0068063	-1.37316
IPO5	0.000151737	-1.3726
SDHAF1	0.0104276	-1.37206
RAB27A	0.0206415	-1.36964
ELAVL1	9.13918e-08	-1.36951
SF3A3	0.000527066	-1.36941
PAXIP1	6.64223e-05	-1.36871
HMG20B	0.00421755	-1.3677
NCAPD3	8.2554e-08	-1.3674
SNX10	0.000322949	-1.36732
FAR2	0.00761747	-1.36685
ETS1	2.95596e-06	-1.36622
ALG9	0.00425529	-1.36563
TSSC1	0.00887224	-1.36533
GPR180	1.50005e-06	-1.3642
WDR5	0.000127588	-1.36387
TFB2M	0.000565368	-1.36143
PNPT1	3.5295e-06	-1.36075
C7ORF49	0.00312611	-1.35989
SEH1L	2.70736e-05	-1.35988
TMEM218	0.0114775	-1.35943
SSRP1	1.06508e-05	-1.35853
CKAP2	2.3363e-07	-1.35821
RHOBTB3	0.0385776	-1.35752
CDKN2C	0.000115588	-1.35642
PPCDC	0.00766938	-1.3558
NUP62CL	0.0108317	-1.35562
MTFMT	0.00165869	-1.35544
RTKN2	3.68104e-06	-1.35509
SARS2	0.00206843	-1.35496
ZNF511	0.000104387	-1.35181
OPA3	0.000319617	-1.35021
C12ORF29	0.00131281	-1.35007
ZCCHC8	0.00579801	-1.34969
LINC00339	0.00867235	-1.34771
SLC25A40	0.000228258	-1.34713
APOO	0.00143258	-1.34554
NUP62	4.1235e-05	-1.34477
B3GALNT2	2.53466e-05	-1.34335
FTSJ2	0.00252533	-1.34252
FLVCR1	4.06022e-05	-1.34198
FAM195A	0.00306408	-1.34186
GTF2H2	0.00829431	-1.34136
FAR1	2.44772e-06	-1.3406
HPS1	0.0100591	-1.34059
FAM210A	0.0319232	-1.34002
MCUR1	2.002e-06	-1.33915
EXO5	7.27478e-05	-1.33779
SMC3	5.53082e-05	-1.33715
TGDS	0.0013323	-1.33668
AUNIP	0.00307882	-1.33592
BUB3	1.63075e-08	-1.3357
RP11-618G20.1	0.0246166	-1.33567
PXN-AS1	0.0126881	-1.33518
ASL	0.00216211	-1.3351
TMEM237	0.000214445	-1.33505
PRIM2	0.00577077	-1.33435
AIMP2	0.000268324	-1.33179
DEK	2.68396e-10	-1.33149
RP11-371E8.4	0.000232487	-1.32859
BAZ1B	6.12957e-05	-1.3279
ABCB10	1.26198e-05	-1.32742
BCL11A	0.000111318	-1.32591
F3	0.00112369	-1.32408
ORC3	8.46743e-07	-1.32385
NUDCD1	1.02849e-06	-1.32361
CDK5RAP1	0.0042615	-1.32188
AC024560.3	0.000640337	-1.32169
SFMBT1	0.000164493	-1.31742
ADORA2B	0.00050013	-1.31547
RPSAP52	0.0258652	-1.31388
MCM8	2.50508e-06	-1.31166
RAB32	0.00373486	-1.31128
RPA2	0.00131999	-1.30772
RRP1B	2.29051e-05	-1.30766
PTBP1	3.46738e-07	-1.30732
HIST1H1E	0.000365129	-1.30705
DDX11	4.47022e-05	-1.30604
ORC5	0.00156422	-1.30499
RP11-421L21.3	0.00507265	-1.3048
NUFIP1	1.82275e-05	-1.30475
ATP6V0E2	0.00048437	-1.30451
XRCC1	0.0160545	-1.3038
QTRTD1	0.000502491	-1.30312
BDNF	5.96228e-07	-1.30139
AAR2	0.00378753	-1.30123
TBL3	0.000372336	-1.30061
APPL1	0.0428041	-1.30044
SMYD5	3.33775e-05	-1.29979
EEFSEC	1.82509e-05	-1.29885
KIF22	1.15863e-07	-1.29711
ASNA1	0.00224442	-1.29521
EMC8	0.000167376	-1.29436
KIAA0391	0.000155597	-1.29435
EPCAM	0.00106959	-1.29426
PRR24	0.00400667	-1.29425
AC069277.2	0.00476299	-1.29043
WLS	0.00313342	-1.28967
POLR2D	0.014233	-1.28896
FUBP1	0.00149757	-1.28886
PTCD2	0.00170054	-1.2885
EMG1	3.11608e-06	-1.28722
UPP1	0.000128793	-1.28696
ATP5SL	0.029903	-1.28554
NPM1P27	0.00124292	-1.28516
RP11-150O12.6	0.0226547	-1.28471
AMD1	5.99207e-05	-1.28398
ANKRD1	3.65397e-07	-1.28389
PTMA	2.16148e-07	-1.28354
ILF3	0.00996882	-1.28299
PPM1G	3.62685e-06	-1.28234
RP11-145M9.4	0.00107722	-1.28151
SMIM11	0.0307141	-1.28022
AXL	0.000128975	-1.27955
ARL17A	0.000856148	-1.27876
SACS	2.2101e-05	-1.27869
PLIN2	0.00314531	-1.27801
CCDC23	0.0402562	-1.27754
LBR	0.000805635	-1.27752
MUL1	0.000732976	-1.2775
ICT1	0.00247234	-1.27676
SERTAD4	4.50567e-06	-1.27567
POLR3G	0.00475616	-1.27449
RNPS1	1.82166e-06	-1.27415
NEDD4L	0.000478938	-1.27401
SNRPB	2.8383e-08	-1.274
CCDC41	0.000855793	-1.27141
FBRSL1	0.00975207	-1.27028
SF3B3	0.0043957	-1.27026
SLC25A17	0.0146459	-1.27021
FAM81A	0.00129027	-1.27011
TMEM14A	1.0479e-05	-1.26902
AATF	0.0321601	-1.26824
RCC1	0.00236662	-1.26787
BRI3BP	1.18115e-06	-1.26735
CMC2	3.22606e-08	-1.26687
RBBP4	4.43709e-07	-1.26631
PKP4	0.000424246	-1.26615
RUVBL1	0.000301724	-1.26507
PRMT5	7.78226e-05	-1.26444
HLA-DPB1	0.0150312	-1.26258
CDC25A	9.98016e-08	-1.26255
C12ORF5	0.0282496	-1.2617
ATL3	0.0195535	-1.26009
C11ORF24	0.0160711	-1.26001
OGFOD3	0.00663556	-1.2598
HNRNPAB	1.04411e-06	-1.25813
ERI2	0.00752504	-1.25741
TMEM243	0.00671924	-1.25728
SLC25A33	0.000194878	-1.25669
MUTYH	0.00552849	-1.25644
TOMM22	2.05852e-05	-1.25637
DLEU1	0.00612977	-1.25558
WDR18	0.00534192	-1.25477
FBL	0.00034617	-1.25472
CLMP	9.55997e-05	-1.25213
SRSF1	3.18317e-05	-1.25118
FBXO22	0.00148908	-1.25082
TOPBP1	0.00164636	-1.24952
PIGO	1.45925e-05	-1.24937
GJC1	1.29399e-05	-1.24894
EXOSC5	0.00414125	-1.24669
NUTF2	4.09553e-06	-1.24616
KIAA0100	0.013742	-1.24537
TCF19	4.34197e-06	-1.24446
CACYBP	2.24922e-09	-1.24312
ZNF180	0.00010894	-1.24146
METTL21A	0.0167285	-1.24023
PHB2	1.43944e-07	-1.23812
COPRS	8.70426e-06	-1.23761
PAAF1	0.00836964	-1.23678
FASTKD5	0.00200169	-1.23644
UROD	0.0340844	-1.23638
SASS6	2.09942e-05	-1.23625
POP7	2.52471e-06	-1.23608
MYBL1	1.441e-05	-1.23588
EIF3B	0.000146468	-1.23525
IMPDH1	0.00563755	-1.2342
HAGH	0.0177593	-1.2327
ST7	0.0327164	-1.23149
PAXBP1	1.93045e-05	-1.23096
ANP32E	8.27594e-06	-1.23008
STAG1	1.63926e-05	-1.22836
LAS1L	0.000877095	-1.22796
MAD2L2	3.39851e-05	-1.2272
ALDH1B1	0.000625775	-1.22597
C11ORF30	0.00114884	-1.22537
EARS2	0.0170341	-1.22529
NUP50	0.000676288	-1.22416
IPO9	1.36505e-05	-1.22402
MRPL3	4.74014e-05	-1.22379
WRB	0.00602512	-1.22322
KIAA0020	0.000116549	-1.22144
NCL	3.22432e-07	-1.22075
METTL8	0.033458	-1.22019
FIGNL1	0.00245931	-1.22016
NDUFAF7	0.00678162	-1.21929
EXOSC3	0.00155961	-1.21912
XRCC3	0.000155729	-1.21906
MAPRE2	0.00211123	-1.21691
TMEM5	0.000240818	-1.21629
ECHDC3	0.00100397	-1.21603
PPIH	0.000548085	-1.21591
ADAMTS9	0.00177873	-1.21478
NETO2	0.0112116	-1.21462
TOE1	0.00140712	-1.21319
NUP37	6.51969e-09	-1.21296
HAT1	4.11335e-07	-1.21179
CD40	0.00907817	-1.21177
DUSP10	0.0183762	-1.21171
SETD8	0.00184725	-1.2113
NELFCD	0.0100725	-1.21086
ATPAF1	0.0462822	-1.21058
SLFN13	3.16466e-06	-1.21032
CTPS1	0.0206667	-1.20757
FJX1	0.000183264	-1.20736
CCNY	0.00191527	-1.20576
ACTL6A	1.84144e-07	-1.20559
KRT18	0.00172515	-1.20499
GNB4	0.000933688	-1.20423
KCTD6	0.014099	-1.20287
PYCR2	0.00353315	-1.20185
SORBS2	0.028115	-1.20043
NOXO1	0.00110223	-1.19885
C15ORF61	0.0433333	-1.19868
NT5C3B	0.0183642	-1.19823
ABCF2	0.000737366	-1.19664
SCD5	0.000622369	-1.19584
RAD23A	1.96417e-06	-1.19554
GTF2E2	0.0221277	-1.19457
ABCE1	2.83745e-07	-1.19371
GNL2	0.0140533	-1.19334
ECE2	0.0171305	-1.19289
COQ2	0.00675204	-1.19149
HPCAL1	0.00555033	-1.18969
BCAT1	0.034712	-1.18945
EIF2S3	0.00903115	-1.18912
UCK2	2.55774e-05	-1.18899
GINS3	0.00421966	-1.18893
ISYNA1	0.0179369	-1.18869
MPP6	0.0149445	-1.18812
TUBB6	0.0126208	-1.18774
PRADC1	0.0181981	-1.18737
LSM4	6.26469e-08	-1.18734
ZNF473	1.62102e-05	-1.18622
TPGS2	4.73219e-05	-1.1845
LCMT1	0.0387231	-1.18432
C1ORF52	0.0326469	-1.1843
RTKN	0.00086316	-1.18414
FAM178A	2.0005e-05	-1.18372
HAUS2	0.000103426	-1.18324
TMEM177	0.0108433	-1.18222
CAV1	7.00932e-05	-1.182
MRGBP	0.0146648	-1.18176
RPA3	1.83243e-06	-1.1814
SMPD4	1.39081e-05	-1.18058
AC002116.7	0.000890684	-1.17955
FAM136A	0.000998213	-1.17881
CTC-534A2.2	0.0103699	-1.17827
NQO2	0.0193632	-1.1766
MRPS2	0.00484167	-1.17616
AC002055.4	0.0110654	-1.17564
SUCLG2	0.00395614	-1.17435
RMDN2	0.0026826	-1.17414
ROR1	0.000563271	-1.17357
TRAP1	0.00163845	-1.17289
PRKD3	0.00204711	-1.17122
ASNS	0.0481028	-1.16993
CKAP5	7.11817e-05	-1.16939
MEST	0.00681764	-1.16598
FTSJ1	0.00177378	-1.16519
C10ORF35	0.00598022	-1.16438
LINC00152	0.00871214	-1.16428
CUL2	0.0379828	-1.16304
ANXA5	0.0204675	-1.16115
MRPL44	0.0249171	-1.16003
MAK16	0.000200742	-1.15922
DIMT1	0.00989991	-1.15919
MAP2K3	0.00392365	-1.15815
EMP3	0.00229262	-1.15687
GCLC	0.00174486	-1.15639
SNRPD1	9.07825e-10	-1.15629
MFSD12	0.0051409	-1.15624
DIS3L	0.00352788	-1.15545
PPP2R1B	0.00577556	-1.15506
QDPR	0.00109596	-1.15411
NAE1	2.32773e-07	-1.15
HUS1	0.0051722	-1.1492
PEX3	0.000630284	-1.14876
TSEN15	9.14609e-05	-1.14856
KDELC2	0.0011517	-1.1443
ATP5G1	0.000125888	-1.14406
STEAP1	0.0290042	-1.14383
FKBP4	0.019257	-1.14369
NOC4L	0.00475443	-1.14274
FAM173B	0.0231893	-1.14032
PLOD3	0.00102327	-1.13976
ZNF232	0.0104047	-1.13936
FAM216A	0.00580502	-1.13913
RBMS2	0.0173583	-1.13865
ACTB	1.09902e-05	-1.13858
EI24	0.00116039	-1.13522
MRPL39	0.000156722	-1.13472
SRFBP1	0.00108684	-1.13311
BATF3	0.00423771	-1.1331
BBS7	0.0313529	-1.13196
TMCO4	0.0441583	-1.1319
CDS2	0.0477963	-1.13156
CWC22	0.00230863	-1.13109
LMNB2	4.89455e-07	-1.13065
CNN3	0.00992767	-1.12986
SETMAR	0.00355859	-1.1298
MBNL3	8.11441e-05	-1.12948
RALY	0.00156803	-1.12936
C1QBP	0.000244345	-1.12843
TPRA1	0.0332037	-1.128
DPF2	0.010286	-1.12788
FN3KRP	0.00854144	-1.12742
HDDC3	0.0265619	-1.12723
MRPL37	0.00246361	-1.12682
TMEM56	1.27048e-06	-1.12613
PPAT	0.00145518	-1.12419
SEPHS1	0.00234196	-1.12327
NFIB	0.00139769	-1.1231
RAD21	1.86654e-06	-1.12073
UBE2J2	0.00814001	-1.12034
TRAF3	0.000745864	-1.12012
PM20D2	1.17e-06	-1.1198
DBR1	0.00713397	-1.11963
M6PR	0.0110313	-1.11921
ZNF330	0.00817624	-1.11917
AFAP1L1	2.78082e-05	-1.1188
PRMT1	2.69662e-05	-1.11858
DAZAP1	0.0351674	-1.11832
SNRPF	6.87774e-07	-1.11705
MAEA	0.0202924	-1.117
PHB	1.50985e-06	-1.11494
CHAC2	0.0020546	-1.11393
SLC37A4	0.000399521	-1.11379
HSPE1	2.7951e-07	-1.11337
POLE	1.16358e-05	-1.11277
KLHL8	0.000904058	-1.1119
ELP4	0.012122	-1.11143
ARHGEF26	3.96163e-06	-1.11128
COPS3	5.06861e-06	-1.11096
EME1	0.000347113	-1.11085
PGP	1.89107e-05	-1.11038
CHID1	0.0212122	-1.11001
TRDMT1	0.0454931	-1.10986
POGLUT1	0.0238567	-1.10919
ETV5	0.0328226	-1.10907
NPM1	1.24122e-07	-1.10858
FARS2	0.0144176	-1.10836
ATP6V1G2-DDX39B	0.00487012	-1.10787
TTC4	0.00524101	-1.10773
PCYT2	0.0019111	-1.10758
C14ORF80	0.000694927	-1.1074
PIGN	0.00663219	-1.10678
MTRF1L	0.00817364	-1.10677
TRMT11	0.0280034	-1.1067
SNX16	0.0236344	-1.10614
CTDSPL	0.016064	-1.10606
TCP1	1.40633e-06	-1.10517
DRG1	0.0357073	-1.10476
BIRC3	0.000912632	-1.10433
THAP10	0.000308868	-1.10335
MPDU1	0.000545218	-1.10254
PRPF31	0.00646726	-1.10243
LSM6	7.85051e-06	-1.10018
SLCO4A1	0.00214991	-1.09987
RQCD1	0.03058	-1.09782
CRCP	0.0103567	-1.09758
SIMC1	0.00123578	-1.09742
CLN6	4.02188e-06	-1.09706
DHPS	0.0251924	-1.09695
HDAC2	0.00126449	-1.09684
GEMIN4	0.00426848	-1.09427
PMF1-BGLAP	0.0180625	-1.09363
TTC26	0.0243561	-1.09339
LRRC59	0.00345281	-1.09241
TUSC1	0.001508	-1.09064
POC5	0.00682164	-1.08912
LPAR2	0.00136846	-1.08887
UBIAD1	0.00159848	-1.0887
TOM1L1	0.0444341	-1.0868
HIST1H4D	0.0110591	-1.08571
PRPF4	0.00141596	-1.08544
TGFA	0.0086478	-1.08542
MPC1	0.00112915	-1.08519
VPS52	0.0331831	-1.08516
INTS7	0.0113293	-1.08481
ANP32B	2.96271e-08	-1.08452
ZNF664	0.0398588	-1.08347
LYSMD2	0.0416159	-1.08217
PRIMPOL	0.0384635	-1.082
GEMIN2	0.0112433	-1.08169
MRPS34	1.92373e-07	-1.07842
NCBP1	0.00270177	-1.07806
SLC38A1	0.0152329	-1.07663
HMGXB4	0.00129973	-1.07652
EIF2B1	0.000747521	-1.0765
WDR77	0.00110007	-1.07615
VEPH1	0.000791935	-1.07604
HEATR5A	0.0145383	-1.07313
TAF1D	0.0121959	-1.07229
TM4SF1	0.018738	-1.07105
NEDD1	0.0418523	-1.07045
SUPT16H	1.27746e-07	-1.06982
NOP58	8.05369e-06	-1.06963
SFSWAP	0.00151284	-1.06924
DENND2D	0.00668	-1.06884
ORC1	2.01014e-05	-1.06873
AC093323.3	0.000159782	-1.06816
RAD51C	0.00300119	-1.06751
PDCD5	2.94564e-05	-1.06746
ASB1	0.040593	-1.066
SRSF7	3.83075e-07	-1.06562
GCLM	0.0402991	-1.06541
MEF2BNB	0.0343979	-1.06448
WSB2	0.000273283	-1.06165
TNPO3	0.011871	-1.05932
KAT8	0.00437903	-1.05902
ITGB1BP1	0.000451934	-1.05741
TMEM194A	1.2344e-07	-1.05638
DDX49	0.0172693	-1.05612
LINC00704	0.0223537	-1.05603
ARG2	0.0316819	-1.05493
SEC13	0.00323298	-1.05438
PDSS1	0.0075256	-1.05205
ATG10	0.0270614	-1.05039
NUP188	0.00110291	-1.04989
KIFC3	0.0417538	-1.04971
GDAP1	0.0233563	-1.04918
GFM1	0.00125276	-1.04765
RRP15	0.000358607	-1.04649
SGCB	0.00802037	-1.04603
NXT2	0.0497054	-1.04559
ZNF669	0.00396216	-1.04528
IMMP1L	0.0069356	-1.04521
MAPK9	0.0146567	-1.04489
VKORC1	0.000530146	-1.04359
RCL1	0.00420697	-1.04348
CIDEB	0.00158058	-1.04331
RRP36	0.0145111	-1.04285
DOLPP1	0.00190644	-1.0427
WDR46	0.00764071	-1.04266
LRPPRC	0.000340102	-1.04256
LSM2	7.93697e-06	-1.0414
RASSF3	4.24402e-05	-1.03964
RP11-500M8.7	0.00719688	-1.03787
GART	0.00163461	-1.03733
XRCC6BP1	0.0400873	-1.03715
HMCES	0.0395396	-1.0369
VSTM1	0.00185278	-1.03553
CKLF	1.59791e-05	-1.03393
NOP2	0.00771758	-1.03387
HOXA10	0.0049479	-1.03372
PDCD2L	0.0289124	-1.03316
TOR1AIP1	0.0349199	-1.03264
MZT2A	2.63472e-05	-1.03192
RFWD3	0.00291375	-1.03097
AK2	0.00824171	-1.03039
HMGA2	0.00735263	-1.03019
AP3M2	0.0275766	-1.02731
SLC25A39	2.17475e-06	-1.02609
RPL23AP53	0.0449115	-1.02602
ZFPL1	0.0101578	-1.02553
GEMIN5	0.000103334	-1.02442
ZNF146	0.0170614	-1.02427
TIFA	0.00599293	-1.02359
DAP	0.00377384	-1.0231
RAD51D	0.000233731	-1.02152
PDCL3	0.000643476	-1.02063
UCP2	0.00783323	-1.02037
SMAD1	0.00490639	-1.02027
MRPL48	5.25927e-05	-1.01995
NMT2	0.00616732	-1.01921
FAM92A1	0.0167549	-1.01889
GPT2	0.00240598	-1.01823
BOD1	0.0294179	-1.01721
CRLS1	0.0153708	-1.01717
ANO1	0.000231735	-1.01693
NTHL1	0.0326965	-1.01599
CBX3	5.15073e-09	-1.01571
MOCS2	0.000142955	-1.01556
SGTA	0.00801107	-1.01543
MCPH1	6.64243e-05	-1.01485
NEXN	0.0211084	-1.01462
CXADR	0.0203553	-1.01353
HNRNPA1	1.40154e-07	-1.01259
ARL6IP1	0.000672561	-1.01256
RIF1	0.000405202	-1.01139
NANS	0.0285053	-1.01068
PVT1	0.0454526	-1.01058
NUCB2	0.0237076	-1.01031
FOPNL	0.0186142	-1.00948
CASP3	0.0145114	-1.00796
SNUPN	0.0193732	-1.00765
ODF2	0.00855618	-1.00682
HIST1H2BE	0.00475072	-1.0065
DIEXF	0.000421606	-1.00473
IL1R2	0.0226869	-1.0045
EIF5A	4.03738e-05	-1.00436
BACE2	0.00292161	-1.00387
STARD7	0.00150723	-1.00366
RAN	1.28372e-09	-1.00354
CRY1	0.00106773	-1.00299
LINC00618	0.0164432	-1.00295
PCNT	0.00575539	-1.00262
VAPB	0.0079749	-1.00257
RPL22L1	0.0132782	-1.00224
TRA2B	7.37855e-07	-1.00137
SEC22C	0.0256502	-1.00084
NDUFAF2	0.0121062	-1.00065
NTF3	0.000632315	-0.998687
RP9P	0.00107685	-0.997551
QSER1	0.00195097	-0.996411
NME1-NME2	0.00011934	-0.996092
CDT1	2.12988e-06	-0.994292
CIT	1.17364e-08	-0.993759
SPRTN	0.00171607	-0.993613
TTI1	0.0058884	-0.993347
FAM168B	0.00228171	-0.993087
GTF3A	0.00060575	-0.992735
SIGMAR1	4.93512e-05	-0.992638
ME2	0.041933	-0.992435
AGPAT5	0.00191798	-0.992281
LYRM4	0.00521785	-0.990999
AP1S3	0.0182631	-0.989589
HNRNPA1P48	0.026449	-0.989437
C12ORF45	0.00723917	-0.988878
ZNF22	0.00778058	-0.988619
CCDC86	0.0327196	-0.988347
OSGIN2	0.00148431	-0.987889
KRT8	0.0185183	-0.987546
SKA2	0.000706494	-0.986877
CABYR	0.00127013	-0.986822
HNRNPF	0.00420496	-0.986804
TSPAN4	0.00755446	-0.985914
CNOT7	0.0124502	-0.985877
RP11-298C3.2	0.00452019	-0.985788
ARL2	0.000502369	-0.984574
C17ORF53	0.0002602	-0.983629
TMEM180	0.00344782	-0.982838
CENPP	6.21818e-08	-0.982581
SNRPA1	0.00503561	-0.981914
SYT14	0.0443505	-0.980557
PI4K2B	0.00137614	-0.978993
BCL7B	0.0181633	-0.978593
RP11-108L7.15	0.000127511	-0.976311
BMS1	0.000114856	-0.975728
ANKEF1	0.000475776	-0.975693
UGGT2	0.0204567	-0.975461
SRSF2	3.37319e-06	-0.971574
TRAF2	0.00059588	-0.971275
AVEN	0.0323369	-0.971173
CCP110	0.0231787	-0.969942
ING2	0.0166705	-0.969034
CCHCR1	0.00643436	-0.96664
RP11-248J18.2	0.0141522	-0.966553
RGMB	5.77556e-05	-0.9665
ST14	0.00387516	-0.965505
ACOT2	0.00448249	-0.965429
KLRG2	0.000145474	-0.965119
DTD1	0.00443084	-0.963156
TOMM5	5.67387e-05	-0.96242
CEP70	0.0269228	-0.962352
SLC25A5	2.28052e-06	-0.96167
SFXN1	0.00350043	-0.961345
CYC1	0.000149877	-0.960751
MRPS30	0.0125978	-0.9603
RPF2	0.00110806	-0.958947
BRCC3	0.0145176	-0.958242
RP11-480I12.5	0.0300983	-0.956755
CORO1C	0.00306711	-0.956657
MBD3	0.000260394	-0.955865
PUF60	2.3646e-05	-0.955531
CCDC150	0.000605555	-0.955489
ZNF584	0.00328986	-0.954178
DOCK7	0.00119206	-0.95238
CTDNEP1	0.039831	-0.95222
PALB2	0.00975058	-0.951988
URM1	0.00260075	-0.950695
POP5	0.0103752	-0.94996
C5ORF30	0.0103205	-0.949896
JPH1	3.0942e-05	-0.949371
ABHD12	0.00526523	-0.949076
NUDT5	3.74706e-06	-0.946715
VSIG10	0.00137845	-0.94504
RAD54L	0.00013074	-0.944885
TAF11	0.0182374	-0.943681
SRSF10	0.000192869	-0.942878
CCT4	7.82153e-08	-0.940898
METTL18	0.0192316	-0.940096
PCED1B	0.00495741	-0.938481
NECAP1	0.0102981	-0.937666
SLC35F2	0.035082	-0.937327
TMCO6	0.0231015	-0.937208
RDM1	0.00184785	-0.93617
PMPCA	0.0359884	-0.935925
SLC35B2	0.00822	-0.934658
ADRM1	0.000615282	-0.934113
MTHFS	0.00186398	-0.932897
ZC3HC1	0.0121918	-0.93228
CYCS	4.24851e-06	-0.931472
NR1H2	0.0223359	-0.929667
MYH10	0.0134196	-0.92932
CCDC117	0.0300242	-0.928357
GAS6-AS2	0.00608591	-0.928163
TMEM238	0.00222069	-0.928096
FAM161A	0.000787892	-0.927516
CALM2	6.88813e-07	-0.9273
PRKAR1B	0.00119409	-0.92668
NUP160	0.00665719	-0.926671
RRP7A	0.0385419	-0.926518
RP11-126K1.6	0.00781917	-0.926329
GALNT3	0.00864871	-0.924054
COMMD4	5.71085e-05	-0.924051
DCBLD2	0.0128262	-0.924038
RPS2P5	0.00486089	-0.923048
PTGES3	5.28994e-07	-0.92146
CPSF6	0.000372499	-0.921301
TONSL	3.88423e-06	-0.920922
PABPC4	0.0366297	-0.920869
C16ORF91	0.0359404	-0.920104
DCLRE1B	0.000212607	-0.919838
KIF18B	6.65805e-08	-0.919273
CETN3	0.00966063	-0.919001
NUP133	0.000664194	-0.918283
MMS22L	0.00112281	-0.91798
C16ORF80	0.000117708	-0.915298
TRIM7	0.0303521	-0.915033
MRPS26	0.000507625	-0.914536
EHD4	0.00421161	-0.912575
GSPT1	0.0020775	-0.912285
HIST2H2BF	0.00240936	-0.911808
SRSF3	5.03141e-06	-0.910179
TFAM	0.000275321	-0.909714
NAP1L1	2.73113e-05	-0.908771
MORC4	0.00100133	-0.908559
MVB12A	0.00784144	-0.908542
SRBD1	0.00908088	-0.905848
GOT2	0.0313518	-0.904109
HMGN4	0.00674522	-0.903371
DMKN	0.000139227	-0.903299
DDX21	0.00386241	-0.902852
KLHL5	0.0303017	-0.902689
PIGT	0.0306028	-0.901902
BCL7C	0.0366395	-0.901619
EIF1AX	2.00824e-05	-0.901089
RPP21	0.000229695	-0.900386
RPL35	3.91042e-06	-0.89943
COQ4	0.00466488	-0.899034
SMG9	0.00686023	-0.898122
RSU1	0.00111587	-0.89769
CD97	0.00142627	-0.896653
TCF3	0.0126391	-0.894513
EPHX4	0.0198833	-0.894443
CDH2	0.00981244	-0.893077
GCAT	0.0196046	-0.892393
RNF138	0.0215205	-0.891698
RP11-166D19.1	0.0120321	-0.89164
SMIM13	0.0448259	-0.890065
RPS7	0.000106016	-0.889815
NMT1	0.0033801	-0.88958
NFX1	0.0381429	-0.888381
EIF4EBP1	0.00459476	-0.888099
TMEM39A	0.0345386	-0.887906
STRN4	0.0361978	-0.887612
RNF5	0.0418476	-0.887238
XRCC6	0.00124466	-0.887236
MCOLN3	0.000192057	-0.88701
RP11-798G7.6	0.0144183	-0.886584
STOML2	0.000102389	-0.886075
GLTSCR2	0.019356	-0.884655
BCAR3	0.0194802	-0.884523
TXNDC11	0.0100562	-0.881697
PFN1	0.000114322	-0.88161
SNRPE	7.13863e-06	-0.88134
C16ORF13	0.0393704	-0.8802
UHRF1BP1L	0.0276607	-0.87762
AC079354.5	0.0392894	-0.877485
C12ORF60	0.00717155	-0.877325
PLGRKT	0.00919702	-0.876908
CCT2	5.65335e-05	-0.876727
DHX9	0.00196406	-0.876625
MICB	0.00698165	-0.876554
FAM72B	0.000338564	-0.87603
ARSK	0.0225352	-0.87595
ENO1	0.0100133	-0.874709
ITGAE	0.023647	-0.873905
ADSL	0.00855385	-0.873746
HIATL1	0.0178282	-0.873133
RPLP0P6	0.0366933	-0.87266
ZNHIT2	0.034317	-0.872056
EBNA1BP2	0.00135547	-0.871088
CAD	0.00686004	-0.870926
SCML1	0.00185013	-0.868806
USP10	0.0124549	-0.868798
TAF5	9.52712e-05	-0.867565
CMTM7	0.0263155	-0.866187
ZNF726	0.000275629	-0.865853
ZDHHC13	0.0471214	-0.865705
FAM72A	0.00328517	-0.865519
PDS5A	0.000522153	-0.865245
PAPD5	0.0342882	-0.864816
CISD2	0.00468574	-0.864347
RPS9	0.0189532	-0.86422
LAPTM4B	0.0299182	-0.863641
RAB34	0.0101703	-0.862772
DENND6A	0.018841	-0.862252
TK2	0.0298016	-0.861934
SLC25A32	0.0129595	-0.860495
RLF	0.00175082	-0.860275
TM4SF1-AS1	0.0462888	-0.860274
HNRNPA2B1	2.96164e-06	-0.860014
DKK3	0.010734	-0.859723
GRWD1	0.0393635	-0.859693
KTI12	0.0346308	-0.85904
CCNF	2.93081e-06	-0.858111
FBXO45	0.0296567	-0.858036
STAC	0.0429012	-0.857913
MSANTD3	0.0118502	-0.856515
SNRPC	2.13495e-08	-0.855553
TMEM64	0.000177096	-0.855449
THEM6	0.0250705	-0.855233
TUFM	0.00629144	-0.854827
PROSER2	0.0211393	-0.854749
GNG11	0.00378813	-0.853678
MB21D2	0.0198484	-0.85352
HDGF	0.000352267	-0.852915
APIP	0.00886735	-0.852515
2003-03-01	0.0124164	-0.852333
CTC-559E9.6	0.00894025	-0.851817
ZNF684	0.0416793	-0.851725
NDUFS3	0.00282054	-0.850888
FSTL1	0.000187055	-0.850587
GTF3C5	0.0182551	-0.849586
THOC3	0.00592596	-0.848541
ESPL1	1.68404e-07	-0.847972
RP11-121L10.3	3.6095e-08	-0.845491
USP2-AS1	0.017643	-0.844852
POLA1	5.21936e-06	-0.84481
MZT2B	0.000273398	-0.844551
GPR176	0.0080964	-0.844304
RPS16	1.59932e-06	-0.84401
ANXA3	0.0236225	-0.842787
HNRNPD	0.00111702	-0.841952
C6ORF120	0.00577983	-0.841264
CCT5	1.84446e-06	-0.841103
RP11-303E16.2	0.00042566	-0.840085
HIST1H3J	0.0314523	-0.838811
ALG14	0.00727404	-0.838306
STK19	0.0474136	-0.837381
CERS2	0.0280962	-0.836957
PPP1R14B	0.000119839	-0.836253
ERLIN1	0.00221137	-0.836037
EXOSC10	0.00206045	-0.835888
EEF1E1	0.00613509	-0.83298
PTGES2	0.00245909	-0.830744
LIMD2	0.0126529	-0.830552
ZNF724P	0.0201264	-0.830452
TSR1	0.00169477	-0.830304
VMA21	0.00066298	-0.829555
ATP5D	0.000120242	-0.828919
LATS1	0.0046361	-0.828885
C16ORF59	0.000699906	-0.828704
PRKDC	2.72539e-05	-0.828682
IFT122	0.00373175	-0.8285
PMM2	0.0120931	-0.827295
SBF1	0.000919139	-0.826835
GPS2	0.0038438	-0.826641
AC012318.3	0.000174327	-0.826428
RP11-685N10.1	0.00667315	-0.825824
CEP85	0.0011648	-0.824014
RCCD1	0.0205981	-0.823825
TMEM11	0.000972639	-0.822654
ZNF280C	0.000113021	-0.821929
WDR43	3.68337e-05	-0.820695
EIF5A2	0.0425768	-0.820673
CCT6A	2.22642e-06	-0.8202
MED20	0.0391134	-0.819425
CTD-2231E14.8	0.0107068	-0.819343
CNOT10	0.0284079	-0.819116
KIAA1009	0.0305185	-0.819
COX10	0.0023283	-0.818562
DDX47	0.0303469	-0.818296
MSN	0.0318054	-0.816584
ACTG1	0.00345763	-0.815748
ARHGAP18	0.00954109	-0.815567
CAMKK2	0.0170041	-0.815527
TRMU	0.0195877	-0.815134
SLC39A10	0.0491936	-0.812961
TACC1	0.02274	-0.812569
MRRF	0.000815789	-0.810601
SNRPG	1.74865e-07	-0.80985
SMARCC1	0.00588171	-0.808993
RNASEH1	0.00633745	-0.808591
WDR90	0.0469981	-0.808107
MALT1	0.0353306	-0.807922
AGPAT9	0.0214828	-0.806919
HSP90AA1	2.70938e-07	-0.806529
THOC1	0.0040526	-0.806288
ABCC4	0.00434006	-0.806165
TAF6	0.019828	-0.805014
TCTN2	0.000133664	-0.8048
KRI1	0.048418	-0.804608
TMEM209	0.0305118	-0.803575
NOLC1	0.0227296	-0.803286
TMEM185B	0.0130867	-0.803028
PTPLAD1	0.0204446	-0.802934
CAMSAP1	0.000186447	-0.801882
NF2	0.000586163	-0.800457
NIPSNAP1	0.00689149	-0.800275
CLUH	3.64975e-05	-0.799473
MTMR1	0.00369041	-0.79856
BLVRB	0.0284282	-0.798249
TRIM28	0.0282484	-0.797355
RPS2	0.0086835	-0.79733
SYNCRIP	0.00378192	-0.797139
N6AMT1	0.0394347	-0.796993
C17ORF89	0.000575895	-0.79654
UTP20	0.000602085	-0.795616
ARL9	0.0237357	-0.794102
HIST1H3I	0.019895	-0.793829
ALG10	0.0253241	-0.79341
TGIF2	0.0139584	-0.793306
UBTF	0.0108956	-0.79322
LAP3	0.0114939	-0.792447
HN1	0.00216177	-0.791507
ADARB1	0.0272598	-0.789835
HMGA1	0.000364556	-0.789344
SPG21	0.0357694	-0.788474
RNF4	0.0325684	-0.787497
GLRX5	0.001993	-0.787265
HINT2	0.00599226	-0.786729
DCAF12	0.0367592	-0.786291
API5	0.0451064	-0.786195
RPL23	0.000429107	-0.785822
TIMM13	0.0046649	-0.784634
UBE2N	1.8076e-06	-0.784337
EMC6	0.000504013	-0.784234
LYRM7	0.000213728	-0.78422
PRDX3	1.52277e-06	-0.784154
TRMT1	0.0122175	-0.783295
DDAH1	0.0149092	-0.783086
LSM3	1.64556e-06	-0.781283
VBP1	0.000472263	-0.781231
AFG3L2	0.00800918	-0.778887
CUTA	0.000972391	-0.778874
FAM149B1	0.000190825	-0.776111
OGG1	0.0239125	-0.774941
PUS7L	0.00564768	-0.773686
SUZ12	0.0272394	-0.773319
CCDC93	0.00670035	-0.773307
SEC16A	0.0295857	-0.772863
RP11-423H2.1	0.00114568	-0.772073
CALU	0.00018876	-0.771832
MITF	0.0488698	-0.770994
C8ORF33	0.0323262	-0.770936
EEF1B2	0.00347901	-0.77076
SMPD2	0.0476107	-0.770605
DNPH1	0.0197311	-0.770395
HNRNPA3	0.00193623	-0.768691
MTHFD2	0.0216836	-0.768477
NDUFV1	0.00203883	-0.767994
CEBPZ	0.0030346	-0.76777
RBMX	0.00881754	-0.766999
ZNF566	0.0223255	-0.766378
YBX1	0.0136469	-0.76598
DPP9	0.0228489	-0.76563
PCID2	0.0027195	-0.765564
NBAS	0.0413554	-0.764954
ELP5	0.0239304	-0.764856
ZC3H7A	0.0355046	-0.764636
NHP2	0.00690572	-0.764202
RPL6	0.000108802	-0.764006
DNLZ	0.00811083	-0.76396
MRPL30	0.0177498	-0.763465
STX18-AS1	0.00490298	-0.763055
NAGS	0.00943097	-0.762508
USP13	0.000488412	-0.762214
AP001258.4	0.0203542	-0.761845
SNTB2	0.0405097	-0.761503
ACAD9	0.0269549	-0.761063
KATNAL1	0.00197307	-0.75949
CENPB	3.60843e-06	-0.759393
ARMC6	0.00841518	-0.759249
STX3	0.0378559	-0.759061
PDIK1L	0.00225197	-0.758918
PAQR4	0.0117516	-0.758676
SERBP1	0.000484424	-0.758334
HSPA8	0.00128782	-0.75758
PDLIM2	0.0227042	-0.757494
GINS4	0.0167317	-0.756346
C12ORF43	0.00519467	-0.755973
ZNF440	0.0195649	-0.755653
EVI2B	0.000261403	-0.755651
SARNP	0.0015163	-0.753585
ZNF430	0.000271125	-0.75321
TMEM62	0.0168872	-0.753056
ACTN4	0.0247997	-0.751889
2011-09-01	0.000968916	-0.751481
ZNF496	0.0283175	-0.750686
TPM3	0.000537993	-0.750276
GSK3A	0.046897	-0.749802
TXLNA	0.0225706	-0.749582
RPS15	5.85464e-06	-0.74919
TOMM6	2.632e-05	-0.749151
CHTF18	0.0462625	-0.747772
AUP1	0.0201802	-0.747235
G3BP1	0.00676136	-0.746674
RAP1B	0.0393908	-0.74608
NXPH4	0.0412317	-0.746028
SAMHD1	0.024226	-0.744462
BAG1	0.0202153	-0.744456
THAP4	0.0105862	-0.743144
POFUT1	0.0433971	-0.742788
AC004381.6	0.0120445	-0.742147
POMT2	0.000341962	-0.740842
SLC2A4RG	0.0246762	-0.740633
KIAA1598	0.0295026	-0.740003
DCLRE1A	0.0361177	-0.739454
POLQ	9.98016e-08	-0.738964
HSPB11	0.00138741	-0.73576
RLIM	0.0333354	-0.735726
RCN1	0.0212061	-0.73524
SUMO3	0.000337136	-0.734324
MYADM	0.013378	-0.734018
KRT86	0.0381317	-0.733706
BOLA3	0.00266265	-0.733444
SLC35F3	6.43307e-06	-0.732632
SP2	0.000817821	-0.729292
NDUFA6	9.94735e-07	-0.728976
PIH1D1	0.000638289	-0.72806
INTS10	0.020939	-0.727941
BANF1	1.60021e-05	-0.726786
MRPL27	8.90878e-05	-0.726165
ERGIC1	0.00705603	-0.725747
ZC2HC1A	0.0370776	-0.725044
TMEM160	0.0413972	-0.724253
TPRKB	5.79257e-05	-0.724239
ARHGDIA	0.0163226	-0.723401
ANAPC11	7.8876e-05	-0.722904
SZT2	0.0403899	-0.722625
EXPH5	0.0314842	-0.722171
MRPS27	0.0287497	-0.721479
SMIM15	0.0132973	-0.719505
LIN54	0.0259518	-0.719064
CHD1L	0.0194538	-0.718614
KNOP1	0.00600747	-0.717403
PROSC	0.0455071	-0.716572
CLPTM1	0.0170394	-0.716386
SAMM50	0.022162	-0.715197
HNRNPH1	0.00533267	-0.714366
NBN	0.0191067	-0.713815
MRPL2	9.07332e-05	-0.713692
MRPL19	0.000285235	-0.712816
HSP90AB1	0.00371065	-0.712226
MRPS5	0.0475087	-0.712223
KIFC1	8.5347e-05	-0.711009
GPAA1	0.0168195	-0.710922
STX2	0.0270408	-0.710905
POLE4	0.000511046	-0.709566
APEX2	0.0446626	-0.709508
CASD1	0.0179863	-0.709306
IQCC	0.0189439	-0.708285
RHEB	0.000112805	-0.708197
AC010127.3	0.00658982	-0.708144
PPP2R5D	0.0118436	-0.707597
UBA2	0.00572851	-0.706959
RASSF1	0.0217374	-0.705322
RPLP0	0.00302223	-0.705143
B3GALTL	0.000326752	-0.704788
RBBP8	0.0170842	-0.704751
HOXA11	0.0331922	-0.704748
STIP1	0.00392778	-0.704691
FAM96A	3.80811e-05	-0.703559
MPHOSPH10	0.0386175	-0.702428
PSMF1	0.0170737	-0.702242
ZBTB8A	0.0485217	-0.702114
FAM104A	0.00303579	-0.701735
MRPL15	5.21462e-05	-0.701328
TMEM141	0.0056324	-0.701141
UBAC2-AS1	0.00229127	-0.700945
MAST2	0.00614854	-0.700109
NAA38	0.0113343	-0.699991
RPA1	0.00077019	-0.699339
MB21D1	0.0261405	-0.698853
ACOT7	0.022259	-0.698183
NOC3L	0.00031867	-0.698128
PGAM1	0.0265492	-0.697957
PAWR	0.0249116	-0.697842
MRPL54	0.0302568	-0.697074
RPS6	0.0042814	-0.69703
STRBP	0.0223669	-0.696697
VKORC1L1	0.0220167	-0.694841
C11ORF83	0.00284817	-0.694616
GGA2	0.0138754	-0.694197
COX8A	4.65589e-07	-0.69404
ARF1	0.00313809	-0.693953
C19ORF24	0.0130075	-0.693543
WBSCR22	0.0179314	-0.692806
MAP3K14	0.00094442	-0.692693
WBP11	0.0291233	-0.692643
RP11-84C13.1	0.0134078	-0.691929
PTDSS1	0.00117432	-0.691595
NT5DC3	1.39568e-06	-0.691342
SNRPD2	3.13574e-05	-0.69026
QTRT1	0.0169487	-0.688845
RPL5	0.00417644	-0.687775
DCAF7	0.0472986	-0.685875
SDHD	0.000309215	-0.685295
PKP2	0.00923829	-0.683881
TAPT1	0.0397249	-0.683375
GUCD1	0.0409362	-0.682605
GOSR2	0.0443861	-0.681213
MRPL9	0.014109	-0.680664
BUD13	0.0230499	-0.679055
NOL11	0.0233263	-0.677772
ARHGAP22	0.0345754	-0.677482
HS3ST1	0.00324543	-0.677374
SMS	0.0109369	-0.677301
PDAP1	0.0126285	-0.67714
C16ORF62	0.00123934	-0.676917
HNRNPM	0.0151335	-0.676439
DDX11-AS1	0.000109013	-0.676016
FAU	0.000704008	-0.67553
CBWD1	0.0275446	-0.674831
MPHOSPH6	0.00814068	-0.673924
CCAR2	0.0459182	-0.673059
ADCK2	0.0266811	-0.672546
UPF3B	0.0421485	-0.672338
MRPL21	0.00315632	-0.672022
RPL32	0.00976932	-0.671485
DHRS11	0.0251833	-0.671122
DCXR	0.0120826	-0.671029
MRPS9	0.049661	-0.67039
GMEB1	0.0132048	-0.669992
PRR7-AS1	0.0261842	-0.667874
C7ORF50	0.0137141	-0.666372
HIST1H3C	0.0317509	-0.665117
HTATSF1P2	0.0268867	-0.665063
SSSCA1	0.0341587	-0.664861
SMC6	0.00616111	-0.664799
C2ORF44	0.023928	-0.664653
FOCAD	0.0375913	-0.66398
SLC25A24	0.0171297	-0.663723
FOXF2	0.0135824	-0.663578
MRPL51	7.01408e-06	-0.66235
SLC52A2	0.03367	-0.662185
EDN1	0.043808	-0.661478
C2CD2	0.00132956	-0.661153
HOXA-AS4	0.0173376	-0.661122
PRKAB2	0.0480918	-0.660647
KIF24	5.2172e-05	-0.659565
PPP2CA	0.00845849	-0.65942
ANKRD2	0.00312929	-0.659311
PARD6A	0.00453024	-0.65918
SAPCD2	0.000113899	-0.658725
MRPL18	0.00409168	-0.658043
MED30	0.00173195	-0.656919
TMEM110	0.0329406	-0.656214
SLC25A10	0.00403029	-0.655988
TMPO-AS1	0.000334206	-0.654955
TMEM158	0.00401466	-0.654508
CLNS1A	0.00303953	-0.653543
LOXL1	0.0475094	-0.649434
SF3B4	3.27533e-05	-0.648783
IPO7	0.0327378	-0.648112
NAF1	0.0344165	-0.647834
CCNB1IP1	0.0378541	-0.647735
AGTPBP1	0.0116513	-0.647689
RPL27	0.00139158	-0.64755
DDX18	0.000649104	-0.647396
RPS23	0.00306714	-0.64666
NOL6	0.0428018	-0.645241
SUZ12P	0.0350788	-0.644536
SH3D19	0.0141353	-0.643629
NEGR1	0.00673288	-0.643545
ZBTB2	0.0313288	-0.643176
RPP30	0.00506174	-0.642821
MRPL16	0.00675754	-0.642512
KLF11	0.00668918	-0.642111
PMF1	0.00336639	-0.641604
ARMC10	0.0268007	-0.640857
TSN	0.0174159	-0.640857
RBM8A	0.00016934	-0.640738
LSM7	0.00585248	-0.64033
SESTD1	0.0343579	-0.640025
OLA1	0.0171219	-0.639772
TFRC	0.00740742	-0.639113
HEATR1	0.0116882	-0.638985
RP11-500C11.3	0.00222656	-0.638881
NDUFB6	0.00103965	-0.638712
ZNF239	0.017801	-0.63659
NSMF	0.00170347	-0.636432
POLR2E	0.000985284	-0.634594
NR2F1	0.00254208	-0.634562
RPL17	2.11146e-05	-0.63426
USP14	0.00155288	-0.63383
GAPDH	0.000723324	-0.63263
RPL7A	0.0171881	-0.632212
C2ORF70	0.02577	-0.631962
RAPGEF5	0.00332447	-0.631578
TNPO1	0.000381948	-0.631407
NUCKS1	0.0415516	-0.631209
TPR	0.00303737	-0.628946
POLR1A	0.00264673	-0.628748
RPS4X	0.00122802	-0.628633
VARS	0.0143139	-0.627861
ZC3H18	0.0414339	-0.627703
COX11	0.0127903	-0.627525
RP11-81N13.1	0.0494306	-0.626545
FAM101B	2.58337e-06	-0.62426
UBQLN1	0.0233283	-0.623666
CFL1	0.000132904	-0.62334
NENF	0.00125936	-0.623302
HNRNPU	0.000201794	-0.623033
CDC23	0.0234896	-0.622994
ADCY3	0.0444674	-0.622439
MGAT2	0.034231	-0.621143
TIMM17A	0.00141433	-0.621094
TSPAN2	0.0039891	-0.619195
PPP1CA	0.0049094	-0.619115
RP1-68D18.4	0.0281001	-0.618978
NHLRC2	0.00232819	-0.618694
RP11-360L9.7	0.0199821	-0.618185
RPLP2	0.000641753	-0.616722
PRELID1	0.00253493	-0.616039
CCNE1	0.0136875	-0.615777
RDX	0.0225009	-0.614804
DDX41	0.0244454	-0.614753
TRMT6	0.00168085	-0.614291
TMA7	0.000693915	-0.614025
THOP1	0.0219893	-0.613999
RSRC1	0.00631839	-0.613931
NUP153	0.0290297	-0.612719
EIF4E	0.0025525	-0.611753
TXNL4A	0.0023352	-0.610846
CBX1	0.00198166	-0.610579
FRG1	0.0389321	-0.610042
NSL1	0.0416845	-0.609657
RPS21	0.000860739	-0.60805
CCT8	0.0103812	-0.607692
SNRNP40	0.0483959	-0.607618
SLC25A22	0.0287364	-0.60694
UPF1	0.0282264	-0.606885
FBXO17	0.0409429	-0.606479
CC2D1A	0.00184586	-0.605435
SHPK	0.00107259	-0.602235
PCGF6	0.0485316	-0.601922
PCBD1	0.0148726	-0.601261
HSPA9	0.000488654	-0.600743
GADD45GIP1	0.000360704	-0.600636
RAE1	0.0382249	-0.600244
TMEM248	0.0248016	-0.599974
FAM105A	0.00125075	-0.599943
RP1-223E5.4	0.0134311	-0.599624
RP11-204M4.2	0.0137656	-0.599084
RPS24	0.00949565	-0.599
ATP5B	0.00269661	-0.597572
AC093616.4	0.0121242	-0.596991
LINC00630	0.035413	-0.596984
RASSF8	0.00467994	-0.596798
ZNF90	0.0229987	-0.595728
TMED2	0.0187961	-0.59363
XPO1	0.0262078	-0.592636
ZNF215	0.0302265	-0.592279
SYK	0.0432874	-0.592215
PTPMT1	0.00383828	-0.59153
CBFB	0.0332755	-0.590925
PFAS	0.00441829	-0.589541
KHK	0.0107853	-0.589494
SCHIP1	0.0225945	-0.587817
MRPS7	0.00752946	-0.58753
LLPH	0.00693772	-0.587286
LINC00116	0.00765041	-0.587229
ATP5A1	0.0088666	-0.586428
FAM98B	0.0021224	-0.586191
C18ORF54	7.26923e-05	-0.585083
EIF3K	0.00781084	-0.584922
TRMT61A	0.00821689	-0.584299
HMGN1	0.00101866	-0.584031
RPS6KL1	0.0278561	-0.58209
RPL38	0.010275	-0.58082
AP2S1	0.000729023	-0.580649
ZNF287	0.0498439	-0.580405
EIF3L	0.019524	-0.580336
MEMO1	0.0030112	-0.579505
DPY19L3	0.00288807	-0.579481
ERI3	0.0161771	-0.578266
POGK	0.0126667	-0.577115
KIAA1841	0.0309643	-0.576916
MKKS	0.00422539	-0.576545
RP4-694A7.4	0.0155754	-0.576491
MGA	0.0297938	-0.576488
PSMD12	0.0317086	-0.576448
SNHG6	0.0362871	-0.575449
ATAD3A	0.0126983	-0.574953
SUMO2	0.000175528	-0.574938
RFC1	0.000368441	-0.572214
UQCRFS1	0.000274463	-0.57189
ATP5F1	0.0025741	-0.571862
CTDSP1	0.0397773	-0.571638
PPT2	0.0298862	-0.571634
RP5-1024G6.8	0.0246017	-0.571416
VGLL3	0.0128975	-0.569119
EIF2S1	0.00489019	-0.569004
AZIN1	0.0275581	-0.568862
CCNH	0.0308356	-0.568706
ERH	0.0149108	-0.565282
C17ORF70	0.0384143	-0.563973
PCNP	0.0102916	-0.562991
CRTC3	0.00699093	-0.56245
RP11-551L14.1	0.0465271	-0.561688
KIAA1462	0.00770558	-0.559179
DDX46	0.0162825	-0.559093
BZW1	0.00539913	-0.558393
RPS6KA3	0.0375063	-0.558286
PPM1D	0.0010749	-0.558183
ZDHHC12	0.00535026	-0.556806
MED28	0.0355481	-0.55594
RBBP7	0.0405439	-0.555223
EIF4EBP2	0.0256347	-0.55481
CEP72	0.0253383	-0.551608
RWDD4	0.044581	-0.551469
MRPL55	0.0134374	-0.550726
PHF17	0.00921226	-0.550445
ARL4C	0.0401888	-0.550286
MRPL41	0.00595764	-0.549627
AC005076.5	0.0480589	-0.548126
RP11-650L12.2	0.0019109	-0.547983
EP400NL	0.0470721	-0.545705
RP11-461A8.4	0.0108191	-0.545493
FBF1	0.0020468	-0.544275
BICD1	0.01329	-0.544232
CCDC124	0.0149661	-0.543901
ZSCAN12	0.00654828	-0.542723
TMEM201	0.00171267	-0.541761
RPS26	0.000827343	-0.54152
AC091801.1	0.0445096	-0.541316
SURF2	0.0431261	-0.54072
C19ORF43	0.00223363	-0.540371
SIRPA	0.0460143	-0.540208
FANCE	0.0210637	-0.539511
XPO4	0.00188658	-0.538979
RPS27A	0.00350223	-0.53888
KIAA1731	0.00203611	-0.538249
RPL14	0.0210495	-0.537643
TMED8	0.00813215	-0.536478
SESN1	0.00786019	-0.535787
PSMC3	0.00166939	-0.535643
[truncated: 2,709 more rows]
