# Supplementary material for: Single cell analysis in head and neck cancer reveals potential immune evasion mechanisms during early metastasis
Source: Nat Commun. 2023 Mar 27;14:1680. doi: 10.1038/s41467-023-37379-y (PMC10042873; doi:10.1038/s41467-023-37379-y)
Supplement: Supplementary file 10 — Supplementary Data 7 [file 41467_2023_37379_MOESM10_ESM.xlsx]

## Sheet: tcr_hn237
Supplementary data 7
Cell ID, patient ID, tumor site, T cell type, cdr3 sequence and clonotypes for HN237. Only the top 20 clonotypes are highlighted (yellow).
cellID	patientID	Tumor_site	Tcell_type	cdr3	Clonotypes
AGGGTGACACATAACC-1	HN237	Primary	Pre-dysfunctional	CATFQAGTALIF_CASSTRDLGSYNEQFF	clonotype1
CAGGTGCGTGTCTGAT-1	HN237	Primary	Pre-dysfunctional	CATFQAGTALIF_CASSTRDLGSYNEQFF	clonotype1
ACACTGACAGGACCCT-1	HN237	Primary	Transitional	CAARRDNDMRF_CAVNGGYGGSQGNLIF_CSASDGYNQPQHF	clonotype2
CTCGGAGCACGTCAGC-1	HN237	Primary	Transitional	CAASMLGDSNYQLIW	clonotype3
CCATGTCGTCACCTAA-1	HN237	Primary	Dysfunctional	CAASVSQSGSEKLVF_CASSRDRGRREKLFF	clonotype4
CGATTGATCAACGAAA-1	HN237	Primary	Transitional	CAEKKDNAGNMLTF_CSAGDGANTEAFF	clonotype5
GTGTTAGCAGTAAGAT-1	HN237	Primary	Transitional	CAGRIQGAQKLVF_CASSFGPTGELFF	clonotype6
TACAGTGCAGGGTATG-1	HN237	Primary	Transitional	CALLRPNTGNQFYF_CASSLTAAPAYNEQFF	clonotype7
GGAAAGCTCACAAACC-1	HN237	Primary	Transitional	CAMREPHQGGSEKLVF_CASSRIRLGSDEQFF	clonotype8
ACGGCCAGTGACAAAT-1	HN237	Primary	Transitional	CASRSIQGAGANEQFF	clonotype9
GATCGTAAGGAGTAGA-1	HN237	Primary	Transitional	CASSAGTPGDEQYF	clonotype10
TACCTATCACCTCGTT-1	HN237	Primary	Transitional	CASSETGSSTDTQYF	clonotype11
TGGCTGGCATTCTCAT-1	HN237	Primary	Transitional	CASSFPPGGGKDTQYF	clonotype12
AGAATAGCATGTAAGA-1	HN237	Primary	Transitional	CASSIGLASGELFF	clonotype13
TACGGATGTAGCTAAA-2	HN237	Metastatic	Memory	CASSPSLTGGGLGYTF	clonotype14
CGATGTAAGCTAAGAT-2	HN237	Metastatic	Transitional	CASSQDSLAGSGEQFF	clonotype15
CGTTGGGGTTCTCATT-1	HN237	Primary	Dysfunctional	CASSRDRGRREKLFF	clonotype16
GACTGCGGTCGCTTTC-1	HN237	Primary	Transitional	CATDDGAGSYQLTF_CSARDPTDTQYF	clonotype17
GTAACGTCACGGCGTT-1	HN237	Primary	Transitional	CAVETDQTGANNLFF_CASSETGSSTDTQYF	clonotype18
CTGCTGTGTTGATTGC-2	HN237	Metastatic	Transitional	CIVRAQTGGFKTIF_CASSMEGRLAGVDNEQFF	clonotype19
CCTCTGAAGAAGGTTT-1	HN237	Primary	Dysfunctional	CSAKETGTGKFNQPQHF	clonotype20
GTCGTAACAGTAGAGC-2	HN237	Metastatic	Naive-like	CSALRYTQYF	other clones
GTCGTAAGTGAAGGCT-1	HN237	Primary	Transitional	CSARSSGPSETQYF	other clones
ATGGGAGAGGACTGGT-1	HN237	Primary	Transitional	CSASAYNEQFF	other clones
ATCTACTGTATAGTAG-1	HN237	Primary	Transitional	CSVEREATDTQYF	other clones
ATGCGATGTTAGTGGG-1	HN237	Primary	Transitional	CVVNKETSYDKVIF_CASSQELSSYNEQFF	other clones
TTAGGCACAATAGCAA-2	HN237	Metastatic	Memory	CVVRGTGNQFYF_CASTLGGGTGELFF	other clones
CGAGAAGCATGAGCGA-1	HN237	Primary	Transitional	CVVVRVTGGGNKLTF_CAWKNRTGIFTEAFF	other clones
