# Supplementary material for: Single cell analysis in head and neck cancer reveals potential immune evasion mechanisms during early metastasis
Source: Nat Commun. 2023 Mar 27;14:1680. doi: 10.1038/s41467-023-37379-y (PMC10042873; doi:10.1038/s41467-023-37379-y)
Supplement: Supplementary file 11 — Supplementary Data 8 [file 41467_2023_37379_MOESM11_ESM.xlsx]

## Sheet: tcr_hn242
Supplementary data 8
Cell ID, patient ID, tumor site, T cell type, cdr3 sequence and clonotypes for HN242. Only the top 20 clonotypes are highlighted (yellow).
cellID	patientID	Tumor_site	Tcell_type	cdr3	Clonotypes
AAAGATGAGGACGAAA-4	HN242	Metastatic	Dysfunctional	CAVSQTSGGSYIPTF_CASSLAERSYGYTF	clonotype1
AAGACCTGTGGTGTAG-4	HN242	Metastatic	Transitional	CAVSQTSGGSYIPTF_CASSLAERSYGYTF	clonotype1
CTCGTACTCAGCTCGG-4	HN242	Metastatic	Dysfunctional	CAVSQTSGGSYIPTF_CASSLAERSYGYTF	clonotype1
GTATCTTGTAATCGTC-4	HN242	Metastatic	Memory	CAVSQTSGGSYIPTF_CASSLAERSYGYTF	clonotype1
TCAACGATCTCCAACC-4	HN242	Metastatic	Dysfunctional	CAVSQTSGGSYIPTF_CASSLAERSYGYTF	clonotype1
TCATTACGTTACCAGT-4	HN242	Metastatic	Dysfunctional	CAVSQTSGGSYIPTF_CASSLAERSYGYTF	clonotype1
GGCAATTAGTGGGATC-4	HN242	Metastatic	Transitional	CAVSQTSGGSYIPTF_CASSLAERSYGYTF	clonotype1
CCTCTGACACATTTCT-3	HN242	Primary	Dysfunctional	CASSIGAGVHTF	clonotype2
GCTTCCATCTCACATT-3	HN242	Primary	Dysfunctional	CASSIGAGVHTF	clonotype2
GTAGTCACAATGAATG-3	HN242	Primary	Transitional	CASSIGAGVHTF	clonotype2
CGGACACCATGCCTAA-3	HN242	Primary	Dysfunctional	CASSIGAGVHTF	clonotype2
CTTGGCTGTAATAGCA-3	HN242	Primary	Dysfunctional	CASSRGTSGLYEQYF	clonotype3
GCCTCTAAGAAACCTA-3	HN242	Primary	Dysfunctional	CASSRGTSGLYEQYF	clonotype3
GGACAAGAGGCAGTCA-3	HN242	Primary	Dysfunctional	CASSRGTSGLYEQYF	clonotype3
ACTGAACGTAGTAGTA-3	HN242	Primary	Dysfunctional	CASSRGTSGLYEQYF	clonotype3
CGCTTCACACCTATCC-4	HN242	Metastatic	Transitional	CAASRGGQKLLF_CASSDRTSGVRNEQFF	clonotype4
GACAGAGAGTCCGGTC-4	HN242	Metastatic	Transitional	CAASRGGQKLLF_CASSDRTSGVRNEQFF	clonotype4
TCAGGATTCCAGTATG-4	HN242	Metastatic	Transitional	CAASRGGQKLLF_CASSDRTSGVRNEQFF	clonotype4
ACATCAGTCTCTGTCG-4	HN242	Metastatic	Transitional	CAISEVSRPDTQYF	clonotype5
TTGTAGGGTCAGAAGC-4	HN242	Metastatic	Transitional	CAISEVSRPDTQYF	clonotype5
TTATGCTAGTGTTGAA-3	HN242	Primary	Transitional	CAISEVSRPDTQYF	clonotype5
CATATTCCATCGATTG-4	HN242	Metastatic	Transitional	CATIDTGRRALTF_CASSSVAGGGPNEQFF	clonotype6
GCGCGATTCATATCGG-4	HN242	Metastatic	Transitional	CATIDTGRRALTF_CASSSVAGGGPNEQFF	clonotype6
TCCCGATGTGCCTGGT-4	HN242	Metastatic	Transitional	CATIDTGRRALTF_CASSSVAGGGPNEQFF	clonotype6
GCCTCTACACACAGAG-3	HN242	Primary	Dysfunctional	CAWRERGLSQAFF	clonotype7
TGATTTCTCTAGAGTC-3	HN242	Primary	Transitional	CAWRERGLSQAFF	clonotype7
TGGGCGTGTCCCTACT-4	HN242	Metastatic	Dysfunctional	CAWRERGLSQAFF	clonotype7
TCACGAAAGACAGAGA-3	HN242	Primary	Transitional	CAWSPAGNEQFF	clonotype8
CCTACCATCCAATGGT-4	HN242	Metastatic	Pre-dysfunctional	CAWSPAGNEQFF	clonotype8
GGCGTGTGTACAGACG-4	HN242	Metastatic	Transitional	CAWSPAGNEQFF	clonotype8
AAACCTGAGATACACA-3	HN242	Primary	Dysfunctional	CLVGDIGGATNKLIF_CAWRERGLSQAFF	clonotype9
CATGCCTTCCATTCTA-4	HN242	Metastatic	Dysfunctional	CLVGDIGGATNKLIF_CAWRERGLSQAFF	clonotype9
GCACATACAATAGCGG-4	HN242	Metastatic	Dysfunctional	CLVGDIGGATNKLIF_CAWRERGLSQAFF	clonotype9
CGCTTCAGTTTAAGCC-3	HN242	Primary	Dysfunctional	CAASGPGQAGTALIF_CSAIGTTTYEQYF	clonotype10
ATTCTACAGCGAGAAA-3	HN242	Primary	Dysfunctional	CAASGPGQAGTALIF_CSAIGTTTYEQYF	clonotype10
ATCTACTCAAGCGAGT-4	HN242	Metastatic	Transitional	CAASIDDKIIF_CAISEVSRPDTQYF	clonotype11
CTCACACGTGTGAAAT-3	HN242	Primary	Transitional	CAASIDDKIIF_CAISEVSRPDTQYF	clonotype11
GGTGCGTTCTGCAGTA-4	HN242	Metastatic	Pre-dysfunctional	CAFMWPSGTYKYIF_CASSFPGQVNTEAFF	clonotype12
CGCCAAGAGATGCGAC-4	HN242	Metastatic	Naive-like	CAFMWPSGTYKYIF_CASSFPGQVNTEAFF	clonotype12
CTGTGCTGTAAAGTCA-3	HN242	Primary	Pre-dysfunctional	CAISESGGTAYEQYF	clonotype13
CAAGATCTCGCCGTGA-4	HN242	Metastatic	Transitional	CAISESGGTAYEQYF	clonotype13
ATGCGATTCGTAGGAG-4	HN242	Metastatic	Transitional	CALRDGGYQKVTF_CATSRDQVAGVGNIQYF	clonotype14
CGGAGTCCAGTTAACC-4	HN242	Metastatic	Transitional	CALRDGGYQKVTF_CATSRDQVAGVGNIQYF	clonotype14
CGTGTCTCATCCTAGA-3	HN242	Primary	Dysfunctional	CALSERGSQGNLIF_CASSFQRLAGNNEQFF	clonotype15
GTCAAGTGTATATGAG-3	HN242	Primary	Dysfunctional	CALSERGSQGNLIF_CASSFQRLAGNNEQFF	clonotype15
GCAGCCACATCGGAAG-3	HN242	Primary	Transitional	CAMREGGGNYQLIW	clonotype16
GTGTGCGAGAATGTGT-4	HN242	Metastatic	Transitional	CAMREGGGNYQLIW	clonotype16
GTATCTTCAGTCAGAG-3	HN242	Primary	Pre-dysfunctional	CASLSGYALNF_CAISESGGTAYEQYF	clonotype17
TGATTTCAGCGATATA-4	HN242	Metastatic	Transitional	CASLSGYALNF_CAISESGGTAYEQYF	clonotype17
CAAGGCCAGGCAGTCA-4	HN242	Metastatic	Dysfunctional	CASSLAERSYGYTF	clonotype18
GTCTTCGAGTACACCT-4	HN242	Metastatic	Transitional	CASSLAERSYGYTF	clonotype18
AGCGGTCCACTGAAGG-4	HN242	Metastatic	Dysfunctional	CASSPALTSGRNEQYF	clonotype19
ACGGGCTGTAGCTGCC-4	HN242	Metastatic	Transitional	CASSPALTSGRNEQYF	clonotype19
ATCCGAAAGGAGTTTA-4	HN242	Metastatic	Transitional	CASSPRVTGTWDNQPQHF	clonotype20
CGCGGTACAAAGGCGT-4	HN242	Metastatic	Transitional	CASSPRVTGTWDNQPQHF	clonotype20
CATGACATCAGCTGGC-4	HN242	Metastatic	Transitional	CASSQAETGDGPTDTQYF	other clones
CCCAATCAGGCAGTCA-4	HN242	Metastatic	Transitional	CASSQAETGDGPTDTQYF	other clones
ACGAGGAGTTATCGGT-4	HN242	Metastatic	Transitional	CAVRDKDNYGQNFVF_CASSQGVASGALNTGELFF	other clones
TATTACCAGAGGGATA-4	HN242	Metastatic	Transitional	CAVRDKDNYGQNFVF_CASSQGVASGALNTGELFF	other clones
CATGACAAGCACCGCT-4	HN242	Metastatic	Transitional	CAVSPTGANSKLTF_CASSLLGQAYEQYF	other clones
CTAGAGTAGAACTCGG-4	HN242	Metastatic	Transitional	CAVSPTGANSKLTF_CASSLLGQAYEQYF	other clones
CAGCGACAGAACAACT-3	HN242	Primary	Dysfunctional	CLVGDIGGATNKLIF	other clones
GGAGCAAAGGGTGTGT-3	HN242	Primary	Dysfunctional	CLVGDIGGATNKLIF	other clones
CGAATGTTCACCTTAT-4	HN242	Metastatic	Transitional	CAAISNFGNEKLTF_CASAPRLRGTQYF	other clones
AGGGAGTAGATCTGCT-4	HN242	Metastatic	Naive-like	CAANVGIKLVF_CATSRDQGRGTDTQYF	other clones
TACTTACCAGCCTGTG-4	HN242	Metastatic	Transitional	CAAQRSNYKLTF_CASRGEGYEQYF	other clones
ATGCGATGTAAGGGCT-3	HN242	Primary	Dysfunctional	CAARGRDDKIIF_CASSLDQSYEQYF	other clones
CACACCTCACGTGAGA-3	HN242	Primary	Dysfunctional	CAARSGTYKYIF_CASSQTNTEAFF	other clones
AGGCCACGTCAAGCGA-3	HN242	Primary	Memory	CAASIMDSSYKLIF_CASSTRTQNEQFF	other clones
ATTGGACAGCCACTAT-4	HN242	Metastatic	Memory	CAASQDQAGTALIF_CASSPGGIRPEAFF	other clones
GCGACCACAACACCTA-4	HN242	Metastatic	Memory	CAASSGNTPLVF_CASSVDRYEQYF	other clones
AACTCTTTCGTATCAG-4	HN242	Metastatic	Transitional	CACDNDYKLSF	other clones
AGATTGCGTATGAATG-4	HN242	Metastatic	Dysfunctional	CADNTDKLIF_CAVRSNSGGYQKVTF_CASSTSGRWEETQYF	other clones
CTTACCGGTTGATTCG-4	HN242	Metastatic	Naive-like	CAEDYKLSF_CASSLSDGVNQPQHF	other clones
TGACAACCACGGTTTA-4	HN242	Metastatic	Transitional	CAEGDNFNKFYF_CAFIFGNEKLTF_CASSMGRGQENEKLFF_CASSSPWGLAGGPGETQYF	other clones
AAAGTAGGTCCGCTGA-4	HN242	Metastatic	Transitional	CAEILGLSGGYNKLIF_CASRSAQGAADEQYF	other clones
TAGACCACAGCTGTGC-4	HN242	Metastatic	Naive-like	CAEKGRRSNDYKLSF_CASSEGGQAFF	other clones
TACCTATTCTGCAAGT-3	HN242	Primary	Transitional	CAENHGSARQLTF_CASSTGQGDGYTF	other clones
TACGGATCACTAGTAC-4	HN242	Metastatic	Transitional	CAESAAGNKLTF_CASFSGEHTGELFF	other clones
CGCCAAGTCTGGTATG-4	HN242	Metastatic	Transitional	CAESGNARLMF_CASSFRVEGYEQYF	other clones
CGTGTCTAGCGCCTTG-3	HN242	Primary	Transitional	CAESRDDKIIF	other clones
TGACAACGTGGGTATG-3	HN242	Primary	Transitional	CAFIFGNEKLTF_CASSSPWGLAGGPGETQYF	other clones
AATCCAGTCGCCAGCA-4	HN242	Metastatic	Transitional	CAFVLPRSRDDKIIF_CASSLVLAGENEQFF	other clones
TTTGCGCTCCCTCAGT-4	HN242	Metastatic	Dysfunctional	CAFWLLGNQFYF_CAWSPAGNEQFF	other clones
TGCTACCCAGGGCATA-4	HN242	Metastatic	Transitional	CAFWLLGNQFYF_CIALTGNMLTF_CASSQDGNYGYTF_CAWSPAGNEQFF	other clones
TTAGGCATCAAAGTAG-4	HN242	Metastatic	Transitional	CAGADTNAGKSTF_CASSPGWGTDTQYF	other clones
TCTCTAACATTGGGCC-4	HN242	Metastatic	Transitional	CAGEGGGADGLTF_CASSYMVGTEAFF	other clones
AGAGCGAGTTGTCGCG-4	HN242	Metastatic	Naive-like	CAGLAGANSKLTF_CASSLMGMNTEAFF	other clones
GTGGGTCGTGAAATCA-4	HN242	Metastatic	Transitional	CAISLDPNQPQHF	other clones
GCTCCTACATCCCATC-4	HN242	Metastatic	Transitional	CALLKDNYGQNFVF_CASSQDSGGANTEAFF	other clones
CGTTAGAGTCTCCATC-4	HN242	Metastatic	Naive-like	CALSDPISNFGNEKLTF_CASSVGDGRADTQYF	other clones
GCCAAATGTCAGATAA-4	HN242	Metastatic	Dysfunctional	CALSDPQPIIQGAQKLVF_CAISSQFRRL	other clones
TGACGGCCAGGCGATA-3	HN242	Primary	Transitional	CALSEAENTDKLIF_CAVQAGGSYIPTF_CASRFSGRLEETQYF	other clones
TTTGTCATCCAGGGCT-4	HN242	Metastatic	Transitional	CALSEAQGGNNRLAF_CASSLEGAVVYEQYF	other clones
CATGCCTAGAGGTTAT-4	HN242	Metastatic	Transitional	CALSEKTSGTYKYIF_CASSHLGTSEEREQYF	other clones
CTACATTTCCAGTAGT-3	HN242	Primary	Transitional	CALSEPDTGRRALTF_CASSDRDRGLADTQYF	other clones
TAAGAGAAGTACTTGC-4	HN242	Metastatic	Transitional	CALSESASKIIF_CASRPTAGIAKNIQYF	other clones
ATTACTCAGTGTGGCA-4	HN242	Metastatic	Transitional	CALSFGGGGADGLTF_CAISEDRYQPQHF	other clones
GCTGGGTGTTCCAACA-4	HN242	Metastatic	Naive-like	CALSRSNDYKLSF_CASSLAFSYEQYF	other clones
CTGCGGAGTAGGAGTC-4	HN242	Metastatic	Naive-like	CALYSFMFSGGYNKLIF_CASSSSGTDNEQFF	other clones
TCAGGTAAGGTACTCT-4	HN242	Metastatic	Transitional	CAMRAKGAQKLVF_CASSSTGTAFEQYF	other clones
CTGCGGACACGGACAA-4	HN242	Metastatic	Naive-like	CAMRDSRDDKIIF_CASSVLPQGLAESTDTQYF	other clones
AATCCAGGTTCAGGCC-4	HN242	Metastatic	Transitional	CAMREDNAGNMLTF_CASSRTEPSGANVLTF	other clones
CAGAATCCATCTATGG-4	HN242	Metastatic	Pre-dysfunctional	CAMREGGGNYQLIW_CASSPRVTGTWDNQPQHF	other clones
CGTAGCGGTCACTGGC-4	HN242	Metastatic	Transitional	CAMREGPEAGGTSYGKLTF_CASSPPGLDYEQYF	other clones
GTAACTGCAGCTGTTA-4	HN242	Metastatic	Transitional	CAMREGQDSNSGYALNF_CASSLGGLYNEQFF	other clones
AAACCTGGTCTAACGT-4	HN242	Metastatic	Transitional	CAMREGSIGFGNVLHC_CASSFSTMIGNYQPQHF	other clones
TGGTTCCAGTGGGATC-4	HN242	Metastatic	Transitional	CAMRETNSNSGYALNF_CASSQAETGDGPTDTQYF	other clones
ATCGAGTCACCTTGTC-3	HN242	Primary	Transitional	CANHGATGSEQFF	other clones
GCTGCAGTCTGCAAGT-4	HN242	Metastatic	Memory	CASGIVSYNEQFF	other clones
ACGCAGCTCGGTTCGG-4	HN242	Metastatic	Memory	CASNPRMTGLYEQYF	other clones
ATTGGTGAGTGCTGCC-4	HN242	Metastatic	Transitional	CASPWGIPSYEQYF	other clones
CTAAGACTCCACTCCA-3	HN242	Primary	Dysfunctional	CASSDDIYEQYF	other clones
CTTGGCTAGATCGATA-3	HN242	Primary	Transitional	CASSFPGQVNTEAFF	other clones
TGACGGCCATAGGATA-4	HN242	Metastatic	Transitional	CASSFPGTSGHNEQFF	other clones
ACACCGGTCTGTTTGT-4	HN242	Metastatic	Transitional	CASSFQGYNEQFF	other clones
CAACCTCCATTCCTGC-3	HN242	Primary	Dysfunctional	CASSFQRLAGNNEQFF	other clones
TGGCCAGGTTATCACG-4	HN242	Metastatic	Naive-like	CASSFSGNTIYF	other clones
TCCCGATTCTTTACAC-4	HN242	Metastatic	Transitional	CASSGLALRETQYF	other clones
CTCTACGCACGACGAA-4	HN242	Metastatic	Transitional	CASSGVPRYEQYF	other clones
TTTGGTTTCCAAGCCG-4	HN242	Metastatic	Transitional	CASSHLGTSEEREQYF	other clones
GACACGCCAGACAAAT-4	HN242	Metastatic	Transitional	CASSLGFEDNNQPQHF_CASSPTAYGEQYF	other clones
TCGGTAAGTTCACGGC-4	HN242	Metastatic	Transitional	CASSLLGQAYEQYF	other clones
ATTGGACAGTTAGGTA-4	HN242	Metastatic	Naive-like	CASSLLGVEQYF	other clones
GGCTGGTTCATGTAGC-4	HN242	Metastatic	Transitional	CASSLLLFRADGYTF	other clones
CTTAGGATCCTAAGTG-4	HN242	Metastatic	Memory	CASSLMLWDEQFF	other clones
CGTCAGGGTCAACATC-3	HN242	Primary	Transitional	CASSLSGRNYGYTF	other clones
GCTGGGTAGGGTTTCT-4	HN242	Metastatic	Naive-like	CASSLTGTGTGQLAPYEQYF	other clones
TTAGGACAGTGTACTC-4	HN242	Metastatic	Transitional	CASSLVAAYNEQFF	other clones
CGTTAGAGTTCCCGAG-4	HN242	Metastatic	Transitional	CASSPLDRGTYEQYF	other clones
ATGGGAGTCGTCTGAA-4	HN242	Metastatic	Transitional	CASSPPGTYYNEQFF	other clones
CGATCGGGTGTTTGTG-4	HN242	Metastatic	Transitional	CASSPQFGFQETQYF	other clones
CTCCTAGCACTCTGTC-4	HN242	Metastatic	Pre-dysfunctional	CASSPRGGPSYEQYF	other clones
ACTTGTTGTCTGATTG-3	HN242	Primary	Dysfunctional	CASSPRRMTRAYNSPLHF	other clones
CACACAACAAGGCTCC-3	HN242	Primary	Transitional	CASSPTSLSNQPQHF	other clones
TACGGATTCAAAGACA-4	HN242	Metastatic	Transitional	CASSQERGSIQYF	other clones
TCAACGAGTACCGTAT-4	HN242	Metastatic	Transitional	CASSQVQGRYNEQFF	other clones
TGACTTTCATTATCTC-4	HN242	Metastatic	Transitional	CASSRGNYGYTF	other clones
TCAGATGTCGCTGATA-4	HN242	Metastatic	Transitional	CASSRGQGLTDTQYF	other clones
ACGGGTCAGATGCCAG-3	HN242	Primary	Transitional	CASSRPVTNTGELFF	other clones
GTACTTTGTAGCGCAA-3	HN242	Primary	Transitional	CASSRTEPSGANVLTF	other clones
GCTCTGTTCAAGGTAA-4	HN242	Metastatic	Transitional	CASSSHGLWSSYNEQFF	other clones
CCCAGTTAGGCCCGTT-4	HN242	Metastatic	Transitional	CASSSSGGGNNEQFF	other clones
CCTATTAGTAGGCATG-4	HN242	Metastatic	Transitional	CASSSWGRAYEQYF	other clones
GATGAAATCTGTGCAA-4	HN242	Metastatic	Transitional	CASSWSAGGQETQYF	other clones
TGACAACAGTGACATA-4	HN242	Metastatic	Transitional	CASSYGRREKLFF	other clones
GTGAAGGAGGCTATCT-4	HN242	Metastatic	Transitional	CASSYRLTGNQPQHF	other clones
GCTCTGTGTCAGGACA-4	HN242	Metastatic	Transitional	CASTLTGISGANVLTF	other clones
GACAGAGCAATAAGCA-3	HN242	Primary	Pre-dysfunctional	CASYSGGGADGLTF_CASRDLLAVPYEQYF_CSARGVDSRETQYF	other clones
TAGGCATCAAGGTTCT-4	HN242	Metastatic	Transitional	CATDESYGQNFVF_CASSLEGAVVYEQYF	other clones
CCAGCGACAGTATGCT-4	HN242	Metastatic	Transitional	CATDPFGGFKTIF_CASSEAAPDQPQHF	other clones
TTGGCAATCCGTAGTA-4	HN242	Metastatic	Transitional	CATGMNRDDKIIF_CASSMDTGSRTDTQYF	other clones
GGGTTGCTCCGAATGT-4	HN242	Metastatic	Transitional	CATSAGLAGGPETQYF	other clones
CGGACGTGTGATGTCT-4	HN242	Metastatic	Transitional	CATSDSTRGGGYNEQFF	other clones
ATGTGTGGTGATAAAC-4	HN242	Metastatic	Transitional	CAVCASGGSYIPTF_CASSYGGYEQYF	other clones
ACGGGTCAGCAGCCTC-4	HN242	Metastatic	Memory	CAVGAPNARLMF_CSARTSGNTDTQYF	other clones
CAAGGCCGTCAGGACA-4	HN242	Metastatic	Naive-like	CAVGGEGGSYIPTF_CAVSFSDGQKLLF_CSVEGLGTGGNTGELFF	other clones
CTCGAAAGTTCCGTCT-4	HN242	Metastatic	Transitional	CAVKTQGGSEKLVF_CASRRDSGSHNEQFF	other clones
CCTTTCTCACGAAAGC-4	HN242	Metastatic	Transitional	CAVNDWDAGGTSYGKLTF_CASSPTGGSYNEQFF	other clones
TTTGGTTTCAGCTCTC-4	HN242	Metastatic	Transitional	CAVNTGGFKTIF_CASSFAPDRTGYEQYF	other clones
CACACAATCTGAAAGA-4	HN242	Metastatic	Transitional	CAVRDLTGNQFYF_CASSPRGGPSYEQYF	other clones
ACATACGAGTATCTCG-4	HN242	Metastatic	Transitional	CAVRDRWAGSYQLTF_CAWGTASGLEKLFF	other clones
ATGCGATCACCAGATT-3	HN242	Primary	Dysfunctional	CAVREATGGYQKVTF_CASTRTGTGQYEQYF	other clones
AGCAGCCTCCTCCTAG-4	HN242	Metastatic	Transitional	CAVRPGIDKLIF_CASSPGTGNTGELFF	other clones
AAGGAGCCACGGTAGA-4	HN242	Metastatic	Transitional	CAVRSMDSNYQLIW_CATSRDREGGSPLHF	other clones
GAGTCCGTCTGATTCT-4	HN242	Metastatic	Memory	CAVRVLRSNDYKLSF_CASSQGRDQPQHF	other clones
ACACTGACACATGTGT-3	HN242	Primary	Transitional	CAVRYSNDYKLSF_CASSLGGQESYGYTF	other clones
GGGCACTGTCAAAGCG-4	HN242	Metastatic	Naive-like	CAVSEGGGFKTIF_CASSFGTGSDNEQFF	other clones
GCTTCCACAGCTGTTA-4	HN242	Metastatic	Pre-dysfunctional	CAVSKYARLMF_CSARLSGDSQNQPQHF	other clones
TGAGCATTCTGCCCTA-4	HN242	Metastatic	Transitional	CAVSSAMDSNYQLIW_CAIGLAEQFF	other clones
CGCTATCTCTGAGGGA-4	HN242	Metastatic	Transitional	CAVSSDGGYQKVTF_CASRRGNEQFF	other clones
TACTTGTGTCTCTCTG-4	HN242	Metastatic	Transitional	CAWGTASGLEKLFF	other clones
CCCTCCTCAAACTGTC-3	HN242	Primary	Naive-like	CAYNERDDKIIF_CASSFFTNKAGEQFF	other clones
TGGTTCCGTCCAGTGC-4	HN242	Metastatic	Transitional	CAYRSGLGFGNVLHC_CASSLAGGVDTGELFF	other clones
AGCTTGACAGTGGAGT-4	HN242	Metastatic	Naive-like	CAYRSGQGGSEKLVF_CASSQGTGVVYEQYF	other clones
ACACCGGAGGGATACC-4	HN242	Metastatic	Dysfunctional	CAYRWGYGGSQGNLIF_CASNRGLSSYEQYF	other clones
CAGCAGCTCAGGATCT-4	HN242	Metastatic	Transitional	CAYSHGNTPLVF_CASSPFKVNEQFF	other clones
CACTCCAGTCGCGAAA-4	HN242	Metastatic	Transitional	CGAERLNRDDKIIF_CASSSLAGWGNEQFF	other clones
AGGCCACCACTGTGTA-3	HN242	Primary	Pre-dysfunctional	CGEAAGNKLTF_CASSLQHYNSPLHF	other clones
GCCTCTAAGACTGTAA-3	HN242	Primary	Transitional	CGTESIFGGGADGLTF_CASSEWGARNQPQHF	other clones
TGAGCATTCACTTATC-4	HN242	Metastatic	Transitional	CIGVGNTPLVF_CASSIDMGQGNSGELFF	other clones
ACTGTCCGTCACCTAA-4	HN242	Metastatic	Transitional	CILRRQGAQKLVF_CASSSKTGTSYEQYF	other clones
GGGCATCGTAGGGTAC-3	HN242	Primary	Dysfunctional	CIVRSYSGNTPLVF_CASSYSGSPLHF	other clones
ACTGTCCAGCGTAATA-4	HN242	Metastatic	Naive-like	CIVRVAKAAGNKLTF	other clones
GCGGGTTTCGTAGGTT-3	HN242	Primary	Dysfunctional	CIVVGNFNKFYF_CASSYPSGFTDTQYF	other clones
GTGCTTCCATGCCCGA-4	HN242	Metastatic	Transitional	CLVGDRDAGTGGSYIPTF_CASSPLASNEQFF	other clones
AAAGATGTCTACTTAC-4	HN242	Metastatic	Transitional	CSARDGTSTSTDTQYF	other clones
CATTCGCCATGTTGAC-4	HN242	Metastatic	Transitional	CSARDMVAGTITGELFF	other clones
TAAGAGAAGTACGATA-3	HN242	Primary	Transitional	CSARDPGVNNNEQFF	other clones
CACACCTCAGGTTTCA-3	HN242	Primary	Dysfunctional	CSARDWRSYNEQFF	other clones
TGTTCCGCATTATCTC-4	HN242	Metastatic	Transitional	CSASETPGGGETQYF	other clones
AAGACCTAGACCCACC-4	HN242	Metastatic	Transitional	CSAVDTRGTQYF	other clones
TGGCTGGTCTGTACGA-4	HN242	Metastatic	Transitional	CVVNTSGTYKYIF_CATSSQGGYTF	other clones
CTCTAATAGCTCCTCT-4	HN242	Metastatic	Transitional	CVVSAIHSGAGSYQLTF_CAIRQGSTEAFF	other clones
GGGAATGGTAAGAGAG-4	HN242	Metastatic	Transitional	CVVSPASGYSTLTF_CASSSGTGGYYEQYF	other clones
CATGACAGTGATGATA-4	HN242	Metastatic	Transitional	CVVSPYGGATNKLIF_CSASLTSGSYEQYF	other clones
ATCACGATCAATACCG-4	HN242	Metastatic	Naive-like	CVVSYTNAGKSTF_CASSQVGGISYNEQFF	other clones
CGAGCACCAATGCCAT-4	HN242	Metastatic	Transitional	CVVTGYNFNKFYF_CSVESTSAYNEQFF	other clones
