# Supplementary material for: Single cell analysis in head and neck cancer reveals potential immune evasion mechanisms during early metastasis
Source: Nat Commun. 2023 Mar 27;14:1680. doi: 10.1038/s41467-023-37379-y (PMC10042873; doi:10.1038/s41467-023-37379-y)
Supplement: Supplementary file 12 — Supplementary Data 9 [file 41467_2023_37379_MOESM12_ESM.xlsx]

## Sheet: tcr_hn251
Supplementary data 9
Cell ID, patient ID, tumor site, T cell type, cdr3 sequence and clonotypes for HN251. Only the top 20 clonotypes are highlighted (yellow).
cellID	patientID	Tumor_site	Tcell_type	cdr3	Clonotypes
ACGCCGATCTACTCAT-5	HN251	Primary	Dysfunctional-proliferative	CAVRVNTGGFKTIF_CASSLGTGQFYEQYF	clonotype1
CTTAGGATCCCTCTTT-5	HN251	Primary	Dysfunctional	CAVRVNTGGFKTIF_CASSLGTGQFYEQYF	clonotype1
GTAGGCCGTCGCCATG-5	HN251	Primary	Dysfunctional-proliferative	CAVRVNTGGFKTIF_CASSLGTGQFYEQYF	clonotype1
TATCTCATCTATCCTA-5	HN251	Primary	Dysfunctional	CAVRVNTGGFKTIF_CASSLGTGQFYEQYF	clonotype1
TCATTTGTCACGCGGT-5	HN251	Primary	Dysfunctional	CAVRVNTGGFKTIF_CASSLGTGQFYEQYF	clonotype1
TCGGGACAGGAATGGA-5	HN251	Primary	Dysfunctional	CAVRVNTGGFKTIF_CASSLGTGQFYEQYF	clonotype1
TTGACTTAGGTGCACA-5	HN251	Primary	Dysfunctional	CAVRVNTGGFKTIF_CASSLGTGQFYEQYF	clonotype1
ATCACGACATGATCCA-5	HN251	Primary	Dysfunctional	CAVRVNTGGFKTIF_CASSLGTGQFYEQYF	clonotype1
CATCGAAAGCAACGGT-5	HN251	Primary	Dysfunctional	CAVRVNTGGFKTIF_CASSLGTGQFYEQYF	clonotype1
CCTACCAGTAAGGGAA-5	HN251	Primary	Dysfunctional	CAVRVNTGGFKTIF_CASSLGTGQFYEQYF	clonotype1
AGTGGGAGTCTCCATC-5	HN251	Primary	Dysfunctional	CAVRVNTGGFKTIF_CASSLGTGQFYEQYF	clonotype1
AAGGCAGTCTGTCTAT-5	HN251	Primary	Dysfunctional-proliferative	CAESRYNTDKLIF_CASSVAPLSSGSGVDYNEQFF	clonotype2
AGCGGTCAGAGTGAGA-5	HN251	Primary	Dysfunctional	CAESRYNTDKLIF_CASSVAPLSSGSGVDYNEQFF	clonotype2
CGGACTGGTAAGCACG-5	HN251	Primary	Dysfunctional	CAESRYNTDKLIF_CASSVAPLSSGSGVDYNEQFF	clonotype2
CGGTTAAGTTACTGAC-5	HN251	Primary	Dysfunctional	CAESRYNTDKLIF_CASSVAPLSSGSGVDYNEQFF	clonotype2
GAGTCCGTCGGAATCT-5	HN251	Primary	Dysfunctional	CAESRYNTDKLIF_CASSVAPLSSGSGVDYNEQFF	clonotype2
GATCTAGAGCTCAACT-5	HN251	Primary	Dysfunctional	CAESRYNTDKLIF_CASSVAPLSSGSGVDYNEQFF	clonotype2
TATGCCCAGAGGTTAT-5	HN251	Primary	Dysfunctional	CAESRYNTDKLIF_CASSVAPLSSGSGVDYNEQFF	clonotype2
TCACGAAAGCGATATA-5	HN251	Primary	Dysfunctional	CAESRYNTDKLIF_CASSVAPLSSGSGVDYNEQFF	clonotype2
TTGACTTCATGGTAGG-5	HN251	Primary	Dysfunctional	CAESRYNTDKLIF_CASSVAPLSSGSGVDYNEQFF	clonotype2
CAGCGACGTTGGTAAA-5	HN251	Primary	Dysfunctional	CAESRYNTDKLIF_CASSVAPLSSGSGVDYNEQFF	clonotype2
AGGGTGAGTCTAGCGC-5	HN251	Primary	Dysfunctional	CAENTDKLIF_CSVPVSSGSYEQYF	clonotype3
CATGACAAGTACGTAA-5	HN251	Primary	Dysfunctional	CAENTDKLIF_CSVPVSSGSYEQYF	clonotype3
CGTGAGCGTATATGGA-5	HN251	Primary	Dysfunctional	CAENTDKLIF_CSVPVSSGSYEQYF	clonotype3
GTGCAGCTCCATTCTA-5	HN251	Primary	Dysfunctional	CAENTDKLIF_CSVPVSSGSYEQYF	clonotype3
TAAGTGCCAGCGTCCA-5	HN251	Primary	Dysfunctional	CAENTDKLIF_CSVPVSSGSYEQYF	clonotype3
TGGCTGGTCTTACCTA-5	HN251	Primary	Dysfunctional	CAENTDKLIF_CSVPVSSGSYEQYF	clonotype3
TGTGGTAAGGGTTCCC-5	HN251	Primary	Dysfunctional	CAENTDKLIF_CSVPVSSGSYEQYF	clonotype3
AAAGCAATCAACCAAC-5	HN251	Primary	Dysfunctional	CAENTDKLIF_CSVPVSSGSYEQYF	clonotype3
CTCGTACAGTGTACTC-5	HN251	Primary	Dysfunctional	CAENTDKLIF_CSVPVSSGSYEQYF	clonotype3
CTAATGGAGACACGAC-5	HN251	Primary	Dysfunctional-proliferative	CASRRSGNYNEQFF	clonotype4
GATGAAATCATGCATG-5	HN251	Primary	Dysfunctional-proliferative	CASRRSGNYNEQFF	clonotype4
GTTCGGGGTCACTGGC-5	HN251	Primary	Memory	CASRRSGNYNEQFF	clonotype4
ATGAGGGTCCACGAAT-6	HN251	Metastatic	Pre-dysfunctional	CASRRSGNYNEQFF	clonotype4
CTAGCCTCATGTTGAC-6	HN251	Metastatic	Transitional	CASRRSGNYNEQFF	clonotype4
GTATCTTAGACCTTTG-6	HN251	Metastatic	Dysfunctional-proliferative	CASRRSGNYNEQFF	clonotype4
TAAACCGAGCATGGCA-6	HN251	Metastatic	Pre-dysfunctional	CASRRSGNYNEQFF	clonotype4
TAGGCATTCACCATAG-6	HN251	Metastatic	Pre-dysfunctional	CASRRSGNYNEQFF	clonotype4
GGCAATTGTAAGTGTA-5	HN251	Primary	Pre-dysfunctional	CASRRSGNYNEQFF	clonotype4
AGTGGGAAGTACGCGA-5	HN251	Primary	Dysfunctional	CVVSANDRGSTLGRLYF_CASSLDPLTGTSYEQYF	clonotype5
CCGTTCACACTGTCGG-5	HN251	Primary	Dysfunctional	CVVSANDRGSTLGRLYF_CASSLDPLTGTSYEQYF	clonotype5
CTACGTCAGCCAGTAG-5	HN251	Primary	Dysfunctional	CVVSANDRGSTLGRLYF_CASSLDPLTGTSYEQYF	clonotype5
CTCCTAGTCCTATGTT-5	HN251	Primary	Dysfunctional	CVVSANDRGSTLGRLYF_CASSLDPLTGTSYEQYF	clonotype5
GTGCTTCCATCGTCGG-5	HN251	Primary	Dysfunctional	CVVSANDRGSTLGRLYF_CASSLDPLTGTSYEQYF	clonotype5
TGGTTCCTCGGAGCAA-5	HN251	Primary	Dysfunctional	CVVSANDRGSTLGRLYF_CASSLDPLTGTSYEQYF	clonotype5
CACCAGGCAAGTCATC-5	HN251	Primary	Dysfunctional	CVVSANDRGSTLGRLYF_CASSLDPLTGTSYEQYF	clonotype5
CTCCTAGGTTATCGGT-5	HN251	Primary	Dysfunctional	CVVSANDRGSTLGRLYF_CASSLDPLTGTSYEQYF	clonotype5
TGGTTCCGTACTCAAC-5	HN251	Primary	Dysfunctional	CVVSANDRGSTLGRLYF_CASSLDPLTGTSYEQYF	clonotype5
AACTGGTCAGGTTTCA-6	HN251	Metastatic	Pre-dysfunctional	CAVSPTNFGNEKLTF_CASSPLSSGRYNEQFF	clonotype6
CCTTCGAGTCGTCTTC-6	HN251	Metastatic	Pre-dysfunctional	CAVSPTNFGNEKLTF_CASSPLSSGRYNEQFF	clonotype6
AAGACCTCAGCTTAAC-5	HN251	Primary	Dysfunctional	CAVSPTNFGNEKLTF_CASSPLSSGRYNEQFF	clonotype6
CGCTTCACAGATTGCT-6	HN251	Metastatic	Pre-dysfunctional	CAVSPTNFGNEKLTF_CASSPLSSGRYNEQFF	clonotype6
CTAATGGTCTTCAACT-6	HN251	Metastatic	Pre-dysfunctional	CAVSPTNFGNEKLTF_CASSPLSSGRYNEQFF	clonotype6
TTATGCTCAAGCCCAC-6	HN251	Metastatic	Transitional	CAVSPTNFGNEKLTF_CASSPLSSGRYNEQFF	clonotype6
ACATCAGAGGCAATTA-5	HN251	Primary	Dysfunctional	CASSPGGWTGELFF	clonotype7
ATGGGAGTCTGATACG-5	HN251	Primary	Dysfunctional	CASSPGGWTGELFF	clonotype7
CAGCTAATCGGCCGAT-5	HN251	Primary	Dysfunctional	CASSPGGWTGELFF	clonotype7
TCAGCAATCTCTAGGA-5	HN251	Primary	Dysfunctional	CASSPGGWTGELFF	clonotype7
TCTGAGACAGCTGTTA-5	HN251	Primary	Dysfunctional-proliferative	CASSPGGWTGELFF	clonotype7
CTAGCCTCAAGTCTGT-5	HN251	Primary	Dysfunctional-proliferative	CASSTSSEAFF	clonotype8
GGACAAGCAAACTGCT-6	HN251	Metastatic	Pre-dysfunctional	CASSTSSEAFF	clonotype8
TCTTTCCAGCTAGTGG-6	HN251	Metastatic	Pre-dysfunctional	CASSTSSEAFF	clonotype8
CGACTTCTCCTGCAGG-5	HN251	Primary	Pre-dysfunctional	CASSTSSEAFF	clonotype8
CCACTACGTAGAAGGA-5	HN251	Primary	Dysfunctional	CATDAPGNQFYF_CASSPPSRAYEQFF	clonotype9
CTGCTGTCACGCTTTC-5	HN251	Primary	Dysfunctional-proliferative	CATDAPGNQFYF_CASSPPSRAYEQFF	clonotype9
GAAACTCAGGCAAAGA-5	HN251	Primary	Dysfunctional	CATDAPGNQFYF_CASSPPSRAYEQFF	clonotype9
AGTCTTTTCGCATGAT-5	HN251	Primary	Dysfunctional	CATDAPGNQFYF_CASSPPSRAYEQFF	clonotype9
CGATTGAAGAGCTGCA-5	HN251	Primary	Dysfunctional	CAVSHQNFVF_CASETGDTQYF	clonotype10
GCCTCTACATGCCTTC-5	HN251	Primary	Dysfunctional-proliferative	CAVSHQNFVF_CASETGDTQYF	clonotype10
CGTCACTGTATTACCG-5	HN251	Primary	Dysfunctional	CAVSHQNFVF_CASETGDTQYF	clonotype10
TTCCCAGTCCCTAATT-5	HN251	Primary	Dysfunctional-proliferative	CAVSHQNFVF_CASETGDTQYF	clonotype10
ACATGGTTCACGACTA-5	HN251	Primary	Dysfunctional	CAETSQTGANNLFF	clonotype11
TCCCGATCATTAACCG-5	HN251	Primary	Dysfunctional-proliferative	CAETSQTGANNLFF	clonotype11
ATAAGAGCATTAGCCA-5	HN251	Primary	Dysfunctional	CAETSQTGANNLFF	clonotype11
AGGCCGTCATTAGGCT-5	HN251	Primary	Dysfunctional	CASGPGGDPEAFF	clonotype12
CCACCTAAGTCAATAG-5	HN251	Primary	Dysfunctional	CASGPGGDPEAFF	clonotype12
CGATGTAGTGCCTGGT-5	HN251	Primary	Pre-dysfunctional	CASGPGGDPEAFF	clonotype12
AGGGAGTTCATCTGCC-5	HN251	Primary	Memory	CASSGLAGGLQTQYF	clonotype13
CGGAGCTTCGCCAAAT-5	HN251	Primary	Dysfunctional	CASSGLAGGLQTQYF	clonotype13
GCATGCGTCTTTCCTC-5	HN251	Primary	Dysfunctional-proliferative	CASSGLAGGLQTQYF	clonotype13
GATCGATAGTCATCCA-6	HN251	Metastatic	Pre-dysfunctional	CASSQKQGAGYGYTF	clonotype14
TCTGGAAAGGGTCGAT-6	HN251	Metastatic	Transitional	CASSQKQGAGYGYTF	clonotype14
TGCTGCTTCTTGGGTA-6	HN251	Metastatic	Pre-dysfunctional	CASSQKQGAGYGYTF	clonotype14
ACTGCTCAGATATACG-5	HN251	Primary	Dysfunctional	CATDESNQAGTALIF_CASSITDRGIDEQFF	clonotype15
CAGAATCGTCCATGAT-5	HN251	Primary	Dysfunctional	CATDESNQAGTALIF_CASSITDRGIDEQFF	clonotype15
CGGGTCACATGTAGTC-5	HN251	Primary	Dysfunctional	CATDESNQAGTALIF_CASSITDRGIDEQFF	clonotype15
CATCCACTCTGAGTGT-5	HN251	Primary	Dysfunctional-proliferative	CSARDRQGSGVLGKNIQYF	clonotype16
TACTCATAGGGCACTA-6	HN251	Metastatic	Naive-like	CSARDRQGSGVLGKNIQYF	clonotype16
CACACAACAAGCCTAT-6	HN251	Metastatic	Naive-like	CSARDRQGSGVLGKNIQYF	clonotype16
AGCGTATGTTAGTGGG-5	HN251	Primary	Dysfunctional	CSVPVSSGSYEQYF	clonotype17
ACCTTTATCAGCACAT-5	HN251	Primary	Dysfunctional	CSVPVSSGSYEQYF	clonotype17
ACTGAACAGTCCTCCT-5	HN251	Primary	Dysfunctional	CSVPVSSGSYEQYF	clonotype17
AGTGGGAGTCATACTG-5	HN251	Primary	Dysfunctional	CVIGSSNTGKLIF_CASSPPASYEQYF	clonotype18
CATGACAGTAGAAAGG-5	HN251	Primary	Memory	CVIGSSNTGKLIF_CASSPPASYEQYF	clonotype18
CGGACTGTCTGCGGCA-5	HN251	Primary	Dysfunctional	CVIGSSNTGKLIF_CASSPPASYEQYF	clonotype18
AGTGGGAGTTGGTAAA-5	HN251	Primary	Dysfunctional-proliferative	CAARNAGNMLTF_CASSAPNRGPTF	clonotype19
TACAGTGAGTGCCATT-6	HN251	Metastatic	Transitional	CAARNAGNMLTF_CASSAPNRGPTF	clonotype19
ACTGCTCGTTAAGACA-5	HN251	Primary	Dysfunctional	CAENPRNDYKLSF_CASTLGGKDGYTF	clonotype20
AGAGCGAGTTCGGCAC-5	HN251	Primary	Dysfunctional	CAENPRNDYKLSF_CASTLGGKDGYTF	clonotype20
ATGAGGGGTTCCCGAG-6	HN251	Metastatic	Pre-dysfunctional	CAGFVGGSSNTGKLIF_CASSSSPGGYGYTF	other clones
TGTCCCACACCTTGTC-6	HN251	Metastatic	Pre-dysfunctional	CAGFVGGSSNTGKLIF_CASSSSPGGYGYTF	other clones
ACTTACTAGGAATCGC-5	HN251	Primary	Dysfunctional-proliferative	CAGTASGGSYIPTF_CASSHLKKGQGTTDTQYF	other clones
CATGCCTGTTGGTAAA-5	HN251	Primary	Pre-dysfunctional	CAGTASGGSYIPTF_CASSHLKKGQGTTDTQYF	other clones
AGAGTGGCAGGTCCAC-5	HN251	Primary	Dysfunctional-proliferative	CAIVQGAQKLVF_CASSDHLAGRYEQYF	other clones
CCCTCCTCATTACCTT-5	HN251	Primary	Dysfunctional-proliferative	CAIVQGAQKLVF_CASSDHLAGRYEQYF	other clones
GAACATCCAATGGATA-5	HN251	Primary	Dysfunctional	CAMNLGGGGSNYKLTF_CASSLELYGGTDTQYF	other clones
TGACTAGGTAAACACA-5	HN251	Primary	Dysfunctional	CAMNLGGGGSNYKLTF_CASSLELYGGTDTQYF	other clones
CACACCTGTCGTTGTA-6	HN251	Metastatic	Naive-like	CAPDSNYQLIW_CSARDRQGSGVLGKNIQYF	other clones
GCGGGTTCAGTTAACC-6	HN251	Metastatic	Naive-like	CAPDSNYQLIW_CSARDRQGSGVLGKNIQYF	other clones
CGGACACGTTTGTTGG-5	HN251	Primary	Dysfunctional-proliferative	CASSHLKKGQGTTDTQYF	other clones
GGAGCAATCAGAAATG-5	HN251	Primary	Dysfunctional-proliferative	CASSHLKKGQGTTDTQYF	other clones
CCATTCGCAGACGTAG-5	HN251	Primary	Memory	CASSLVGQDNEKLFF	other clones
ATCATCTCAAATTGCC-5	HN251	Primary	Dysfunctional	CASSLVGQDNEKLFF	other clones
GTTCGGGGTTATTCTC-5	HN251	Primary	Dysfunctional	CASSLYSSTEQYF	other clones
TTAGGCATCGCCATAA-5	HN251	Primary	Dysfunctional	CASSLYSSTEQYF	other clones
ACGATACAGCACGCCT-5	HN251	Primary	Pre-dysfunctional	CASSSGDQADTQYF	other clones
CCGTGGAGTCTGCCAG-5	HN251	Primary	Dysfunctional-proliferative	CASSSGDQADTQYF	other clones
CAACTAGTCATAACCG-5	HN251	Primary	Dysfunctional	CASSSISGRSADTQYF	other clones
TAAGCGTCAACTGGCC-5	HN251	Primary	Dysfunctional-proliferative	CASSSISGRSADTQYF	other clones
GTGAAGGAGACCCACC-5	HN251	Primary	Dysfunctional	CASSVAPLSSGSGVDYNEQFF	other clones
AGGGAGTTCTCGCTTG-5	HN251	Primary	Dysfunctional	CASSVAPLSSGSGVDYNEQFF	other clones
CCGGTAGAGCTAGCCC-5	HN251	Primary	Transitional	CATSRERGGASSEQYF	other clones
TATCAGGTCTGTTGAG-5	HN251	Primary	Memory	CATSRERGGASSEQYF	other clones
CAGCGACGTCTTTCAT-5	HN251	Primary	Dysfunctional-proliferative	CAVEDRDDYKLSF_CASSLMTSGPYNEQFF	other clones
ACACCCTCACGTAAGG-5	HN251	Primary	Dysfunctional	CAVEDRDDYKLSF_CASSLMTSGPYNEQFF	other clones
CGATGGCCACGCGAAA-5	HN251	Primary	Dysfunctional	CAVEEGKTSYDKVIF_CASSPGGWTGELFF	other clones
TTTATGCCACAGACTT-5	HN251	Primary	Dysfunctional-proliferative	CAVEEGKTSYDKVIF_CASSPGGWTGELFF	other clones
TAAGTGCCAATAAGCA-5	HN251	Primary	Dysfunctional	CAVLPASAGSYQLTF_CASSLRNGV_CASSLTSGGSTGELFF	other clones
TTTCCTCAGAAGCCCA-5	HN251	Primary	Dysfunctional	CAVLPASAGSYQLTF_CASSLRNGV_CASSLTSGGSTGELFF	other clones
AGATCTGTCTCCCTGA-6	HN251	Metastatic	Transitional	CAVLYGQNFVF_CASSLVGANVLTF	other clones
GTCACGGCAAATACAG-6	HN251	Metastatic	Naive-like	CAVLYGQNFVF_CASSLVGANVLTF	other clones
ATCCGAAGTCGAATCT-5	HN251	Primary	Dysfunctional	CAVNPGNYGQNFVF_CASSRTSFAGGETQYF	other clones
CGTTAGATCTTAGAGC-5	HN251	Primary	Dysfunctional	CAVNPGNYGQNFVF_CASSRTSFAGGETQYF	other clones
GGCTCGAGTCTCCCTA-5	HN251	Primary	Dysfunctional	CAVQRSMNTGFQKLVF_CSASSREPQGYGYTF	other clones
TGACAACGTCTAGTCA-5	HN251	Primary	Dysfunctional	CAVQRSMNTGFQKLVF_CSASSREPQGYGYTF	other clones
AGTCTTTAGTAGCCGA-6	HN251	Metastatic	Transitional	CAVRDDKIIF_CASSQKQGAGYGYTF	other clones
CACTCCAAGTTAACGA-6	HN251	Metastatic	Naive-like	CAVRDDKIIF_CASSQKQGAGYGYTF	other clones
ATCCACCTCAAGCCTA-6	HN251	Metastatic	Dysfunctional-proliferative	CAVRDKNTGFQKLVF_CTCRDRETGGYTF	other clones
GTCCTCAGTTGACGTT-6	HN251	Metastatic	Dysfunctional-proliferative	CAVRDKNTGFQKLVF_CTCRDRETGGYTF	other clones
GACCAATGTCCAGTAT-6	HN251	Metastatic	Naive-like	CAVRGSDQTGANNLFF_CASSQDRGRTQTQYF	other clones
GCAGCCAGTGGACGAT-6	HN251	Metastatic	Naive-like	CAVRGSDQTGANNLFF_CASSQDRGRTQTQYF	other clones
GATCTAGGTAACGACG-5	HN251	Primary	Memory	CAVTSGGYQKVTF_CASSLSQGLGNEQFF	other clones
ATCATCTCACTATCTT-6	HN251	Metastatic	Transitional	CAVTSGGYQKVTF_CASSLSQGLGNEQFF	other clones
CGTGTCTCATTGAGCT-5	HN251	Primary	Memory	CAVVYSSASKIIF_CASNPGGPTEAFF	other clones
ACTTACTAGTGTACCT-5	HN251	Primary	Memory	CAVVYSSASKIIF_CASNPGGPTEAFF	other clones
AGCCTAAGTCATACTG-5	HN251	Primary	Memory	CGTAPELAGNNRKLIW_CASRHELNNEKLFF	other clones
TCAGATGTCCTTCAAT-5	HN251	Primary	Dysfunctional	CGTAPELAGNNRKLIW_CASRHELNNEKLFF	other clones
TTCTTAGCAATCTGCA-5	HN251	Primary	Pre-dysfunctional	CAAAGPRGGSQGNLIF_CASRGVSGELFF	other clones
ACACCAAGTAGCGTGA-5	HN251	Primary	Memory	CAADSNSGYALNF_CASTKNRAYGYTF	other clones
CACCTTGCAAGTTGTC-6	HN251	Metastatic	Pre-dysfunctional	CAAEDSSASKIIF_CASGTSGSTGELFF	other clones
CATCCACGTGGCTCCA-6	HN251	Metastatic	Naive-like	CAAFEGGSYIPTF_CATSSGDGYTF	other clones
TCAATCTGTATTCTCT-5	HN251	Primary	Memory	CAAGRGGGNKLTF_CSALKGVIDEQYF	other clones
GGTGTTAGTCCGTTAA-5	HN251	Primary	Pre-dysfunctional	CAAIRRNDYKLSF_CASSFGYEQYF	other clones
CAAGGCCGTTCCACGG-5	HN251	Primary	Dysfunctional-proliferative	CAAKEGTYKYIF_CANVSGTGKQETQYF_CASSFWGSTEAFF	other clones
GTTAAGCCATTTGCTT-6	HN251	Metastatic	Dysfunctional-proliferative	CAAKWANARLMF_CASSQTGTSHEQYF	other clones
TCGTACCCATCCGGGT-5	HN251	Primary	Memory	CAALGFGNVLHC_CASSPDRVEQYF_CASSQRAKGPITEAFF	other clones
GACGTGCAGGCATGGT-5	HN251	Primary	Memory	CAALGFGNVLHC_CASSQRAKGPITEAFF_CSARGPSLGYNEQFF	other clones
TTTGCGCGTAGCGTCC-5	HN251	Primary	Transitional	CAALNQAGTALIF_CASSFPGGEQFF_CASSMGLAFPATDTQYF	other clones
CAGCCGAGTACTCGCG-6	HN251	Metastatic	Transitional	CAALTGTASKLTF_CASSSTGLAGLTDTQYF	other clones
CCATTCGAGTAGCCGA-6	HN251	Metastatic	Naive-like	CAAMDSNYQLIW_CASSADRGQVYGYTF_CSARDIDRAQETQYF	other clones
GCCAAATCACAGCGTC-5	HN251	Primary	Transitional	CAAMNTGFQKLVF_CASRWTGGNEQYF_CSAWEGSSGNTIYF	other clones
CAAGATCAGCTTTGGT-6	HN251	Metastatic	Naive-like	CAANERSNDYKLSF_CASSPTSGRYNEQFF	other clones
CATGGCGTCACAATGC-6	HN251	Metastatic	Naive-like	CAANGEFSDGQKLLF_CASSIEGGPPNTGELFF	other clones
ACGGGTCGTTAGAACA-6	HN251	Metastatic	Naive-like	CAAQTGANNLFF_CAVYSGGGADGLTF_CASSLGGGQQETQYF_CASSQIRPPLGEQYF	other clones
GGAATAAAGAGGGATA-6	HN251	Metastatic	Naive-like	CAARLSGGYNKLIF_CASSQVAVSYEQYF_CSARGTSGTLHEQYF	other clones
CTACGTCAGCGAGAAA-5	HN251	Primary	Dysfunctional-proliferative	CAARSAGAGSYQLTF_CALSEMVYTGTASKLTF_CASRFWNTEAFF	other clones
TTTCCTCGTCTCCCTA-5	HN251	Primary	Memory	CAARSLYNQGGKLIF_CAVSHQNFVF_CSALKGVIDEQYF	other clones
TACTCATGTTCGAATC-6	HN251	Metastatic	Naive-like	CAASAAGGNQFYF_CVAWGNYGGSQGNLIF_CASSSPTRLGEQFF_CASSSSYNEQFF	other clones
CAGCAGCTCCACGAAT-6	HN251	Metastatic	Naive-like	CAASANTGGFKTIF_CASRAGTSGRRGTGELFF_CASSPDAAAIRNTGELFF	other clones
TTGGCAATCGCTTGTC-6	HN251	Metastatic	Naive-like	CAASDGNQFYF_CAISERTDSYEQYF_CSARGGQVQNTEAFF	other clones
TGAGAGGAGGCACATG-6	HN251	Metastatic	Naive-like	CAASEADKLIF_CASSVRQGPAREQFF	other clones
GTAGTCAGTACTCAAC-6	HN251	Metastatic	Naive-like	CAASGTYKYIF_CASSSGRDIYNEQFF	other clones
TCACGAATCACCACCT-6	HN251	Metastatic	Naive-like	CAASIAGGFKTIF_CASSLIGAEAFF	other clones
GTACTCCTCTTTACGT-5	HN251	Primary	Memory	CAASITGAGSYQLTF_CAVRELGNYGQNFVF_CASRPTGNNQPQHF_CASSPLRETQYF	other clones
CTCGAAACACGGTTTA-5	HN251	Primary	Memory	CAASKRNAGNMLTF_CASSPDRVEQYF	other clones
CGAACATCAGGTGGAT-5	HN251	Primary	Memory	CAASMLDFGNEKLTF_CLLNTGFQKLVF_CSARDLAGEQFF_CSVMEKADSYEQYF	other clones
AACGTTGCAGCTCGAC-5	HN251	Primary	Dysfunctional	CAASNDMRF_CASSFAGTSGITDTQYF	other clones
ACCTTTAAGCTGAACG-5	HN251	Primary	Dysfunctional	CAASRGSTLGRLYF_CASSSTGDRVRTEAFF	other clones
AAGGCAGTCTTTACAC-5	HN251	Primary	Memory	CAASRVSGTYKYIF_CASSQDHEAFF	other clones
AAGGAGCGTGATAAAC-5	HN251	Primary	Memory	CAASSRRNNDMRF_CGGETSGSRLTF_CASSLSMGTSGREQFF_CSARSQEPGNTIYF	other clones
AACCGCGGTCGAAAGC-6	HN251	Metastatic	Naive-like	CAASVGSQGNLIF_CASSFPRFEKLFF_CASTSGQGTDTQYF	other clones
TCGCGAGGTCTAGGTT-6	HN251	Metastatic	Memory	CAASVGSQGNLIF_CIVRVATILGNFNKFYF_CASSLRTDTQYF_CASTSGQGTDTQYF	other clones
CGAACATGTATAGTAG-5	HN251	Primary	Memory	CAASVQTGANNLFF_CASSMTGNTGELFF	other clones
GCAATCAAGAGTGACC-6	HN251	Metastatic	Naive-like	CAATGGGNKLTF_CASSDAGADIQYF_CSATNPRGSYEQYF	other clones
TAGTGGTCACTTGGAT-5	HN251	Primary	Memory	CADGYGNKLVF_CASNPGGPTEAFF_CASSGTNYGYTF	other clones
TGCGGGTGTGTATGGG-6	HN251	Metastatic	Naive-like	CADGYGNKLVF_CASSLEAGELYNEQFF	other clones
TGTGGTAAGTCCCACG-6	HN251	Metastatic	Naive-like	CADNNAGNMLTF_CASSRGRTSPTGELFF	other clones
GCCAAATTCTTGCATT-6	HN251	Metastatic	Naive-like	CADNSGNTPLVF_CALDGTGGFKTIF_CASSDWGANEKLFF	other clones
AGTAGTCCATGCCTTC-5	HN251	Primary	Dysfunctional	CADTGRRALTF_CASSLHGVRGVEGYTF	other clones
GGGATGAAGCTGAAAT-6	HN251	Metastatic	Naive-like	CAEAPYNQGGKLIF_CASSLEENTEAFF	other clones
CCATTCGTCGTATCAG-5	HN251	Primary	Dysfunctional	CAEGNNFNKFYF_CASSLEARPAFF	other clones
GATGAAATCGCCAGCA-5	HN251	Primary	Memory	CAEGWGFKTIF_CAMSAISNTGGFKTIF_CASSLELYGGTDTQYF_CASSVRQGPAREQFF	other clones
CTGTTTAGTCAGGACA-5	HN251	Primary	Memory	CAEGWGFKTIF_CASNLKMGDFGYTGELFF_CASSTGRVNTDTQYF	other clones
ACGTCAAAGCGTGTCC-5	HN251	Primary	Memory	CAEGWGFKTIF_CASSLRARQNTGELFF_CASSTGRVNTDTQYF	other clones
TGACGGCAGTACGTTC-5	HN251	Primary	Dysfunctional	CAENIQGYALNF_CASNHRSGRAGDTQYF	other clones
CTTACCGAGTAACCCT-5	HN251	Primary	Dysfunctional-proliferative	CAENSGGYQKVTF_CASSPEVGPYEQYF	other clones
TCTCATAAGCTCCCAG-5	HN251	Primary	Memory	CAENSRGGADGLTF_CATDRNNDMRF_CASSIGDRGDEAFF	other clones
ACGGAGATCTAACTTC-6	HN251	Metastatic	Naive-like	CAERYSSASKIIF_CAVMGGTGGFKTIF_CASSQGTSLDSEQFF	other clones
ATGAGGGGTCGTTGTA-6	HN251	Metastatic	Naive-like	CAESIGGGSQGNLIF_CASSFSGDEKLFF	other clones
TTCTCCTTCGCTGATA-6	HN251	Metastatic	Naive-like	CAESPLSGGYQKVTF_CASSQEGRYTDTQYF	other clones
GTCACGGAGACTCGGA-5	HN251	Primary	Dysfunctional	CAESRYNTDKLIF_CAGARNNNDMRF_CASSLGQSSGYGYTF_CASSVAPLSSGSGVDYNEQFF	other clones
TCAGGATTCATTTGGG-5	HN251	Primary	Memory	CAESRYNTDKLIF_CASRRAREKLFF_CASSVAPLSSGSGVDYNEQFF	other clones
CATGACAGTCGCGAAA-5	HN251	Primary	Dysfunctional	CAESRYNTDKLIF_CASSLVLAGSETQYF_CASSVAPLSSGSGVDYNEQFF	other clones
TTAGGCAGTCCGACGT-5	HN251	Primary	Dysfunctional	CAESRYNTDKLIF_CASSVAPLSSGSGVDYNEQFF_CSVEVGGTGGRQPQHF	other clones
ACTGAACGTCCGCTGA-5	HN251	Primary	Memory	CAESRYNTDKLIF_CVVNIGGGGNKLTF_CASSVAPLSSGSGVDYNEQFF_CSARDQDYGYTF	other clones
CGTAGGCGTTGAACTC-5	HN251	Primary	Pre-dysfunctional	CAFLRSNFGNEKLTF_CASSHSERGGETQYF	other clones
ATTTCTGTCATCGGAT-6	HN251	Metastatic	Pre-dysfunctional	CAFMKEQGAQKLVF_CASSEGLFMVTDTQYF	other clones
GGATTACTCGGCATCG-6	HN251	Metastatic	Pre-dysfunctional	CAFMKGAGNMLTF_CASCGLACNEQFF	other clones
AACCATGCAGTAAGCG-5	HN251	Primary	Memory	CAFMTTNYGGSQGNLIF_CASRTTGVYGYTF	other clones
CTACATTGTTACTGAC-6	HN251	Metastatic	Naive-like	CAFNDFNKFYF_CASSQSLSGSYNEQFF	other clones
GGACAGAAGGGTCGAT-6	HN251	Metastatic	Naive-like	CAFTPLYSGAGSYQLTF_CASSLAGRVDGYTF	other clones
GTATTCTCACTATCTT-6	HN251	Metastatic	Transitional	CAFYGLTSGTYKYIF_CASSSAGLAGGGEYF	other clones
GGGTCTGAGTCTCGGC-5	HN251	Primary	Memory	CAGAAGYGGSQGNLIF_CASSLGSGAGEAFF	other clones
AGTGAGGGTTTGGCGC-5	HN251	Primary	Memory	CAGAPHNQGGKLIF_CAVITNTGGFKTIF_CASSLDPLTGTSYEQYF_CASSPDRVEQYF	other clones
CGATCGGTCAACCATG-6	HN251	Metastatic	Naive-like	CAGDRGSTLGRLYF_CAYNSGGYNKLIF_CASSFPNRQETQYF_CASSLSGGETQETQYF	other clones
CAGCGACGTTCACCTC-6	HN251	Metastatic	Naive-like	CAGISDSWGKFQF_CASRAGTSGADEQFF	other clones
ACGAGCCCATGCCCGA-5	HN251	Primary	Dysfunctional	CAGLYNFNKFYF_CASLSNTEAFF	other clones
TCTTCGGGTAAGTAGT-5	HN251	Primary	Dysfunctional	CAGNNAGNMLTF_CAVFNAGNNRKLIW_CASSGAGVGTGELFF	other clones
TCAGGTAGTGTCGCTG-6	HN251	Metastatic	Naive-like	CAGPSANAGGTSYGKLTF_CASSFSRNSNTEAFF	other clones
AAAGTAGCAATAACGA-6	HN251	Metastatic	Naive-like	CAGQRAGGGADGLTF_CASSSGLAGEYEQYF_CASSTQFGTAYEQYF	other clones
GGGAATGTCGGCTTGG-6	HN251	Metastatic	Naive-like	CAGQTGANNLFF_CASSLGLLNIQYF	other clones
CCTTCGAGTATATGAG-5	HN251	Primary	Memory	CAGRGQAGTALIF_CASSPGGWTGELFF	other clones
GTACGTAGTAAGAGAG-6	HN251	Metastatic	Naive-like	CAGRSGNTPLVF_CASSDEAGAYEQYF	other clones
AGAGCGAGTCTTGATG-6	HN251	Metastatic	Naive-like	CAGSYNFNKFYF_CASTDTKTGKMTEAFF	other clones
CGATTGAGTTACGACT-5	HN251	Primary	Dysfunctional	CAGVDNYGQNFVF_CSARDLGNYGYTF	other clones
TATCTCACAGTCGATT-6	HN251	Metastatic	Naive-like	CAGVSNYQLIW_CAWTTGLAGLNSYEQYF	other clones
TTCCCAGGTATTACCG-5	HN251	Primary	Pre-dysfunctional	CAISTTGTNEKLFF_CASSVDSGRGETQYF	other clones
CCTTACGAGGACATTA-5	HN251	Primary	Pre-dysfunctional	CALARFSSNTGKLIF_CALSEDRDDKIIF_CASSHGTSLGKNIQYF	other clones
ACGCCAGAGGCTAGAC-6	HN251	Metastatic	Naive-like	CALDPFSGGYNKLIF_CASSQAGKYEQYF	other clones
AGTGAGGTCAGCGATT-5	HN251	Primary	Memory	CALDSNYQLIW_CAMREGRGSNYQLIW_CASRRSGNYNEQFF_CASTNLPYNEQFF	other clones
ACATCAGTCCACTCCA-6	HN251	Metastatic	Naive-like	CALEYNTDKLIF_CATSRVLAGDLTDTQYF	other clones
GTGCTTCTCTTGCAAG-6	HN251	Metastatic	Naive-like	CALGGFKTIF_CAYKGGGTSYGKLTF_CASSFYNGNEQYF_CSAIYRSGYEQYF	other clones
GTCATTTCATGCAACT-6	HN251	Metastatic	Naive-like	CALGSSGGGADGLTF	other clones
GATCGTAGTGCGATAG-6	HN251	Metastatic	Dysfunctional-proliferative	CALIIGGSSNTGKLIF_CVVSAGGNNRLAF_CASSVDHSSGNTIYF	other clones
GAAACTCCAATAACGA-5	HN251	Primary	Memory	CALKGNAGGTSYGKLTF_CASSLDPLTGTSYEQYF_CASSVAGSSYNEQFF	other clones
CAAGAAATCTTGAGAC-5	HN251	Primary	Pre-dysfunctional	CALKGYQAGTALIF_CATDAGDDKIIF_CASSSISGRSADTQYF	other clones
TGATTTCCATCGGGTC-6	HN251	Metastatic	Naive-like	CALLEYGNKLVF_CASSQGRDRGEGDNEQYF	other clones
GTGCTTCCACGTTGGC-5	HN251	Primary	Dysfunctional	CALSDLGGTASKLTF	other clones
CCTTTCTTCGGAAACG-5	HN251	Primary	Transitional	CALSDNNTDKLIF_CASRRSGNYNEQFF_CASSRTGGLTDTQYF	other clones
TATTACCAGGATGGTC-6	HN251	Metastatic	Naive-like	CALSEAGGFGNVLHC_CAVSPTNFGNEKLTF_CASSLYQGHEQYF_CASSPLSSGRYNEQFF	other clones
CGACCTTGTTTGGCGC-6	HN251	Metastatic	Naive-like	CALSEEHKLVF_CASSLAGTSEETQYF	other clones
CCATGTCCACAAGACG-6	HN251	Metastatic	Naive-like	CALSEGGGFKTIF_CASSSPLWDTGELFF	other clones
TGAGGGAAGACAAAGG-5	HN251	Primary	Dysfunctional	CALSEITGANNLFF_CASSPRASGRLETQYF	other clones
ACGCAGCTCCACTGGG-5	HN251	Primary	Memory	CALSEPGYSTLTF_CASSRQQGFSVYQPQHF	other clones
CTTACCGGTCCAGTTA-6	HN251	Metastatic	Naive-like	CALSFWSQGGSEKLVF_CASSARGGEYSYEQYF	other clones
CTTACCGTCGGGAGTA-5	HN251	Primary	Dysfunctional	CALSGTYKYIF_CASSPFRGTGSYTF_CASSQDFQAANTGELFF	other clones
CTCTACGAGCCACGTC-6	HN251	Metastatic	Transitional	CALSPNDYKLSF_CATSSRSSYNEQFF	other clones
CACAGTAGTGCTAGCC-6	HN251	Metastatic	Naive-like	CALTYGNNRLAF_CASSSISGRSADTQYF	other clones
GACCTGGAGTATGACA-5	HN251	Primary	Dysfunctional	CALYNFNKFYF_CAMSPMNTGFQKLVF_CSARGASGGYEQYF	other clones
CGATGTACAACCGCCA-5	HN251	Primary	Memory	CAMGGTSYDKVIF_CAVRDILGYSTLTF_CASSEADTRIYEQYF_CASSLALRGTTDTQYF	other clones
AGGCCGTTCACTTATC-5	HN251	Primary	Memory	CAMIPIQGAQKLVF_CAVRGAGNMLTF_CASSAPNSPLHF_CASSLLGGDTDTQYF	other clones
AGCTCTCCACAACGTT-5	HN251	Primary	Dysfunctional	CAMKDNYGQNFVF	other clones
CCATGTCTCTGGCGTG-5	HN251	Primary	Memory	CAMLRGGSYIPTF_CASSYSKDINEKLFF	other clones
TCTTTCCCACGAGGTA-6	HN251	Metastatic	Naive-like	CAMREALSGGYQKVTF_CASGSPGRDGYTF	other clones
ACACCCTGTACACCGC-6	HN251	Metastatic	Naive-like	CAMREGAGNQFYF_CASSEWRQGYGYTF_CASSQMGPGAVSSGANVLTF	other clones
GGATGTTAGTAATCCC-6	HN251	Metastatic	Naive-like	CAMREGGGWTGRRALTF_CIAKGGKLIF_CASTTNWDRGNQPQHF	other clones
TAAGTGCGTACCAGTT-5	HN251	Primary	Dysfunctional	CAMREGIGSARQLTF_CSVEVGGTGGRQPQHF	other clones
CGTAGCGGTGCTAGCC-6	HN251	Metastatic	Naive-like	CAMREGLGDKIIF_CASSYLGVSPQETQYF	other clones
TACTCGCTCAATACCG-5	HN251	Primary	Memory	CAMREGRYYGQNFVF_CASSFLTGSSDTEAFF_CSATPLTGELFF	other clones
CGGACTGGTACAAGTA-6	HN251	Metastatic	Naive-like	CAMRERGSQGNLIF_CASSLTWDSSYEQYF	other clones
TTCTACACACCCATTC-6	HN251	Metastatic	Naive-like	CAMRGISSGSARQLTF_CSAREAGDIYGYTF	other clones
AAAGATGGTATGCTTG-5	HN251	Primary	Dysfunctional-proliferative	CAMRMAETSYDKVIF_CASSHSDSSNQPQHF	other clones
AGCTCCTTCTCCAACC-5	HN251	Primary	Memory	CAMRRAGGFKTIF_CAVRVNTGGFKTIF_CASSLGTGQFYEQYF_CASSPEVGPYEQYF	other clones
AAAGTAGTCTGATACG-6	HN251	Metastatic	Naive-like	CAMSAGGSQGNLIF_CASSSPGQGISNQPQHF	other clones
TTAACTCCATCCCACT-5	HN251	Primary	Memory	CAMSAGTTDSWGKFQF_CASSQGGGNQPQHF_CASSQRGSDTQYF	other clones
GGGCACTGTTCCACGG-6	HN251	Metastatic	Transitional	CAMSAWNYGQNFVF_CASSSASGPNTEAFF	other clones
AGAGCTTAGGAGTTGC-6	HN251	Metastatic	Naive-like	CAMSAWNYGQNFVF_CASSSASGPNTEAFF_CASSSQREPDTQYF	other clones
TCAGCAAAGACAATAC-5	HN251	Primary	Dysfunctional	CAMSPMNTGFQKLVF_CASGPGGDPEAFF	other clones
CACATAGGTTAAAGTG-6	HN251	Metastatic	Naive-like	CAMSSRMDSSYKLIF_CASSLAGGDGETQYF_CASSQTSANTGELFF	other clones
CTAGTGACATCCGCGA-6	HN251	Metastatic	Naive-like	CAMTGGTSYGKLTF_CASSLNAGNYGYTF	other clones
AAAGTAGTCTTTACAC-5	HN251	Primary	Memory	CAPAGGGKLIF_CASSPGGWTGELFF_CSAPLLLAGGDVNEQFF	other clones
CAGAGAGCATTCGACA-5	HN251	Primary	Transitional	CAPDSNYQLIW_CASSDGWGTDTQYF_CSARDRQGSGVLGKNIQYF	other clones
GATGAGGAGTGGCACA-5	HN251	Primary	Transitional	CAPGGGADGLTF_CASSNRVENEKLFF	other clones
CAGCTGGCAGGTTTCA-6	HN251	Metastatic	Naive-like	CAPGPIQGAQKLVF_CASSLVGRGSTEAFF	other clones
CAGTCCTGTTACTGAC-6	HN251	Metastatic	Naive-like	CAPNNYGQNFVF_CASSDRDIRSGANVLTF_CASTPRGEKLFF	other clones
ACTGATGGTAGCAAAT-5	HN251	Primary	Memory	CAPNTGRRALTF_CAYRSAGGGADGLTF_CASRGTSGRHEQFF	other clones
TGTTCCGCAGGCTCAC-5	HN251	Primary	Memory	CAPQAGTALIF_CASRGEEVAGNTIYF_CASSGNRVGSFGYTF	other clones
CGCTGGACACACATGT-6	HN251	Metastatic	Naive-like	CAPRRDDKIIF_CASSLGPYTEAFF_CSAPRAGTSYEQYF	other clones
AACTCAGAGTACACCT-5	HN251	Primary	Transitional	CARGGGPGGGNKLTF_CATDAGDDKIIF_CSATRPTSRRETQYF	other clones
GATGAAAGTCCCGACA-5	HN251	Primary	Dysfunctional	CASETGDTQYF	other clones
TGGCTGGTCAGAGACG-5	HN251	Primary	Dysfunctional	CASGLRGSGYEQYF	other clones
GTATCTTAGGGATACC-5	HN251	Primary	Dysfunctional	CASGPGGDPEAFF_CASSHSDSSNQPQHF	other clones
TCGGGACGTGTTTGGT-6	HN251	Metastatic	Dysfunctional-proliferative	CASIPLGQGFTDTQYF	other clones
CAGCAGCTCTAACTCT-5	HN251	Primary	Pre-dysfunctional	CASKGLRETQYF	other clones
GACAGAGGTACGACCC-5	HN251	Primary	Dysfunctional	CASKTVKGTTGELFF_CASSRTGRISSYEQYF	other clones
CACATTTGTCAGATAA-5	HN251	Primary	Memory	CASKWAARNTGELFF_CASSQEGQGTGTGELFF	other clones
CGATTGAGTCTCGTTC-5	HN251	Primary	Memory	CASNTGDGEQFF_CASSRQGAGEQYF	other clones
AGGTCATAGTGACTCT-6	HN251	Metastatic	Naive-like	CASQGGGLIPSNVLTF	other clones
TCAACGATCAAGGCTT-6	HN251	Metastatic	Naive-like	CASRDRLLGTQYF	other clones
GGACAGAAGTTTAGGA-5	HN251	Primary	Memory	CASRRSGNYNEQFF_CASSSPLNIQYF	other clones
TCTTCGGTCTACCAGA-6	HN251	Metastatic	Naive-like	CASRRSGNYNEQFF_CASSYGSPLHF	other clones
GTATCTTGTCCAAGTT-6	HN251	Metastatic	Pre-dysfunctional	CASRVGRGNTEAFF	other clones
ATGGGAGAGGAATCGC-6	HN251	Metastatic	Naive-like	CASSAESDTQYF	other clones
CGTTGGGCACCAGATT-5	HN251	Primary	Dysfunctional-proliferative	CASSAPNRGPTF	other clones
TGGTTAGAGCTTTGGT-5	HN251	Primary	Pre-dysfunctional	CASSAPNRGPTF_CASSEVNFGGEQFF	other clones
CGCGTTTAGAAGGACA-5	HN251	Primary	Pre-dysfunctional	CASSATSGGYNEQFF	other clones
GCAATCATCCAAAGTC-5	HN251	Primary	Dysfunctional	CASSAVTEAFF	other clones
TAAACCGAGTAGCCGA-6	HN251	Metastatic	Naive-like	CASSDSMLGWNTGELFF	other clones
CTAACTTGTTGGACCC-6	HN251	Metastatic	Naive-like	CASSEAWTGASSSYEQYF_CASSLWNAEQYF	other clones
GCATGTAGTCTACCTC-5	HN251	Primary	Dysfunctional-proliferative	CASSEDKGRNEQFF	other clones
CACCACTCAGACAGGT-6	HN251	Metastatic	Naive-like	CASSELGGDGDTQYF	other clones
CCTTTCTCAGCGAACA-5	HN251	Primary	Dysfunctional-proliferative	CASSFDSLIYYGYTF	other clones
CTCGGGAGTCCGACGT-6	HN251	Metastatic	Pre-dysfunctional	CASSFGHRGLGNTEAFF	other clones
TCACGAAAGCACGCCT-6	HN251	Metastatic	Naive-like	CASSFGRGNQPQHF	other clones
GCTTCCAGTTGCTCCT-5	HN251	Primary	Pre-dysfunctional	CASSFPAGGAYTDTQYF	other clones
GACCTGGTCCACGTTC-5	HN251	Primary	Dysfunctional	CASSFSSLDAEAFF	other clones
CGAATGTAGCGCCTTG-5	HN251	Primary	Memory	CASSGDDKIIF_CVVSANDRGSTLGRLYF_CASSLDPLTGTSYEQYF_CASSLKTTSGSYNEQFF	other clones
CACACTCTCTGGCGAC-6	HN251	Metastatic	Naive-like	CASSGGPATSSYEQYF_CASSSKFTESYEQYF	other clones
GGAAAGCAGGTGTGGT-5	HN251	Primary	Transitional	CASSGTGYEQYF	other clones
AAAGTAGCAAAGAATC-6	HN251	Metastatic	Naive-like	CASSHPRNNEQFF_CAWSVQVSPYEQYF	other clones
AACCGCGTCGGTGTTA-6	HN251	Metastatic	Naive-like	CASSHYSERLKQFF_CASSLYASVHNEQFF	other clones
CCATTCGCAAGTAATG-6	HN251	Metastatic	Naive-like	CASSIRGQNTEAFF_CASSSRGHTEAFF	other clones
TATGCCCGTACTTAGC-5	HN251	Primary	Dysfunctional	CASSITDRGIDEQFF	other clones
TCAGCAAAGGACAGCT-5	HN251	Primary	Dysfunctional	CASSLASEAKNIQYF	other clones
AACCATGGTTTAAGCC-5	HN251	Primary	Dysfunctional-proliferative	CASSLDPLTGTSYEQYF	other clones
TCTGAGACAGGTCGTC-6	HN251	Metastatic	Naive-like	CASSLDVAGVSGTQYF_CASSSSEKGLITGELFF	other clones
CGACCTTCACCATGTA-6	HN251	Metastatic	Pre-dysfunctional	CASSLGLAGSDEQFF	other clones
AGTTGGTTCCCAAGTA-5	HN251	Primary	Transitional	CASSLGPWVEAFF	other clones
AGATCTGCAGGTGGAT-5	HN251	Primary	Transitional	CASSLGQGASYEQYF	other clones
GACTAACAGTGTACGG-6	HN251	Metastatic	Transitional	CASSLGSGPGFF	other clones
CCTTACGGTTCGCGAC-5	HN251	Primary	Dysfunctional	CASSLGTGQFYEQYF	other clones
CTAGTGATCCGTCATC-6	HN251	Metastatic	Naive-like	CASSLHRNEQFF	other clones
CACACTCCAGTGGAGT-6	HN251	Metastatic	Naive-like	CASSLMAGDTYGYTF	other clones
TAAGTGCGTGGAAAGA-5	HN251	Primary	Memory	CASSLPGGTGVHEQFF	other clones
AGAGCGATCATGTCCC-6	HN251	Metastatic	Naive-like	CASSLPGQGTEQYF	other clones
AAGGTTCGTTTCGCTC-5	HN251	Primary	Transitional	CASSLQGGNQPQHF	other clones
CTCGAAAAGTTCCACA-6	HN251	Metastatic	Naive-like	CASSLRDTSNTEAFF	other clones
ATGGGAGAGTGACTCT-5	HN251	Primary	Transitional	CASSLSARVETQYF	other clones
GAACCTACAGGGTTAG-5	HN251	Primary	Memory	CASSLSDEQFF	other clones
CACAAACAGAGGTTAT-6	HN251	Metastatic	Pre-dysfunctional	CASSLSGGQEETQYF	other clones
CTAAGACAGTCCATAC-6	HN251	Metastatic	Naive-like	CASSLSRLGQFF_CASSPTPGRYEQYF	other clones
GGCTCGAGTCTAACGT-6	HN251	Metastatic	Naive-like	CASSLTPSGYEQYF_CASSPGTGWFGFTFNYGYTF	other clones
AAATGCCAGAGCCTAG-6	HN251	Metastatic	Transitional	CASSLWRGYNEQFF	other clones
CACACCTGTATGAATG-5	HN251	Primary	Memory	CASSLYSQETQYF	other clones
ATTATCCAGATGGGTC-6	HN251	Metastatic	Naive-like	CASSMAGNTEAFF	other clones
GGGAGATGTACAGTGG-6	HN251	Metastatic	Naive-like	CASSPAGIPEAFF_CASSQDSSLAGGQGGELFF	other clones
AGCCTAACATTAGCCA-6	HN251	Metastatic	Naive-like	CASSPAGLAGVTNEQFF	other clones
GCGGGTTTCGTGGTCG-5	HN251	Primary	Dysfunctional	CASSPDRSYGYTF	other clones
TAGAGCTGTCAATACC-5	HN251	Primary	Dysfunctional	CASSPDRVEQYF	other clones
CGGACGTCACGCCAGT-5	HN251	Primary	Pre-dysfunctional	CASSPGLAGPIQYF_CSARDPPSPYGYTF	other clones
AATCCAGTCTGGCGAC-6	HN251	Metastatic	Pre-dysfunctional	CASSPGNTEAFF	other clones
CAGTAACTCGTTGCCT-5	HN251	Primary	Memory	CASSPGTGPGDTEAFF_CASSVAPLSSGSGVDYNEQFF	other clones
GGGTTGCAGGTGATAT-5	HN251	Primary	Dysfunctional-proliferative	CASSPGTQNTYEQYF	other clones
AGCTCCTGTGAGTATA-5	HN251	Primary	Memory	CASSPNRETQYF	other clones
GCTTCCAAGATCTGAA-5	HN251	Primary	Dysfunctional	CASSPPASYEQYF	other clones
AGTGTCACATTCCTCG-6	HN251	Metastatic	Pre-dysfunctional	CASSPPPGGNEQYF	other clones
GGGCATCTCGCACTCT-5	HN251	Primary	Dysfunctional	CASSPPSRAYEQFF	other clones
ATAGACCGTTGCCTCT-6	HN251	Metastatic	Dysfunctional-proliferative	CASSPRGEAKNIQYF	other clones
CGTTCTGAGACTCGGA-5	HN251	Primary	Dysfunctional	CASSPTSGIGVGYNEQFF	other clones
TAAACCGCAATCTACG-6	HN251	Metastatic	Naive-like	CASSPTTGSGNTIYF	other clones
TTTACTGTCAGGATCT-6	HN251	Metastatic	Pre-dysfunctional	CASSQAGSAIQYF	other clones
AGTAGTCAGTGGCACA-5	HN251	Primary	Dysfunctional-proliferative	CASSQDIRGGGANVLTF	other clones
GATTCAGGTCTCTCTG-5	HN251	Primary	Dysfunctional	CASSQDLDGVGEQYF	other clones
TGCCCATTCACTTCAT-5	HN251	Primary	Dysfunctional-proliferative	CASSQELSTAANEKLFF	other clones
GCGACCACATTAGCCA-6	HN251	Metastatic	Naive-like	CASSQEPSRSTDTQYF_CASSSASGPNTEAFF	other clones
ACGCAGCAGATGTAAC-6	HN251	Metastatic	Naive-like	CASSQGGDEQFF_CSARDPASGRAYEQYF	other clones
GCCAAATGTACTTCTT-6	HN251	Metastatic	Naive-like	CASSQGRAGLYNEQFF_CSAGKTGETDTQYF	other clones
ACCGTAAGTGAGGCTA-5	HN251	Primary	Dysfunctional	CASSQGSLDTEAFF	other clones
TGCCCATTCCAGTAGT-6	HN251	Metastatic	Naive-like	CASSQGTSVHYEQYF	other clones
CGCCAAGGTCCGTGAC-5	HN251	Primary	Pre-dysfunctional	CASSQGYGGLSYEQYF	other clones
TACTTACAGACTTGAA-5	HN251	Primary	Memory	CASSQPGVGGYGYTF_CASSTSGSYNEQFF	other clones
GCATGTACACCTATCC-5	HN251	Primary	Transitional	CASSQVLAGAGTDTQYF	other clones
CCGTGGAGTTCGCGAC-6	HN251	Metastatic	Transitional	CASSQWSGAYEQYF	other clones
CTAATGGGTAATTGGA-5	HN251	Primary	Dysfunctional-proliferative	CASSSASGPNTEAFF	other clones
AAAGTAGCAGCCAGAA-6	HN251	Metastatic	Naive-like	CASSSGGYEQYF	other clones
GCTCCTATCTGCGGCA-6	HN251	Metastatic	Naive-like	CASSSGLFTDEQFF	other clones
CTGATAGAGTGAACAT-6	HN251	Metastatic	Naive-like	CASSSGRETQYF	other clones
AAGTCTGTCTTACCTA-5	HN251	Primary	Dysfunctional-proliferative	CASSSHTHEQYF	other clones
GACGTTATCTTGTACT-5	HN251	Primary	Dysfunctional-proliferative	CASSSQREPDTQYF	other clones
GTTCGGGTCGACAGCC-6	HN251	Metastatic	Naive-like	CASSSTRGPYNEQFF	other clones
TGCACCTGTTGTCGCG-5	HN251	Primary	Pre-dysfunctional	CASSTGRVNTDTQYF	other clones
AGAGTGGTCAGTTCGA-6	HN251	Metastatic	Naive-like	CASSTSRGLTRGYTF	other clones
TGGTTCCCATTCCTGC-6	HN251	Metastatic	Naive-like	CASSVGQRGADEQYF	other clones
GCTCCTAGTGATGATA-6	HN251	Metastatic	Naive-like	CASSVLAGSTDTQYF_CSATLGTDYSNQPQHF	other clones
GATCGTATCATTGCCC-6	HN251	Metastatic	Naive-like	CASSYAADSYEQYF	other clones
CAAGGCCGTCATACTG-5	HN251	Primary	Memory	CASTLWEEAPLHF	other clones
TGCCCATCAGTAAGCG-6	HN251	Metastatic	Transitional	CASTNRGNEQFF	other clones
TTCTCAACAGTCACTA-5	HN251	Primary	Dysfunctional	CASTPPRGPLHF_CSAVGGGGWGTQYF	other clones
TCTCATAGTTGACGTT-5	HN251	Primary	Dysfunctional-proliferative	CASTSGQGTDTQYF	other clones
GACGGCTAGATCGGGT-5	HN251	Primary	Memory	CASYNDYKLSF_CASRRSGNYNEQFF	other clones
CTCTACGCAGCAGTTT-6	HN251	Metastatic	Transitional	CATAENNNAGNMLTF_CASSLGPWVEAFF	other clones
CAAGGCCTCAGAGGTG-6	HN251	Metastatic	Naive-like	CATAENNNAGNMLTF_CIVITDSSYKLIF_CASSLGPWVEAFF_CSVEDPETGLYNEQFF	other clones
TCACGAACACGAAGCA-6	HN251	Metastatic	Pre-dysfunctional	CATAGTSPDTQYF	other clones
TGCGGGTAGAGCTGGT-5	HN251	Primary	Memory	CATDAGYTGANSKLTF_CASSLSPGQGPYEQYF	other clones
CCACGGATCATCGATG-5	HN251	Primary	Dysfunctional	CATDARGGADGLTF_CASNAGGLGSYNEQFF	other clones
TGCTGCTTCGGAGCAA-6	HN251	Metastatic	Dysfunctional-proliferative	CATDAWENYGQNFVF_CASSLGGGQQETQYF	other clones
TGCGCAGTCATGTCCC-5	HN251	Primary	Memory	CATDESNQAGTALIF_CASRRSGNYNEQFF_CASSTRLAVGETQYF	other clones
CTAACTTGTTCGTTGA-6	HN251	Metastatic	Naive-like	CATDSGNTPLVF_CASSLGETQYF	other clones
CTCATTACAAGCGAGT-6	HN251	Metastatic	Naive-like	CATDSYNQGGKLIF_CAVSDGTGGFKTIF_CASSLLGGTSGNTIYF	other clones
CCACTACCAGGTGCCT-6	HN251	Metastatic	Naive-like	CATDVNDYKLSF_CASVGTVENIQYF	other clones
ACATGGTCATTACGAC-6	HN251	Metastatic	Naive-like	CATDVVSDGQKLLF_CASSLSDEQFF	other clones
ATAGACCCACAGTCGC-6	HN251	Metastatic	Naive-like	CATGTREEQYF	other clones
GATGCTAAGAGGTACC-5	HN251	Primary	Memory	CATSFAETQYF_CSAREGGPQLNTEAFF	other clones
GTATCTTGTCAAAGCG-5	HN251	Primary	Transitional	CATSRDPPLEVGDRNIQYF	other clones
TCAACGAGTGAGGGAG-5	HN251	Primary	Dysfunctional	CATYTTEAFF	other clones
CCCAATCAGTCTCGGC-5	HN251	Primary	Dysfunctional	CAVANSGGSNYKLTF_CASSGDGQETQYF	other clones
AGTGGGAAGCCACCTG-6	HN251	Metastatic	Naive-like	CAVAPYDKVIF_CASSLSIRGTNTEAFF	other clones
GCTGGGTGTTGATTGC-6	HN251	Metastatic	Naive-like	CAVCVNNQGGKLIF_CASSLLAGELGEQFF	other clones
TGGCCAGTCACAAACC-6	HN251	Metastatic	Naive-like	CAVDGSARQLTF_CSAPQMNTEAFF	other clones
CATGGCGGTTGAGGTG-6	HN251	Metastatic	Transitional	CAVDPTGTASKLTF_CIVRAPGFGNEKLTF_CASSTRDTSNYGYTF	other clones
ACGGAGAAGAAGGCCT-6	HN251	Metastatic	Transitional	CAVEEGDSNYQLIW_CASSGAGGGDTQYF	other clones
GATGAAATCAGCACAT-6	HN251	Metastatic	Naive-like	CAVEEGDSNYQLIW_CASSGAGGGDTQYF_CSARDEASGSFTGELFF	other clones
GGAACTTAGGATGTAT-6	HN251	Metastatic	Naive-like	CAVFFVGTSYGKLTF_CASSSDDGAGETQYF	other clones
AAGGAGCGTCCTAGCG-6	HN251	Metastatic	Naive-like	CAVFSGNTPLVF_CASRQNPNTGELFF_CASSSSTILNEQFF	other clones
CCATTCGCAGTAACGG-6	HN251	Metastatic	Naive-like	CAVGALENAGNMLTF_CASSVDLLSYNEQFF	other clones
GGGCATCCAAGCGATG-6	HN251	Metastatic	Naive-like	CAVGAQGGYNKLIF_CASREDREYNEQFF	other clones
GAAGCAGCATCCGCGA-5	HN251	Primary	Memory	CAVGARNNNDMRF_CASSLGQGTTDTQYF	other clones
TCACGAATCCAGAAGG-6	HN251	Metastatic	Naive-like	CAVGEYGNKLVF_CASSSGQGTDTQYF	other clones
TTCGAAGCATCACAAC-5	HN251	Primary	Memory	CAVGEYGNKLVF_CASSYSIGVTNEKLFF	other clones
CTCGTCATCCCGGATG-6	HN251	Metastatic	Naive-like	CAVGFYGGSQGNLIF_CAVSYQKVTF_CASSFKGVNTEAFF_CASSQEVAGAVSYEQYF	other clones
GCAATCAAGACTGTAA-5	HN251	Primary	Dysfunctional	CAVGGNNRLAF_CASSLLGELGTQYF	other clones
GTGCATATCTACTTAC-6	HN251	Metastatic	Naive-like	CAVGGTYKYIF_CAVLYSGAGSYQLTF_CASSLDPSGENEQFF_CAWTLAGDHNEQFF	other clones
TGCCCATCAAGAGTCG-6	HN251	Metastatic	Naive-like	CAVGRGNARLMF_CASSPPSGSFLSDEQFF_CASSSREANTDTQYF	other clones
GGGATGACATTAGGCT-5	HN251	Primary	Memory	CAVGRGTGGYNKLIF_CASSPDRSYGYTF	other clones
CTCGGGATCTGGCGAC-6	HN251	Metastatic	Naive-like	CAVGSGAGSYQLTF_CSVNSFIGYTF	other clones
TACTCGCCAAGCGCTC-6	HN251	Metastatic	Naive-like	CAVHPGNQFYF_CASSLGDTGGGNQPQHF	other clones
TCGCGAGGTACAGCAG-5	HN251	Primary	Memory	CAVIDSNYQLIW_CASRRSGNYNEQFF	other clones
AACTCTTGTACAGTGG-6	HN251	Metastatic	Naive-like	CAVIGFGNVLHC_CASSPGQGRGYTF_CSVKTGDGYTF	other clones
ACCGTAACAACTGCTA-6	HN251	Metastatic	Naive-like	CAVIGNKLVF_CASSWVGASTEAFF	other clones
CTCGTCACAAGCCCAC-6	HN251	Metastatic	Naive-like	CAVIPGSEKLVF_CASSLSPQAGYEQYF_CATSDWGEHGGYTF	other clones
ATTACTCGTTCTCATT-6	HN251	Metastatic	Naive-like	CAVKALDSSYKLIF	other clones
GCTCTGTGTATTACCG-6	HN251	Metastatic	Naive-like	CAVKALENNNDMRF_CASSVTGTPGETQYF	other clones
TGAGCCGTCAACGAAA-6	HN251	Metastatic	Naive-like	CAVKDSNYQLIW_CASSSSPGQYYEQYF	other clones
TGACTTTGTGCCTGTG-6	HN251	Metastatic	Naive-like	CAVKFSGSARQLTF_CASTAGTGTEAFF	other clones
TGTCCCAAGTCTCAAC-6	HN251	Metastatic	Naive-like	CAVKLWGNTNAGKSTF_CAVPAAGSYQLTF_CASSPASTVEAFF	other clones
CTCTGGTGTTAAGAAC-6	HN251	Metastatic	Naive-like	CAVKVAGGYNKLIF_CASSLQGAGEKLFF	other clones
TCTGGAACATTTCACT-5	HN251	Primary	Dysfunctional-proliferative	CAVLNTNAGKSTF_CASSSGSSNQPQHF	other clones
CTCGTCATCGTTACAG-5	HN251	Primary	Dysfunctional	CAVLRGGYGQNFVF_CATYLQAWEQFF	other clones
TACGGATGTTAAGATG-6	HN251	Metastatic	Naive-like	CAVLRYNFNKFYF_CIVRVNPGLGSGGSNYKLTF_CASSIEGSTEAFF_CASSMGRGPNTGELFF	other clones
ATCGAGTTCATCGGAT-6	HN251	Metastatic	Naive-like	CAVMDSNYQLIW_CASSAGTGSYEQYF	other clones
GGGATGACAGGCTCAC-5	HN251	Primary	Memory	CAVMKAGGGNKLTF_CASADTPRTEAFF_CASSYGTGGQPQHF	other clones
TCTGGAAAGATGTTAG-5	HN251	Primary	Pre-dysfunctional	CAVNTNAGKSTF_CASRRSGNYNEQFF_CASSLAGGLDEQFF	other clones
GAATGAACATTAGCCA-6	HN251	Metastatic	Naive-like	CAVPFYNTDKLIF_CASSLGTGYGYTF	other clones
TCGAGGCTCGCGTAGC-5	HN251	Primary	Memory	CAVPPRFQGGSEKLVF_CVVRHGNQFYF_CASSEDPSRYTQYF_CASSQDPASGSQETQYF	other clones
TCAGCAATCAAACGGG-5	HN251	Primary	Dysfunctional	CAVQAASSASKIIF_CASSLTRAPYEQYF	other clones
CACCTTGGTCTAGTGT-5	HN251	Primary	Dysfunctional	CAVQATGNQFYF_CASSSHTHEQYF	other clones
GCAATCACACATTTCT-5	HN251	Primary	Dysfunctional	CAVQAWNSGGSNYKLTF	other clones
CAAGATCGTTCGAATC-5	HN251	Primary	Dysfunctional	CAVQAWNSGGSNYKLTF_CSARESRAEGWGYTF	other clones
CTTAGGACACCCATGG-6	HN251	Metastatic	Naive-like	CAVQKSGNTPLVF_CASSQVHTDTQYF_CSARLAGGVGETQYF	other clones
TCTCTAACATGCATGT-6	HN251	Metastatic	Naive-like	CAVQPIQGAQKLVF_CASSAGTRLEGEQFF_CASSPLQGGGVVQYF	other clones
GATCGCGAGCGCCTTG-5	HN251	Primary	Transitional	CAVRANQAGTALIF_CASAALAGGSTGELFF	other clones
CGGTTAAGTACTTAGC-5	HN251	Primary	Memory	CAVRATSGTYKYIF_CASSLTSGNHNEQFF_CASSPLSSGRYNEQFF	other clones
CGAATGTCAGGGTTAG-6	HN251	Metastatic	Naive-like	CAVRDEGSDSWGKFQF_CSARGRDTDTQYF	other clones
TTCCCAGTCTCCTATA-6	HN251	Metastatic	Naive-like	CAVRDISNTGKLIF	other clones
CCGTTCACACGGCCAT-6	HN251	Metastatic	Naive-like	CAVRDISQAGTALIF_CASSPDLWGGYTF_CAWSVGQGEREFF	other clones
CAGTAACCATGCCTAA-6	HN251	Metastatic	Naive-like	CAVRDLAHARLMF_CASSVEGTGGNEQFF	other clones
TTTGCGCCAGCCAATT-6	HN251	Metastatic	Pre-dysfunctional	CAVRDMGNTGGFKTIF_CASSGVRDRSTDTQYF_CASSQDHIGDVAKNIQYF	other clones
GTAACTGAGCACAGGT-5	HN251	Primary	Memory	CAVRDNYGQNFVF_CASSPDRVEQYF_CSARDQDYGYTF	other clones
CTTAGGACAATGAAAC-6	HN251	Metastatic	Naive-like	CAVRDQTGANNLFF_CSVAITYEQYF	other clones
CTTTGCGAGGGATGGG-6	HN251	Metastatic	Naive-like	CAVRDRGFGNVLHC_CASSFQAGEYNEQFF_CASSSPGNEQYF	other clones
AGATTGCCATCGTCGG-6	HN251	Metastatic	Memory	CAVRDRGGNTPLVF_CASSSPGGTASTDTQYF	other clones
TCGAGGCGTGCAACTT-5	HN251	Primary	Dysfunctional	CAVRDRWGNTPLVF_CVVSANDRGSTLGRLYF_CASRTTGVYGYTF_CASSLDPLTGTSYEQYF	other clones
GGGTCTGTCCGCAGTG-5	HN251	Primary	Dysfunctional	CAVRDTLSGGYNKLIF_CASSLVGQDNEKLFF	other clones
ACACCCTGTGATAAAC-5	HN251	Primary	Dysfunctional	CAVRDTLSGGYNKLIF_CASSLVGQDNEKLFF_CAWSQAYEQYF	other clones
GTAGGCCTCCTCAATT-5	HN251	Primary	Dysfunctional	CAVRDTLSGGYNKLIF_CGTGSGGYQKVTF_CASSLVGQDNEKLFF	other clones
TCAGCAATCCGCGGTA-5	HN251	Primary	Dysfunctional	CAVRDYGGSQGNLIF	other clones
TCTCTAAAGTGTTTGC-6	HN251	Metastatic	Naive-like	CAVREFPGGYQKVTF_CASSAWGEGTDTQYF	other clones
ACTGAGTAGACGCAAC-5	HN251	Primary	Memory	CAVRFTNDMRF_CSVDTGLSSYEQYF	other clones
GCTGGGTTCCCTAACC-5	HN251	Primary	Transitional	CAVRGEDSNYQLIW	other clones
TTCGAAGGTAGCTCCG-5	HN251	Primary	Dysfunctional	CAVRGETSYDKVIF_CAINPGTGGMGTEAFF	other clones
ACCCACTTCGTGACAT-5	HN251	Primary	Memory	CAVRGETSYDKVIF_CAINPGTGGMGTEAFF_CSAPGLSSSYNEQFF	other clones
TCTGAGACATGGGACA-5	HN251	Primary	Memory	CAVRGETSYDKVIF_CAINPGTGGMGTEAFF_CSARSDTGLRGEKLFF	other clones
ATAGACCGTCTAGCCG-5	HN251	Primary	Dysfunctional-proliferative	CAVRGETSYDKVIF_CATISGTGGMNTEAFF	other clones
ACGATGTTCTAACGGT-5	HN251	Primary	Dysfunctional	CAVRGNYGQNFVF_CSARSDTGLRGEKLFF	other clones
GTCGGGTTCTAACCGA-5	HN251	Primary	Dysfunctional-proliferative	CAVRINTDKLIF_CASMHRTSGRAGELFF	other clones
CGGCTAGTCTTGCAAG-6	HN251	Metastatic	Naive-like	CAVRMYNNNDMRF_CASFGDDSGNTIYF_CASSYGTAFF	other clones
GGACAAGGTTCGCGAC-6	HN251	Metastatic	Naive-like	CAVRPRRSGAGSYQLTF_CASSEDRYEQYF	other clones
AGAGTGGCAAAGGAAG-6	HN251	Metastatic	Naive-like	CAVRRVTDKLIF_CASSSLGGGQGVSYEQYF	other clones
GGTGTTATCGCTTAGA-6	HN251	Metastatic	Naive-like	CAVRSNDYKLSF_CAHEPEYEQYF_CASSIGAEQFF	other clones
CCTCAGTTCTGGCGTG-5	HN251	Primary	Pre-dysfunctional	CAVRTSGSRLTF_CASSHSDSSNQPQHF	other clones
AGATTGCTCACTGGGC-6	HN251	Metastatic	Naive-like	CAVRVLSGQNFVF_CASSPRRGHLSNQPQHF	other clones
GTGTTAGCAGTGGAGT-5	HN251	Primary	Dysfunctional	CAVRVNTGGFKTIF_CASRRSGNYNEQFF_CASSLGTGQFYEQYF	other clones
GGCGACTGTTCGTTGA-5	HN251	Primary	Memory	CAVRVNTGGFKTIF_CASSLGTGQFYEQYF_CASSLGVGQYYEQYF	other clones
CTGATAGTCATCGATG-5	HN251	Primary	Memory	CAVRVNTGGFKTIF_CASSLGTGQFYEQYF_CAWTREDTIYF	other clones
ACACTGATCTTGGGTA-5	HN251	Primary	Memory	CAVRVNTGGFKTIF_CASSLGTGQFYEQYF_CSARASGAPYGYTF	other clones
CTACCCAAGCAATCTC-5	HN251	Primary	Transitional	CAVSDEYSGGGADGLTF_CSARDFSSGRKNTGELFF	other clones
TCACAAGAGTACGTAA-6	HN251	Metastatic	Naive-like	CAVSDNDYKLSF_CASSERAGEWNEQFF	other clones
CATTATCCAAGCCTAT-6	HN251	Metastatic	Naive-like	CAVSEIDDYKLSF_CAVTISSNTGKLIF_CASSDSGLAGGSGETQYF_CASSPGQTYEQYF	other clones
TAGCCGGTCGGCCGAT-5	HN251	Primary	Memory	CAVSGTYKYIF_CASSNKGHSNQPQHF	other clones
GATTCAGAGGAGTCTG-6	HN251	Metastatic	Naive-like	CAVSGTYKYIF_CASSPGGTGKETQYF	other clones
CCTATTACAAGCTGAG-5	HN251	Primary	Dysfunctional	CAVSHQNFVF_CAINPGTGGMGTEAFF_CASETGDTQYF	other clones
GCAGCCAGTCATGCCG-5	HN251	Primary	Memory	CAVSHQNFVF_CASETGDTQYF_CATWNLDFSYNEQFF	other clones
CGTCTACGTTCAGCGC-5	HN251	Primary	Memory	CAVSHQNFVF_CVVSANDRGSTLGRLYF_CASETGDTQYF_CASSLDPLTGTSYEQYF	other clones
CGTGAGCCAGCTGTAT-5	HN251	Primary	Dysfunctional	CAVSNGGGADGLTF_CASSQAGTGIAYEQYF	other clones
TTAGGACTCCGCATCT-6	HN251	Metastatic	Naive-like	CAVSPGGGYQKVTF_CASSQDSSLAGGQGGELFF	other clones
AACTTTCTCGGAAACG-6	HN251	Metastatic	Naive-like	CAVSPGRGTYKYIF_CASSPSAGAYEQYF_CATSRGERAEQFF	other clones
GTCACAACAGGTTTCA-5	HN251	Primary	Dysfunctional-proliferative	CAVSPQAFSDGQKLLF_CASSPGLAGPIQYF	other clones
TCTATTGTCATAACCG-5	HN251	Primary	Dysfunctional	CAVTPGNQGGKLIF_CASSQELAKTQYF	other clones
CGTGAGCTCATACGGT-6	HN251	Metastatic	Naive-like	CAVTPPASNDMRF_CASSQEVNEKLFF	other clones
GAACGGAAGATGAGAG-6	HN251	Metastatic	Naive-like	CAVTRSGAGSYQLTF_CASSNTGGAEYEQYF	other clones
ACTGTCCAGCTATGCT-5	HN251	Primary	Memory	CAVTTRTGNQFYF_CASSLDGITDTQYF	other clones
GCTGGGTAGGTAGCTG-5	HN251	Primary	Pre-dysfunctional	CAVVDSNYQLIW_CASSPTSGSSYEQYF	other clones
GAAATGATCCTTAATC-6	HN251	Metastatic	Naive-like	CAVVWGGSQGNLIF_CASSQDGGYEQYF	other clones
GGCAATTCAGTGAGTG-5	HN251	Primary	Dysfunctional	CAVYITQGGSEKLVF_CVVTSTSGTYKYIF_CSARESRAEGWGYTF	other clones
ATAGACCAGAATTGTG-6	HN251	Metastatic	Naive-like	CAVYNQGGKLIF_CSARDYSGINYEQYF	other clones
AGAGTGGTCCATGCTC-5	HN251	Primary	Dysfunctional-proliferative	CAVYNYGQNFVF_CASSPLDRATGELFF	other clones
TGGTTCCGTAAACGCG-5	HN251	Primary	Pre-dysfunctional	CAWASTDRERGTEAFF	other clones
CAGCATATCTGATACG-6	HN251	Metastatic	Naive-like	CAWSAGTSGFYNEQFF	other clones
ATGAGGGAGGTGATTA-6	HN251	Metastatic	Naive-like	CAWSVTGGGTDTQYF	other clones
CCATTCGGTTACTGAC-6	HN251	Metastatic	Pre-dysfunctional	CAYRAAHGGGADGLTF_CASSPSGRFGVDEQFF	other clones
GCCTCTATCGGCTTGG-6	HN251	Metastatic	Naive-like	CAYRRLSNTGTASKLTF_CASSPGRGGEAFF	other clones
ACCTTTAAGAGTGACC-6	HN251	Metastatic	Memory	CAYRSWERNNNARLMF_CASRLGLGSYNEQFF_CASSLIWGTEAFF	other clones
GATTCAGTCAGCTCTC-6	HN251	Metastatic	Naive-like	CGTEIRNRDDKIIF_CASSRTGYQPQHF	other clones
GCACATAAGTCTCCTC-5	HN251	Primary	Dysfunctional	CGTIGFGNVLHC_CASSPDRTRASNQPQHF	other clones
CCACCTACAGCAGTTT-6	HN251	Metastatic	Naive-like	CGTVTQGAQKLVF_CASSLGAGEGYEQYF	other clones
ACACCGGCAAAGGAAG-6	HN251	Metastatic	Naive-like	CIANYGNKLVF_CASSRQGDRISSGANVLTF	other clones
CGTCCATCACTTAAGC-6	HN251	Metastatic	Naive-like	CIAYRRGGADGLTF_CASSQAGDTIYF	other clones
CCTTCGAAGTAGGTGC-5	HN251	Primary	Dysfunctional	CIGAGSYQLTF_CASSPPITRDEQFF	other clones
ATCATCTGTCGGGTCT-5	HN251	Primary	Transitional	CIVRLSTGNQFYF_CSASRSGGTDTQYF	other clones
CTGAAGTCATGATCCA-5	HN251	Primary	Naive-like	CIVRVAFSGTGANNLFF_CASSYSLDSNQPQHF_CASSYSSGGDHEQFF	other clones
CTACCCACACCGAAAG-6	HN251	Metastatic	Naive-like	CIVRVAISSGAGSYQLTF_CASSLGPVQETQYF	other clones
TCAGCTCCAGTCCTTC-6	HN251	Metastatic	Naive-like	CLHNNDMRF_CASSHVQTGYTF	other clones
CACCTTGAGAATTGTG-5	HN251	Primary	Transitional	CLLGDLTYGGSQGNLIF_CATYTTEAFF	other clones
GAGTCCGTCATCTGCC-5	HN251	Primary	Dysfunctional	CLLKDMYSGGGADGLTF_CASSGLAGGLQTQYF	other clones
AATCGGTGTTAAGGGC-5	HN251	Primary	Dysfunctional	CLLKDMYSGGGADGLTF_CASSGLAGGLQTQYF_CSARDADSSYEQYF	other clones
AGTGTCACAGGTTTCA-6	HN251	Metastatic	Naive-like	CLVGAAPSISSGSARQLTF_CAWSAQGSTEAFF_CSAREAGGGPYNEQFF	other clones
GTCGGGTCACGGTGTC-5	HN251	Primary	Dysfunctional-proliferative	CPSPNKWIGFGNVLHC_CASSVGVTDTQYF	other clones
CTCGAAATCTGCGTAA-5	HN251	Primary	Transitional	CRAGNQFYF_CASSQKQGAGYGYTF	other clones
CATCAAGCAAGGGTCA-5	HN251	Primary	Transitional	CSAIETSGSRAEQFF	other clones
ACGATACCAAGTCTAC-5	HN251	Primary	Dysfunctional	CSALPPTTQSRPYEQYF	other clones
TTGAACGCACCTATCC-5	HN251	Primary	Transitional	CSARAPASTDTQYF_CSASRSGGTDTQYF	other clones
CACTCCACACACATGT-6	HN251	Metastatic	Naive-like	CSARDSRDGGRNTQYF	other clones
GTTTCTAGTGACGCCT-5	HN251	Primary	Dysfunctional-proliferative	CSARESRAEGWGYTF	other clones
GGAACTTAGGGTATCG-6	HN251	Metastatic	Pre-dysfunctional	CSARGPWEPFYGYTF	other clones
AACCATGTCAATACCG-6	HN251	Metastatic	Transitional	CSARKRASGSEQFF	other clones
AAGCCGCTCCTATTCA-5	HN251	Primary	Dysfunctional-proliferative	CSASSTGSTYEQYF	other clones
AGCAGCCAGGGCTTGA-6	HN251	Metastatic	Naive-like	CSVESLNTEAFF	other clones
GGGCACTAGGTGTTAA-5	HN251	Primary	Dysfunctional	CSVEVGGTGGRQPQHF	other clones
GTGAAGGGTTAAGACA-6	HN251	Metastatic	Naive-like	CVGGSQGNLIF_CASSQKQGAGYGYTF_CASSTGDVRVYEQYF	other clones
AGAGTGGAGAAACGCC-5	HN251	Primary	Transitional	CVSYNFNKFYF_CASSSRDSTNTQYF	other clones
GGACGTCTCGCCGTGA-5	HN251	Primary	Dysfunctional-proliferative	CVVDTGRRALTF_CASMGLAGGETQYF	other clones
GTCTCGTGTGATGTGG-5	HN251	Primary	Dysfunctional-proliferative	CVVDTGRRALTF_CASSNDWDEQFF	other clones
GACTACAAGTGCTGCC-5	HN251	Primary	Dysfunctional	CVVKGSGGSNYKLTF_CASSLAGGPLRGGELFF	other clones
TACCTTACACGTCAGC-5	HN251	Primary	Dysfunctional-proliferative	CVVKISGSARQLTF_CASSPGVNTEAFF	other clones
ACTATCTAGAATAGGG-5	HN251	Primary	Memory	CVVNFAGNQFYF_CSAHSLSGGIRHEQFF	other clones
ATGGGAGGTGTGAATA-6	HN251	Metastatic	Naive-like	CVVNGGYSTLTF_CASSYSDSNTEAFF	other clones
TTCCCAGGTTGTGGAG-5	HN251	Primary	Dysfunctional-proliferative	CVVNHNNDMRF_CASSPSWDPLLPQHF	other clones
AGTGGGACAATAGAGT-5	HN251	Primary	Dysfunctional	CVVRTAVGTGNNRKLIW_CASSVLAGGVSTGELFF	other clones
AAGCCGCCACGACGAA-6	HN251	Metastatic	Naive-like	CVVSAAPGTASKLTF_CSARDPGPPRDEQFF	other clones
GCTGCTTGTTAAGAAC-5	HN251	Primary	Dysfunctional	CVVSALSNDYKLSF_CASSYGRGTILYEQYF_CASTRGARNNEQFF	other clones
TCTCTAACATCTACGA-5	HN251	Primary	Memory	CVVSANDRGSTLGRLYF_CASSLDPLTGTSYEQYF_CASSLQGSGELFF	other clones
AGATCTGCATCACCCT-5	HN251	Primary	Transitional	CVVSANDRGSTLGRLYF_CASSLDPLTGTSYEQYF_CASSLSPSGNQETQYF	other clones
CGAACATAGTGGAGTC-5	HN251	Primary	Memory	CVVSDHSGGGADGLTF_CASSPTGLGGFQETQYF	other clones
CCTCAGTCACTGAAGG-5	HN251	Primary	Memory	CVVSGGAAGNKLTF_CASSADRPSFYEQYF	other clones
CGTCCATAGAGTGACC-6	HN251	Metastatic	Naive-like	CVVSGGSARQLTF	other clones
ACACCGGAGTGCCAGA-5	HN251	Primary	Memory	CVVSGTGRRALTF_CASSITSAYNEQFF	other clones
GGGTTGCTCACGACTA-6	HN251	Metastatic	Naive-like	CVVTAAGGNTPLVF	other clones
TTGCCGTTCAACGAAA-6	HN251	Metastatic	Naive-like	CVVTLNTGGFKTIF_CASSETQGANSPLHF	other clones
TCCCGATGTGTTAAGA-5	HN251	Primary	Memory	CVVYFGGYQKVTF_CASSPEVGPYEQYF_CSATPLTGELFF	other clones
