# Supplementary material for: Single cell analysis in head and neck cancer reveals potential immune evasion mechanisms during early metastasis
Source: Nat Commun. 2023 Mar 27;14:1680. doi: 10.1038/s41467-023-37379-y (PMC10042873; doi:10.1038/s41467-023-37379-y)
Supplement: Supplementary file 13 — Supplementary Data 10 [file 41467_2023_37379_MOESM13_ESM.xlsx]

## Sheet: tcr_hn257
Supplementary data 10
Cell ID, patient ID, tumor site, T cell type, cdr3 sequence and clonotypes for HN257. Only the top 20 clonotypes are highlighted (yellow).
cellID	patientID	Tumor_site	Tcell_type	cdr3	Clonotypes
CAAGATCCATGTTGAC-8	HN257	Metastatic	Transitional	CVVERGNTGFQKLVF_CASSPGQGNGYTF	clonotype1
CATGGCGCACGGTAGA-8	HN257	Metastatic	Memory	CVVERGNTGFQKLVF_CASSPGQGNGYTF	clonotype1
GAATAAGTCCCGGATG-8	HN257	Metastatic	Transitional	CVVERGNTGFQKLVF_CASSPGQGNGYTF	clonotype1
GCTCTGTCACCATCCT-8	HN257	Metastatic	Transitional	CVVERGNTGFQKLVF_CASSPGQGNGYTF	clonotype1
GGCCGATGTGTTTGTG-8	HN257	Metastatic	Transitional	CVVERGNTGFQKLVF_CASSPGQGNGYTF	clonotype1
TGCGTGGTCCACTCCA-8	HN257	Metastatic	Pre-dysfunctional	CVVERGNTGFQKLVF_CASSPGQGNGYTF	clonotype1
TTTGGTTGTGCAACTT-8	HN257	Metastatic	Transitional	CVVERGNTGFQKLVF_CASSPGQGNGYTF	clonotype1
TCAATCTAGCTAGCCC-8	HN257	Metastatic	Memory	CVVERGNTGFQKLVF_CASSPGQGNGYTF	clonotype1
TTTGCGCAGCAGATCG-8	HN257	Metastatic	Transitional	CVVERGNTGFQKLVF_CASSPGQGNGYTF	clonotype1
TTTACTGTCTAAGCCA-7	HN257	Primary	Dysfunctional	CAMREGGDDKIIF_CSGQAGEQYF	clonotype2
AGATCTGAGTTTGCGT-8	HN257	Metastatic	Dysfunctional	CAMREGGDDKIIF_CSGQAGEQYF	clonotype2
ATGAGGGTCTGGAGCC-8	HN257	Metastatic	Dysfunctional	CAMREGGDDKIIF_CSGQAGEQYF	clonotype2
CAGCAGCGTGCGGTAA-7	HN257	Primary	Dysfunctional	CAMREGGDDKIIF_CSGQAGEQYF	clonotype2
CGGGTCATCGGCATCG-7	HN257	Primary	Dysfunctional	CAMREGGDDKIIF_CSGQAGEQYF	clonotype2
CGCTGGACACGTCAGC-8	HN257	Metastatic	Dysfunctional-proliferative	CAMREGGDDKIIF_CSGQAGEQYF	clonotype2
GATCTAGCACGAGGTA-7	HN257	Primary	Dysfunctional	CAVSPNYGQNFVF_CVVERGNTGFQKLVF_CASSPGQGNGYTF	clonotype3
CACCACTTCCAAGCCG-8	HN257	Metastatic	Memory	CAVSPNYGQNFVF_CVVERGNTGFQKLVF_CASSPGQGNGYTF	clonotype3
CCGGTAGTCAACGGGA-8	HN257	Metastatic	Transitional	CAVSPNYGQNFVF_CVVERGNTGFQKLVF_CASSPGQGNGYTF	clonotype3
CCGTGGAGTCTAGAGG-8	HN257	Metastatic	Memory	CAVSPNYGQNFVF_CVVERGNTGFQKLVF_CASSPGQGNGYTF	clonotype3
CGATCGGGTAAATGAC-8	HN257	Metastatic	Transitional	CAVSPNYGQNFVF_CVVERGNTGFQKLVF_CASSPGQGNGYTF	clonotype3
CATCAAGGTACGACCC-8	HN257	Metastatic	Transitional	CAVSPNYGQNFVF_CVVERGNTGFQKLVF_CASSPGQGNGYTF	clonotype3
CATATGGAGTGCGTGA-7	HN257	Primary	Transitional	CAAMERGSGGSNYKLTF_CASSANPGTNQPQHF	clonotype4
CAGCAGCAGTGTGAAT-8	HN257	Metastatic	Pre-dysfunctional	CAAMERGSGGSNYKLTF_CASSANPGTNQPQHF	clonotype4
TACGGTAGTCATGCAT-8	HN257	Metastatic	Dysfunctional	CAAMERGSGGSNYKLTF_CASSANPGTNQPQHF	clonotype4
TTCTACACAGTCTTCC-8	HN257	Metastatic	Pre-dysfunctional	CAAMERGSGGSNYKLTF_CASSANPGTNQPQHF	clonotype4
GAGGTGATCTAACCGA-7	HN257	Primary	Transitional	CAAMERGSGGSNYKLTF_CASSANPGTNQPQHF	clonotype4
TCTTCGGGTCTAGCGC-7	HN257	Primary	Dysfunctional	CAMREGGDDKIIF_CSDLQGGIQYF	clonotype5
AACTTTCTCTTAGCCC-8	HN257	Metastatic	Dysfunctional	CAMREGGDDKIIF_CSDLQGGIQYF	clonotype5
CTTAGGATCGGTTAAC-8	HN257	Metastatic	Dysfunctional	CAMREGGDDKIIF_CSDLQGGIQYF	clonotype5
TGCCAAAGTCGCGAAA-8	HN257	Metastatic	Dysfunctional	CAMREGGDDKIIF_CSDLQGGIQYF	clonotype5
TTGGAACAGCTAGCCC-8	HN257	Metastatic	Dysfunctional	CAMREGGDDKIIF_CSDLQGGIQYF	clonotype5
AAGCCGCTCGCTTGTC-7	HN257	Primary	Dysfunctional	CAMSSDRGSTLGRLYF_CASSFQPPGLREETQYF	clonotype6
AATCCAGCATTACGAC-7	HN257	Primary	Pre-dysfunctional	CAMSSDRGSTLGRLYF_CASSFQPPGLREETQYF	clonotype6
CAGCTGGGTACTTGAC-7	HN257	Primary	Transitional	CAMSSDRGSTLGRLYF_CASSFQPPGLREETQYF	clonotype6
TCGCGTTCACGAGGTA-8	HN257	Metastatic	Transitional	CAMSSDRGSTLGRLYF_CASSFQPPGLREETQYF	clonotype6
ATTATCCCAGACTCGC-8	HN257	Metastatic	Dysfunctional	CAALNAGNMLTF_CASSVDASGYYEQYF	clonotype7
GATCGATGTTTAGGAA-8	HN257	Metastatic	Dysfunctional	CAALNAGNMLTF_CASSVDASGYYEQYF	clonotype7
CAGCGACAGATCCCAT-8	HN257	Metastatic	Dysfunctional	CAALNAGNMLTF_CASSVDASGYYEQYF	clonotype7
CAGAGAGCAAACTGTC-7	HN257	Primary	Transitional	CALILMDSSYKLIF_CASSLDRAYGYTF	clonotype8
GATGAAACAATCCGAT-8	HN257	Metastatic	Dysfunctional	CALILMDSSYKLIF_CASSLDRAYGYTF	clonotype8
GGGAGATGTCTCCCTA-8	HN257	Metastatic	Dysfunctional	CALILMDSSYKLIF_CASSLDRAYGYTF	clonotype8
TCGAGGCAGGTTACCT-8	HN257	Metastatic	Transitional	CASKIAGGVDTQYF	clonotype9
GAAGCAGAGGATGGAA-8	HN257	Metastatic	Transitional	CASKIAGGVDTQYF	clonotype9
CAGAATCCAAGGGTCA-8	HN257	Metastatic	Pre-dysfunctional	CASKIAGGVDTQYF	clonotype9
CACACCTAGAATCTCC-8	HN257	Metastatic	Dysfunctional	CATVKLRDSGTYKYIF_CASSIDVSYNEQFF	clonotype10
GTGTGCGAGGAGTTTA-8	HN257	Metastatic	Dysfunctional	CATVKLRDSGTYKYIF_CASSIDVSYNEQFF	clonotype10
TCAGCAATCGGTGTTA-8	HN257	Metastatic	Dysfunctional	CATVKLRDSGTYKYIF_CASSIDVSYNEQFF	clonotype10
TGGACGCAGTTACCCA-8	HN257	Metastatic	Pre-dysfunctional	CAVGDLYSGAGSYQLTF_CASKIAGGVDTQYF	clonotype11
GGGACCTTCCTTTCGG-7	HN257	Primary	Transitional	CAVGDLYSGAGSYQLTF_CASKIAGGVDTQYF	clonotype11
CAACTAGTCTGATTCT-8	HN257	Metastatic	Pre-dysfunctional	CAVGDLYSGAGSYQLTF_CASKIAGGVDTQYF	clonotype11
ACGCCAGCACGGTTTA-7	HN257	Primary	Dysfunctional	CSGQAGEQYF	clonotype12
CATGCCTGTAGTACCT-7	HN257	Primary	Dysfunctional	CSGQAGEQYF	clonotype12
TTCTCCTGTACGCTGC-7	HN257	Primary	Dysfunctional	CSGQAGEQYF	clonotype12
CATATGGTCTTGTTTG-8	HN257	Metastatic	Pre-dysfunctional	CAEIQSNTGGFKTIF_CASSQFSVPTDTQYF	clonotype13
GTCCTCAAGTGCGTGA-7	HN257	Primary	Pre-dysfunctional	CAEIQSNTGGFKTIF_CASSQFSVPTDTQYF	clonotype13
ACTGAGTTCAGTACGT-8	HN257	Metastatic	Dysfunctional	CAFMKGNSNSGYALNF_CASMASGSYFTDTQYF	clonotype14
TTAGGACTCGTGGACC-8	HN257	Metastatic	Transitional	CAFMKGNSNSGYALNF_CASMASGSYFTDTQYF	clonotype14
GGCGTGTTCTACTATC-8	HN257	Metastatic	Transitional	CAGVRGSARQLTF_CASSYSLGGYEQYF	clonotype15
GTCGTAAGTGGCGAAT-8	HN257	Metastatic	Pre-dysfunctional	CAGVRGSARQLTF_CASSYSLGGYEQYF	clonotype15
TCGGTAACATTCCTGC-8	HN257	Metastatic	Transitional	CASNTGTSGELFF	clonotype16
AGAGCGATCTGCGGCA-7	HN257	Primary	Dysfunctional-proliferative	CASNTGTSGELFF	clonotype16
ATTGGACCACTTAACG-7	HN257	Primary	Pre-dysfunctional	CASSPQSWNEQFF	clonotype17
ATTTCTGAGCGTGAAC-7	HN257	Primary	Dysfunctional	CASSPQSWNEQFF	clonotype17
TGCACCTCACGTCAGC-8	HN257	Metastatic	Pre-dysfunctional	CASSPRGYTGELFF	clonotype18
GTCGGGTAGGGTATCG-8	HN257	Metastatic	Pre-dysfunctional	CASSPRGYTGELFF	clonotype18
TGCACCTGTTCAGTAC-8	HN257	Metastatic	Dysfunctional	CATTMNYGGSQGNLIF_CASSQGNEQYF	clonotype19
CTAATGGCAGCTCCGA-8	HN257	Metastatic	Dysfunctional	CATTMNYGGSQGNLIF_CASSQGNEQYF	clonotype19
AGCTCTCTCGGACAAG-7	HN257	Primary	Pre-dysfunctional	CAVEDRDFNKFYF_CASSYTATPGNTIYF	clonotype20
TAGTGGTAGTGTGAAT-7	HN257	Primary	Dysfunctional	CAVEDRDFNKFYF_CASSYTATPGNTIYF	clonotype20
CTCATTACAGTCGTGC-8	HN257	Metastatic	Transitional	CAVNAKDSNYQLIW_CASSSPRLAGGYSYNEQFF	other clones
TAGAGCTTCATCTGCC-8	HN257	Metastatic	Transitional	CAVNAKDSNYQLIW_CASSSPRLAGGYSYNEQFF	other clones
GTGCTTCGTACATGTC-8	HN257	Metastatic	Dysfunctional	CAYRVITQGGSEKLVF_CASSRAGALLYGYTF	other clones
GAAATGAGTAGCTTGT-8	HN257	Metastatic	Dysfunctional	CAYRVITQGGSEKLVF_CASSRAGALLYGYTF	other clones
CTTCTCTAGGCTATCT-8	HN257	Metastatic	Dysfunctional	CLVGDNQAGTALIF_CASRPGLSNTGELFF	other clones
TATCAGGGTAGAGGAA-7	HN257	Primary	Dysfunctional	CLVGDNQAGTALIF_CASRPGLSNTGELFF	other clones
CTCACACCAGATGGCA-8	HN257	Metastatic	Transitional	CAAARILAGGTSYGKLTF_CAVRARDDKIIF_CASSLERAGNQPQHF_CSARDTDRTDTQYF	other clones
CCATTCGCATGGTAGG-8	HN257	Metastatic	Pre-dysfunctional	CAAATLQGAQKLVF_CASSLLALLDTQYF	other clones
CATTCGCTCACTATTC-8	HN257	Metastatic	Naive-like	CAADAGNMLTF_CATSDSIRDRGQGANVLTF	other clones
CGAGCCAGTATCACCA-7	HN257	Primary	Pre-dysfunctional	CAADPLNNAGNMLTF	other clones
GACACGCCAGTTCATG-8	HN257	Metastatic	Transitional	CAAIPGTALIF_CASSYGVGSYEQYF_CSGQEGNQPQHF	other clones
CTCGAGGTCCACTCCA-7	HN257	Primary	Transitional	CAAKGAAGNKLTF_CASSLGREDTQYF_CASSQDGGRGETQYF	other clones
CTCGTCATCGTCTGCT-8	HN257	Metastatic	Naive-like	CAAKGGGSQGNLIF_CAVSELGGSQGNLIF_CASSVGYNEQFF	other clones
ATGCGATCAAGGTTCT-7	HN257	Primary	Dysfunctional	CAAMDSNYQLIW_CSATTGQENQPQHF	other clones
TACCTATAGACTAGGC-7	HN257	Primary	Pre-dysfunctional	CAANPSTGGFKTIF_CASTLHEQYF	other clones
CTGATCCCATGGTTGT-8	HN257	Metastatic	Memory	CAANTGNQFYF_CAVNRGGGNKLTF_CASSDRDTQYF_CASSLGINQPQHF	other clones
GGGAGATAGATGTCGG-7	HN257	Primary	Transitional	CAAPDYNQGGKLIF_CASSISGNSYNEQFF_CSAPTSSYNEQFF	other clones
GGCTGGTGTATATGAG-7	HN257	Primary	Pre-dysfunctional	CAAPSNYQLIW_CASSVVEGAYGYTF	other clones
AGGTCCGAGTGTCCCG-8	HN257	Metastatic	Naive-like	CAAPTGTASKLTF_CAVRGLNSGYSTLTF_CASSPQGIGDTIYF_CASSPSGQTDYGYTF	other clones
CCTTTCTGTGCCTTGG-8	HN257	Metastatic	Pre-dysfunctional	CAARPQGTGNQFYF_CASSLILGGELFF	other clones
CAGCATAGTAGTGAAT-7	HN257	Primary	Pre-dysfunctional	CAARSSNTGKLIF_CASSLVTAQPQHF	other clones
TCTTTCCTCTAACTCT-8	HN257	Metastatic	Dysfunctional-proliferative	CAASALQGAQKLVF_CAMRPIESFGNVLHC_CASSLIRGGKLFF_CASSPGQGAITDTQYF	other clones
TCGCGTTGTGCCTGGT-7	HN257	Primary	Transitional	CAASFSGGSNYKLTF_CASSYAGSGANVLTF	other clones
GATGCTATCTGCAGTA-7	HN257	Primary	Dysfunctional	CAASLGGEKLTF_CSARAGDRKYEQYF	other clones
GCTGCTTGTAGCGCAA-8	HN257	Metastatic	Pre-dysfunctional	CAASMSPNFVF_CASSIDPGGETEAFF	other clones
CTCGAAACACTGCCAG-7	HN257	Primary	Transitional	CAASYNQGGKLIF_CSASSPTSGVYNEQFF	other clones
TCGCGTTGTCGCTTCT-8	HN257	Metastatic	Dysfunctional-proliferative	CAATGGTSYGKLTF_CAMREQNSGYALNF_CASSQEGTNEKLFF_CSARDYGTPWVYF	other clones
GTACTTTAGCCAGTTT-7	HN257	Primary	Transitional	CAAWEEYGNKLVF_CASSTGLRDEQYF	other clones
CGAACATTCAACACTG-8	HN257	Metastatic	Naive-like	CAAYGNNRLAF_CASSRTATYPSGNTIYF_CASSVEERGSGRSVTQYF	other clones
AAAGCAACAGTATCTG-8	HN257	Metastatic	Pre-dysfunctional	CAAYRGSSNTGKLIF_CASSLRERSYEQYF	other clones
CCGTTCACACCAGGTC-7	HN257	Primary	Memory	CACINTNAGKSTF_CATFGNEKLTF_CASSGGRQQYF_CSASRAGGNEQYF	other clones
CAACTAGGTCATTAGC-7	HN257	Primary	Transitional	CACRTPNTGELFF	other clones
CCACGGAGTACTTCTT-7	HN257	Primary	Dysfunctional	CADGSSNTGKLIF_CASSQGRVTDTQYF	other clones
CGATTGAAGGCAGGTT-7	HN257	Primary	Dysfunctional	CAEANNFNKFYF_CASSSGSAPDTQYF	other clones
CAACCTCGTGGTCCGT-7	HN257	Primary	Transitional	CAEFYTDKLIF_CASKAGSSYNEQFF_CATSDRQHNQPQHF	other clones
ACACCAATCATTGCCC-7	HN257	Primary	Pre-dysfunctional	CAEGGTSYGKLTF_CASSSTTDYADEQFF_CAWSVDRGHYEQYF	other clones
CGTTAGATCCGGGTGT-8	HN257	Metastatic	Dysfunctional	CAEKETSYDKVIF_CASSQNRGGNTIYF	other clones
TGAGCATTCCAGAGGA-8	HN257	Metastatic	Naive-like	CAENLGNSGGSNYKLTF_CASSSPQETQYF	other clones
GCTCTGTAGGGCATGT-7	HN257	Primary	Pre-dysfunctional	CAENMIHNFNKFYF_CASSDRDRGLDEQYF	other clones
ACAGCCGGTTATGTGC-8	HN257	Metastatic	Pre-dysfunctional	CAENTPQAAGNKLTF_CASSQDAGNTEAFF	other clones
CTGCGGACAACACCCG-7	HN257	Primary	Naive-like	CAERTGSARQLTF_CAGYNFNKFYF_CASSLEGPGIYGYTF	other clones
GTTTCTATCAACACTG-8	HN257	Metastatic	Pre-dysfunctional	CAESGASSNSNSGYALNF_CAVRVIYGGATNKLIF_CASSPTGNPGQPQHF_CASSRDRGYGYTF	other clones
ACACCCTCAGCCAGAA-8	HN257	Metastatic	Dysfunctional	CAESISNQFYF_CSGKPGNYYEQYF	other clones
CATTCGCGTAGAGGAA-7	HN257	Primary	Dysfunctional	CAESNDYKLSF_CASRYVWDEDGYTF	other clones
GTGTTAGCAACCGCCA-7	HN257	Primary	Transitional	CAESRNKLVF_CAVPNSGGGADGLTF_CASRSGASTDTQYF	other clones
TACGGGCCAAGTTGTC-7	HN257	Primary	Transitional	CAESSRSSASKIIF_CSARPQGRDSGNTIYF	other clones
TTTACTGGTAATAGCA-7	HN257	Primary	Pre-dysfunctional	CAESYGAQKLVF_CAISAGQGVSYEQYF	other clones
CGAGCCATCCTTCAAT-7	HN257	Primary	Pre-dysfunctional	CAETPGGYQKVTF_CASSLYAPGTSNYGYTF	other clones
ATCCACCTCGGCGCAT-8	HN257	Metastatic	Transitional	CAEWHDYKLSF_CSARAPPGQTSTDTQYF	other clones
GCATGTACAACTGCTA-8	HN257	Metastatic	Transitional	CAEYEDQGGKLIF_CASSPAGGRYTQYF	other clones
CGGTTAATCTCGGACG-7	HN257	Primary	Pre-dysfunctional	CAFDSGAGSYQLTF_CASSEAWEQYF	other clones
CCACGGACAGCGTTCG-8	HN257	Metastatic	Pre-dysfunctional	CAFMKHGKPMLNYGGSQGNLIF_CASSYGGLGKSAYEQYF	other clones
CTTACCGGTAGTACCT-8	HN257	Metastatic	Dysfunctional	CAFMQTQGGSEKLVF_CAGPGNYGQNFVF_CASSPGQGAITDTQYF_CSARMADEYQYF	other clones
CTCTGGTTCCTTAATC-8	HN257	Metastatic	Dysfunctional	CAFMTYTGANSKLTF_CAPAGGTSYGKLTF_CASSETSGSGNEQFF	other clones
GGATTACAGTGTCTCA-8	HN257	Metastatic	Dysfunctional	CAFMTYTGANSKLTF_CASSETSGSGNEQFF	other clones
TCAGCTCCAAGCTGTT-8	HN257	Metastatic	Pre-dysfunctional	CAFRIIQGAQKLVF_CASSPGTGYEQYF	other clones
CCTTCGAAGGCGCTCT-7	HN257	Primary	Memory	CAFSTWNNNARLMF_CASSSVAGKGEQFF	other clones
GTTCGGGGTAATCGTC-8	HN257	Metastatic	Pre-dysfunctional	CAFTHTLTQGGSEKLVF_CASSQDVGLAVSSYEQYF	other clones
ACTGAGTTCCAGAGGA-7	HN257	Primary	Dysfunctional	CAGPGNYGQNFVF_CAMRPIESFGNVLHC_CASSPGQGAITDTQYF	other clones
CAGATCAGTTGCGTTA-7	HN257	Primary	Transitional	CAGQDTRTNAGKSTF_CASSPPLAGAGELFF_CSVDSKSAIYF	other clones
GTAACGTGTCAGTGGA-8	HN257	Metastatic	Pre-dysfunctional	CAGRNAGNNRKLIW_CAVEAFNDYKLSF_CATSRDRGSGETQYF	other clones
CTTACCGAGACAAAGG-7	HN257	Primary	Pre-dysfunctional	CAGSNAGKSTF_CASSYGLAGASYNEQFF	other clones
ACACCGGTCTCAACTT-7	HN257	Primary	Transitional	CAHMDSNYQLIW_CATKREEVTGELFF	other clones
TCTCTAATCACTATTC-7	HN257	Primary	Dysfunctional	CAIKTGGSYIPTF_CASSPTGGDATSEQFF	other clones
ACGGAGAAGCTCAACT-7	HN257	Primary	Dysfunctional	CAISEPGTARDTQYF	other clones
TCAGGATAGTCCAGGA-8	HN257	Metastatic	Pre-dysfunctional	CALLGFNKFYF_CASSLVLTATDTQYF_CASSSLTGTVSGNEQFF	other clones
AACTCCCTCCAAACAC-7	HN257	Primary	Pre-dysfunctional	CALLGSGAGSYQLTF_CAVNALYSGGGADGLTF_CASSPQTEEVEKLFF_CSVARTSRQETQYF	other clones
AGGGAGTAGGAATGGA-7	HN257	Primary	Pre-dysfunctional	CALRKSTTGNQFYF_CASSLRGLQETQYF	other clones
CGTTGGGTCTTAACCT-7	HN257	Primary	Dysfunctional	CALRMDSSYKLIF_CASSLEGGKGTEAFF	other clones
TGAGGGATCAGGTAAA-8	HN257	Metastatic	Naive-like	CALRSTSGGYNKLIF_CALSARMDSNYQLIW_CAISESRTPQETQYF	other clones
AATCCAGGTTATTCTC-7	HN257	Primary	Transitional	CALSAYILTGGGNKLTF_CASRDHSGVNYGYTF	other clones
AACTTTCTCTACCTGC-7	HN257	Primary	Naive-like	CALSEAAGNKLTF_CASSLSGLAYTGELFF	other clones
CGGACTGGTTCGCTAA-8	HN257	Metastatic	Transitional	CALSEAILTGGGNKLTF_CASSVEAGGPSSGELFF	other clones
AGCGGTCTCACGAAGG-8	HN257	Metastatic	Pre-dysfunctional	CALSENAGNNRKLIW_CASSQVPGTTQGGNEQFF	other clones
CAGCGACCAAGCCCAC-7	HN257	Primary	Memory	CALSENSDGQKLLF_CASSPTGSLAKNIQYF	other clones
CGAATGTCATCAGTAC-8	HN257	Metastatic	Naive-like	CALSEQGGADGLTF_CASSLGLAYNEQFF	other clones
TCCCGATCATTGGCGC-7	HN257	Primary	Pre-dysfunctional	CALSEVNDMRF_CASSPTPPRLAPLPDTQYF	other clones
CGCTATCCAGCCACCA-8	HN257	Metastatic	Naive-like	CALSGNDYKLSF_CASSFLGTGGNEQYF	other clones
AGGCCACGTGAGTGAC-7	HN257	Primary	Transitional	CALSLGNTGGFKTIF_CAVRNNNARLMF_CASSFLPGRVKYNEQFF_CASSTRDGIYNEQFF	other clones
ACATGGTCACACGCTG-8	HN257	Metastatic	Transitional	CALSSGSARQLTF_CASSPIRTAATNEKLFF	other clones
GCACATACAGTAAGAT-8	HN257	Metastatic	Naive-like	CALTLNSGYALNF_CASSSTGGGLATYTDTQYF	other clones
ACACCGGAGCCAACAG-7	HN257	Primary	Transitional	CALYTPGGSYIPTF_CAVSEIEGYQKVTF_CASSLTGGGNQPQHF_CATSRLAGETQYF	other clones
GATCGATGTCCATGAT-8	HN257	Metastatic	Transitional	CAMANYGGSQGNLIF_CVVSELYSGGGADGLTF_CASSPQLAGGEQYF_CASSSLAGEADTQYF	other clones
GTGGGTCTCACCCGAG-7	HN257	Primary	Transitional	CAMKTSYDKVIF_CASSRGGSYTQYF	other clones
GAACCTATCAGTCAGT-7	HN257	Primary	Transitional	CAMRAIPGAGSYQLTF_CASSEGDNYGYTF_CASSLAAVSSTDTQYF	other clones
TCTGGAAGTTAAAGTG-8	HN257	Metastatic	Transitional	CAMREDINQFYF_CASSLSSGTSGRGTDTQYF	other clones
GTGCATATCAACACAC-7	HN257	Primary	Memory	CAMREFSGGYNKLIF_CASTLTSGREDTQYF	other clones
TCGGTAAGTTGGGACA-8	HN257	Metastatic	Dysfunctional-proliferative	CAMREGGDDKIIF_CASALAQGTYTF_CSDLQGGIQYF	other clones
GGGCACTCACTGAAGG-7	HN257	Primary	Dysfunctional	CAMREGGDDKIIF_CAVSFTGGGNKLTF_CSGQAGEQYF	other clones
CTGGTCTTCCTTCAAT-8	HN257	Metastatic	Dysfunctional	CAMREGGDDKIIF_CSALQGGKQFF	other clones
CTAGCCTTCCCTGACT-8	HN257	Metastatic	Pre-dysfunctional	CAMREGGIGDDKIIF_CATSRDRPNTEAFF	other clones
GGACAGACAGGTGCCT-8	HN257	Metastatic	Transitional	CAMREGTGRGYGKLTF_CASSLEQIAPNEKLFF	other clones
AGTGAGGGTGCGGTAA-8	HN257	Metastatic	Pre-dysfunctional	CAMRGHGGGSQGNLIF_CASDRGATNEKLFF	other clones
ATGGGAGGTCTCCATC-8	HN257	Metastatic	Pre-dysfunctional	CAMRGNLAAGNKLTF_CVASGTYKYIF_CASSFSGVNQPQHF_CASSPRTGWDTEAFF	other clones
TACTTGTGTTCCATGA-8	HN257	Metastatic	Dysfunctional	CAMRGPRAGGTSYGKLTF_CSAFLTTGAYEQYF	other clones
GAAGCAGTCTTCCTTC-7	HN257	Primary	Transitional	CAMRGSFLDQGGKLIF_CASSRRGTTTHEQFF	other clones
ACTTGTTCAATCAGAA-8	HN257	Metastatic	Dysfunctional	CAMRPIESFGNVLHC_CASSPGQGAITDTQYF	other clones
AAGGTTCCACTGTGTA-8	HN257	Metastatic	Transitional	CAMRVRAAGNKLTF_CASSMVSSAGGGELFF	other clones
CGTTAGAGTTGTTTGG-8	HN257	Metastatic	Naive-like	CAMSARYGQNFVF_CASSMSRDRVEQFF	other clones
CATGACAAGCCACGTC-8	HN257	Metastatic	Naive-like	CAMSGGGNKLTF_CASNLGGTDTQYF	other clones
TTAGGCACAAGTAGTA-8	HN257	Metastatic	Dysfunctional	CAMSREGGSEKLVF_CIVRLENTGNQFYF_CASERAYEQYF	other clones
CTCGAAAAGGCAAAGA-8	HN257	Metastatic	Naive-like	CAMTVNYGGSQGNLIF_CASSSARGDTGELFF	other clones
TTCTACAAGTTGAGTA-8	HN257	Metastatic	Transitional	CAPDNFNKFYF_CASSLPGNEQYF_CSARDGNGGERGYTF	other clones
CGAGCACCATGAGCGA-8	HN257	Metastatic	Dysfunctional-proliferative	CAPIGRFGSSASKIIF_CAVIRPDGQKLLF_CASSYSKVPYEQYF	other clones
GTACTTTAGATATACG-7	HN257	Primary	Pre-dysfunctional	CAPKAAGNKLTF_CSARPGQRTYEQYF	other clones
CCTCTGATCGGTCCGA-8	HN257	Metastatic	Pre-dysfunctional	CAPNRGGADGLTF_CAVNAQGGTSYGKLTF_CASSGLAGPDTQYF	other clones
GCTTCCAAGGGATGGG-7	HN257	Primary	Transitional	CAPSNTDKLIF_CASSLGRTGTDTQYF	other clones
TGGCGCAAGCTTCGCG-8	HN257	Metastatic	Pre-dysfunctional	CAQGDRDDKIIF_CASSYSGRQETQYF	other clones
CAGCTGGTCTTGTTTG-7	HN257	Primary	Pre-dysfunctional	CARLRSDGQKLLF_CASSYSRIPYEQYF	other clones
ACGATGTCACCACCAG-7	HN257	Primary	Transitional	CARLSGYALNF_CASSLSVTSGSYEQYF_CSASQAGLYEQYF	other clones
CCGGGATAGCATGGCA-7	HN257	Primary	Transitional	CASAGGQGPYNEQFF	other clones
ATAGACCCAGTAAGCG-8	HN257	Metastatic	Dysfunctional	CASAGNNRKLIW_CASSFGGPSYEQYF	other clones
GCGACCAAGGACATTA-7	HN257	Primary	Dysfunctional	CASDRDTDEKLFF_CSGQAGEQYF	other clones
ATCCGAACATATGCTG-7	HN257	Primary	Dysfunctional	CASGGRRDSPLHF_CASSLASGPPPNEQYF	other clones
AGGGAGTTCCGCTGTT-8	HN257	Metastatic	Naive-like	CASLSSNTGKLIF_CASSTTSYNEQFF	other clones
CGAGAAGAGCTACCGC-8	HN257	Metastatic	Transitional	CASNGGSAGVNEQYF	other clones
GACTAACGTCCGACGT-8	HN257	Metastatic	Naive-like	CASPQGGSEKLVF_CASSQVAGASTDTQYF	other clones
CGTTCTGGTAAGAGGA-7	HN257	Primary	Transitional	CASQVIYSNQPQHF	other clones
TAGTGGTTCATCACCC-7	HN257	Primary	Pre-dysfunctional	CASRSRGNIQYF	other clones
GGAGCAACACGTGAGA-7	HN257	Primary	Transitional	CASRSTGANYGYTF	other clones
CAAGATCTCCTGTAGA-7	HN257	Primary	Dysfunctional	CASSAPGQGIRGYTF	other clones
TCGCGAGTCTCGTTTA-8	HN257	Metastatic	Dysfunctional-proliferative	CASSDGQGVDYGYTF	other clones
AGATCTGAGGAATGGA-7	HN257	Primary	Transitional	CASSEALAGSYEQYF	other clones
CCGTGGAAGTACGACG-7	HN257	Primary	Pre-dysfunctional	CASSFDITGVAQYF	other clones
CATCGGGCAAGTCTAC-7	HN257	Primary	Pre-dysfunctional	CASSFLAGDFDEQFF_CASSPDWGARNEQFF	other clones
CTCGAGGGTTGGTTTG-8	HN257	Metastatic	Naive-like	CASSFQRRAGGYEQYF	other clones
AGAGTGGCACATGGGA-8	HN257	Metastatic	Transitional	CASSFRGRGIYEQYF	other clones
CATCAAGGTCTAGTGT-8	HN257	Metastatic	Dysfunctional	CASSGGWNEKLFF	other clones
CGGACTGTCGTCCAGG-7	HN257	Primary	Dysfunctional	CASSGKREPDNEQFF	other clones
GTGCAGCCAGGGAGAG-8	HN257	Metastatic	Naive-like	CASSHPAGNEQFF	other clones
TTAACTCGTGGGTATG-8	HN257	Metastatic	Dysfunctional	CASSIDVSYNEQFF	other clones
GAACATCCAGGTGGAT-7	HN257	Primary	Transitional	CASSLAYEQYF	other clones
TCTTCGGGTGCACGAA-8	HN257	Metastatic	Naive-like	CASSLEGQYTEAFF	other clones
GTGCTTCAGCGATAGC-7	HN257	Primary	Dysfunctional	CASSLEGRNYGYTF	other clones
CTCGTCAGTTAGTGGG-7	HN257	Primary	Dysfunctional	CASSLELAGNEQFF	other clones
TTAACTCGTACGCTGC-7	HN257	Primary	Naive-like	CASSLGIPNTEAFF	other clones
GGAACTTTCCGAGCCA-7	HN257	Primary	Pre-dysfunctional	CASSLGRALRNTIYF	other clones
GGGTTGCCACAGGTTT-7	HN257	Primary	Pre-dysfunctional	CASSLGTGRSYNEQFF	other clones
TGCTACCTCCTATTCA-8	HN257	Metastatic	Naive-like	CASSLGVGMNEQFF	other clones
CACCTTGAGCAGGTCA-8	HN257	Metastatic	Naive-like	CASSLPAGEQFF	other clones
ACGAGCCGTTCGTTGA-7	HN257	Primary	Dysfunctional	CASSLRLAETGELFF	other clones
CTAACTTCAGCTATTG-8	HN257	Metastatic	Naive-like	CASSLSGFAGNEQFF	other clones
AAAGATGCATATACGC-7	HN257	Primary	Pre-dysfunctional	CASSLSRGDTGELFF	other clones
ACGCAGCAGTATCGAA-7	HN257	Primary	Pre-dysfunctional	CASSLSSIREQYF	other clones
GCAGCCAAGTGAACGC-7	HN257	Primary	Dysfunctional	CASSLSVTSGSYEQYF	other clones
CTCGTACTCGGAGCAA-7	HN257	Primary	Dysfunctional	CASSNTGNQFYF_CASSLEARNYGYTF	other clones
AGGTCCGGTAAGTTCC-7	HN257	Primary	Transitional	CASSPGGGVRNIQYF_CASSQVTVSSYNEQFF	other clones
GTGCAGCAGATCTGCT-8	HN257	Metastatic	Transitional	CASSPGRLGGHEQYF_CSVWDRENTEAFF	other clones
GTCGTAATCCACTGGG-8	HN257	Metastatic	Transitional	CASSPGTGYEQYF	other clones
GTCATTTGTGACTACT-7	HN257	Primary	Pre-dysfunctional	CASSPPGHTGELFF	other clones
TAGTTGGGTTCCGGCA-8	HN257	Metastatic	Transitional	CASSQDGGRGETQYF_CATRLRLNTEAFF	other clones
TGAGCCGCACGTTGGC-7	HN257	Primary	Transitional	CASSQDGGRYNEQFF_CSARRAQETQYF	other clones
TAAGCGTAGCAAATCA-8	HN257	Metastatic	Naive-like	CASSQDRQGATEAFF	other clones
GTATTCTTCTTGTCAT-8	HN257	Metastatic	Pre-dysfunctional	CASSQDVGLAVSSYEQYF	other clones
AGAGCGACAGTGAGTG-8	HN257	Metastatic	Transitional	CASSQFPILPGSSPLHF	other clones
TGTGGTATCAGTTGAC-7	HN257	Primary	Pre-dysfunctional	CASSQFSVPTDTQYF	other clones
ACGAGCCTCTTCGAGA-7	HN257	Primary	Transitional	CASSQGRSRVTDTQYF	other clones
TTAGGCAAGGGTCTCC-8	HN257	Metastatic	Memory	CASSQVTGPTYEQYF	other clones
AGAGCGAAGGCCATAG-8	HN257	Metastatic	Pre-dysfunctional	CASSSGTSGSRGDTQYF	other clones
AGCTCTCTCACGGTTA-7	HN257	Primary	Transitional	CASSSPRLAGGYSYNEQFF	other clones
TTTGCGCAGACCCACC-8	HN257	Metastatic	Naive-like	CASSSPTSGSQETQYF	other clones
TCACAAGTCATTGCGA-8	HN257	Metastatic	Naive-like	CASSSRGHNNEQFF	other clones
GAAGCAGCAGGGCATA-8	HN257	Metastatic	Pre-dysfunctional	CASSSWSPGEWYETQYF	other clones
ACGGGCTCAAGCGAGT-8	HN257	Metastatic	Transitional	CASSTLAGQEETQYF_CSATRAGSSYNEQFF	other clones
GGGTTGCCATATGCTG-8	HN257	Metastatic	Pre-dysfunctional	CASSVEAGGPSSGELFF	other clones
GTAGGCCGTGACCAAG-7	HN257	Primary	Pre-dysfunctional	CASSVNRNTEAFF	other clones
CCCAATCTCAGCTCGG-8	HN257	Metastatic	Pre-dysfunctional	CASSVTDYEQYF_CASSVYLADQETQYF	other clones
TTAGGACGTCTGATCA-8	HN257	Metastatic	Naive-like	CASSYGLLGGYEQYF_CISVPEALPDLAFF	other clones
CCTTCGACATGGGAAC-7	HN257	Primary	Pre-dysfunctional	CASTSSWGILGGYTF	other clones
CTTAGGATCAGTTGAC-8	HN257	Metastatic	Transitional	CATDAEGYQLIW_CASSVNRNTEAFF	other clones
TGGCGCAAGACAAGCC-8	HN257	Metastatic	Pre-dysfunctional	CATDASDSGGGADGLTF_CASSVDDNEQFF	other clones
CACCACTCAATGTAAG-7	HN257	Primary	Dysfunctional	CATDDWSNQFYF_CATSDRQHNQPQHF	other clones
AGCATACTCCGGCACA-8	HN257	Metastatic	Pre-dysfunctional	CATDSNDYKLSF_CASSSQVNTEAFF	other clones
AGGTCATTCCCACTTG-8	HN257	Metastatic	Pre-dysfunctional	CATEANFGNEKLTF_CATSKIAGETQYF	other clones
CACACAAAGTTGTCGT-7	HN257	Primary	Transitional	CATEENFGNEKLTF_CAVEEGNKLTF_CATSRLAGETQYF_CSAKTTLAGVGPYNEQFF	other clones
TTTCCTCTCCGGCACA-7	HN257	Primary	Pre-dysfunctional	CATEGNFGNEKLTF	other clones
AATCCAGAGCTAGCCC-8	HN257	Metastatic	Transitional	CATEGNFGNEKLTF_CASSFGLSTDTQYF_CASSYYGAVGYEQYF	other clones
CAGCGACGTAGTAGTA-8	HN257	Metastatic	Transitional	CATEGNFGNEKLTF_CATSSTAGETQYF	other clones
CGTCCATTCGTGGGAA-8	HN257	Metastatic	Naive-like	CATGGTGANSKLTF_CASSRPSGSSYNEQFF	other clones
TGGTTCCGTTACGCGC-7	HN257	Primary	Transitional	CATGQVHGNTIYF	other clones
CATGCCTTCCATGCTC-8	HN257	Metastatic	Dysfunctional	CATHGSGKLIF_CASSLSSIREQYF	other clones
GCCAAATCAGGCAGTA-8	HN257	Metastatic	Transitional	CATHTGGGNKLTF_CASNTGTSGELFF_CASSLGPAGGSYEQYF	other clones
CGTTCTGCACCATGTA-7	HN257	Primary	Pre-dysfunctional	CATLKAAGNKLTF_CASSSGPTHLQFF	other clones
CGATGGCCACTTACGA-8	HN257	Metastatic	Transitional	CATLKAAGNKLTF_CAVNPYGNNRLAF_CASQGGTPSYEQYF	other clones
TGAGGGAAGCGATATA-8	HN257	Metastatic	Dysfunctional	CATPPGGSNYKLTF_CASEPGTGTSGANVLTF	other clones
AGAATAGGTTTCGCTC-8	HN257	Metastatic	Naive-like	CATSDLTGTSRIGEQFF	other clones
CTTCTCTTCGTGGACC-7	HN257	Primary	Pre-dysfunctional	CATSRFGGETQYF	other clones
CATGACATCAGTCCCT-7	HN257	Primary	Transitional	CATSYSSNTEAFF	other clones
GAACCTACATTACCTT-7	HN257	Primary	Dysfunctional	CATTMNYGGSQGNLIF_CASHDRESRGGYTF_CASSQGNEQYF	other clones
AGTGTCAAGAGTCTGG-8	HN257	Metastatic	Transitional	CAVAFSNDYKLSF_CASSLTAYRDRGTDTQYF	other clones
ACGGAGATCCGCGTTT-8	HN257	Metastatic	Transitional	CAVAVRGSQGNLIF_CASSISSGSRNEQFF	other clones
TGAGGGAAGGACCACA-8	HN257	Metastatic	Transitional	CAVDPSNTGKLIF_CASSLALTGPLPYEQYF	other clones
ATGCGATGTGTTCGAT-8	HN257	Metastatic	Pre-dysfunctional	CAVDPSNTGKLIF_CAVGKDHGGSQGNLIF_CASSLALTGPLPYEQYF_CASSVEAGGPSSGELFF	other clones
CTCGAAAAGTTGTCGT-8	HN257	Metastatic	Pre-dysfunctional	CAVEDRADSWGKFQF_CVVSDFGAAGNKLTF_CASSPPEGGESKTQYF	other clones
GGCAATTCAGTATGCT-7	HN257	Primary	Dysfunctional	CAVEGGTDKLIF_CSASRTARYQETQYF	other clones
GTCCTCAGTGTTCTTT-8	HN257	Metastatic	Dysfunctional	CAVERDSGGSNYKLTF_CASSHRVWGVSGNTIYF	other clones
CCAATCCTCTTTACGT-8	HN257	Metastatic	Pre-dysfunctional	CAVEYNQGGKLIF_CASSEALGLANTIYF	other clones
AGGGAGTAGTCTCGGC-8	HN257	Metastatic	Naive-like	CAVFTGGGNKLTF_CASSLEAGIFYYGYTF	other clones
CGGTTAACAACGATCT-8	HN257	Metastatic	Naive-like	CAVGNTGNQFYF_CSARARDREAAPDTQYF	other clones
ACGCCGAGTCCGTTAA-8	HN257	Metastatic	Dysfunctional	CAVGPDNFGNEKLTF_CASSEALGLANTIYF	other clones
TTCTACATCCACTGGG-8	HN257	Metastatic	Naive-like	CAVGTLSGNTPLVF_CAVSDLSSNDYKLSF_CAISAPSRGGEDTEAFF_CASSPRGYTGELFF	other clones
GTATCTTTCCGCATCT-8	HN257	Metastatic	Dysfunctional	CAVHRSQKVTF	other clones
TAAGAGAAGACCACGA-8	HN257	Metastatic	Pre-dysfunctional	CAVHRSQKVTF_CASSQDLTITSGNTIYF	other clones
CAAGAAATCGGTGTCG-7	HN257	Primary	Pre-dysfunctional	CAVIHGGSQGNLIF_CASSVTGQPHNSPLHF	other clones
CAGCCGAAGAGTCGGT-7	HN257	Primary	Transitional	CAVKEGGSSNTGKLIF_CASSFGTNYGYTF	other clones
CACAGGCTCCAGATCA-8	HN257	Metastatic	Transitional	CAVKFMDTGRRALTF_CATSESGTESYTF	other clones
CACATAGAGAAGCCCA-8	HN257	Metastatic	Pre-dysfunctional	CAVLGSNYQLIW	other clones
CGCGGTAGTATTCTCT-7	HN257	Primary	Transitional	CAVLSGAGSYQLTF_CASSLEGRHTDTQYF	other clones
CCCAATCCACCAACCG-8	HN257	Metastatic	Transitional	CAVMDSNYQLIW_CASSMGLAGYEQYF	other clones
TGACTTTTCCAAGCCG-7	HN257	Primary	Memory	CAVMDSNYQLIW_CSALGGASGSQETQYF_CSARGGEYQPQHF	other clones
ACGAGCCCAAACGCGA-8	HN257	Metastatic	Transitional	CAVNAGNMLTF_CASSQDGGRGETQYF	other clones
TGCCAAATCCTTTCTC-8	HN257	Metastatic	Dysfunctional	CAVNAGNTGGFKTIF_CATSLGTSPDTQYF	other clones
CGGAGCTTCGAGGTAG-7	HN257	Primary	Pre-dysfunctional	CAVNGQGSSNTGKLIF_CAISGDRLGANVLTF	other clones
TGCCCATTCAGGCAAG-8	HN257	Metastatic	Naive-like	CAVNMGLNTGTASKLTF_CSARRWNTEAFF	other clones
ATCACGAGTTGATTCG-7	HN257	Primary	Pre-dysfunctional	CAVNMGRGYDYKLSF_CASSYRDGYTF	other clones
TTTATGCAGATGTAAC-8	HN257	Metastatic	Memory	CAVNRGYQKVTF_CASSQEQNTEAFF	other clones
CCAGCGAAGGCTAGCA-8	HN257	Metastatic	Transitional	CAVNVGAAGNKLTF_CAGGVQARGEQYF	other clones
TCAGGTAAGTTTAGGA-7	HN257	Primary	Dysfunctional	CAVRDAWKGSQGNLIF_CSALAGVADTQYF	other clones
TGCGGGTAGTGCCAGA-8	HN257	Metastatic	Naive-like	CAVRDRDDKIIF_CASSLEPKPLHEQYF_CASSPSGTGGWEQYF	other clones
TTGTAGGAGGGTCGAT-7	HN257	Primary	Transitional	CAVRDRGSSASKIIF_CSARANTGLHNEQFF	other clones
ATGCGATAGCTTCGCG-8	HN257	Metastatic	Dysfunctional	CAVRDRRQAGTALIF_CASSESANTEAFF	other clones
TTCTCAATCTATCGCC-8	HN257	Metastatic	Transitional	CAVRDSNYQLIW_CASSDSGTSGDEQFF	other clones
GGAATAACATGCATGT-8	HN257	Metastatic	Naive-like	CAVRFRSSNTGKLIF_CASVRLAGVYNEQFF	other clones
TACAGTGCAATGTTGC-7	HN257	Primary	Dysfunctional	CAVRHDSGAGSYQLTF_CASSLAARLYNEQFF_CASSLGGGANVLTF	other clones
CGTTGGGAGCACCGCT-7	HN257	Primary	Dysfunctional	CAVRHDSGAGSYQLTF_CASSLGGGANVLTF	other clones
TCTCTAATCGCGATCG-8	HN257	Metastatic	Pre-dysfunctional	CAVRKRADGQKLLF_CASSLWGNTEAFF	other clones
CTGATCCGTTTAGCTG-7	HN257	Primary	Pre-dysfunctional	CAVRNNNARLMF_CASNTGTSGELFF	other clones
CCAATCCTCCACGTTC-8	HN257	Metastatic	Transitional	CAVRNNYQLIW_CSARDKEGATYNEQFF	other clones
CTGATAGGTGGTCTCG-7	HN257	Primary	Memory	CAVRNTGNQFYF_CSARRLAHYNEQFF	other clones
GCATGTAGTTAAGGGC-8	HN257	Metastatic	Transitional	CAVRPPVGASNTGKLIF_CASREGGLNTEAFF	other clones
AGCTTGAGTAACGACG-8	HN257	Metastatic	Dysfunctional	CAVRTYSTLTF_CASSLEGLAGVSEQYF	other clones
ATTTCTGTCTCTAGGA-8	HN257	Metastatic	Pre-dysfunctional	CAVRVRFSDGQKLLF_CSARGDEQYF	other clones
CCAGCGATCCTCCTAG-8	HN257	Metastatic	Transitional	CAVRYYTGTASKLTF_CASSLGTSGSGEQYF	other clones
CCACCTAAGCCGTCGT-8	HN257	Metastatic	Naive-like	CAVSDLGDYKLSF_CASSPGGSYNEQFF	other clones
GGCTCGACAAGACACG-8	HN257	Metastatic	Transitional	CAVSFKAAGNKLTF_CASSLELAGETQYF	other clones
GTATTCTGTGCCTGGT-7	HN257	Primary	Pre-dysfunctional	CAVSFTGGGNKLTF_CASSLVDYSLEQYF	other clones
CATGCCTCAATAGCGG-8	HN257	Metastatic	Pre-dysfunctional	CAVSLSSNTGKLIF_CASRGQAHYNEQFF	other clones
TGACTTTAGGGTGTGT-8	HN257	Metastatic	Naive-like	CAVSNSNDYKLSF_CAVVTNNNARLMF_CASSFSGITDTQYF	other clones
TCGCGAGTCGCCAGCA-8	HN257	Metastatic	Pre-dysfunctional	CAVSPPNAGNNRKLIW_CATSQKRDEQFF	other clones
TGCGTGGTCAACGGCC-8	HN257	Metastatic	Pre-dysfunctional	CAVSTGGGNKLTF_CAITTGTGDETGNTIYF	other clones
ACTGTCCGTATGAAAC-8	HN257	Metastatic	Naive-like	CAVTGGGNKLTF_CASSLSRSRMNTEAFF	other clones
GCTCCTAAGGGAAACA-8	HN257	Metastatic	Transitional	CAVTLYNNNDMRF_CASSADDSPLHF	other clones
CGAGCCACAAAGAATC-8	HN257	Metastatic	Memory	CAVTYTSGTYKYIF_CASSPTPGTLHYEQYF	other clones
GACTGCGAGGTGATAT-7	HN257	Primary	Naive-like	CAVVGFSDGQKLLF	other clones
CGGTTAAAGCTGATAA-7	HN257	Primary	Dysfunctional	CAVVRSPAGSYQLTF_CAIKGSGGYNEQFF	other clones
GCGGGTTGTAAGTGGC-8	HN257	Metastatic	Transitional	CAVVTNNNARLMF	other clones
CCTCTGATCGTTACAG-8	HN257	Metastatic	Naive-like	CAVVTQGGKLIF_CASSENRDSFFTDTQYF	other clones
AGATCTGCAACCGCCA-7	HN257	Primary	Dysfunctional	CAVWDSNYQLIW_CASSEEGAGGFYEQYF	other clones
TGGTTAGCACAAGACG-8	HN257	Metastatic	Transitional	CAYRRGRINTPLVF_CASSQVTGPTYEQYF	other clones
CACAGTAGTCCGTCAG-8	HN257	Metastatic	Dysfunctional	CAYRSARTGTASKLTF_CASKIAGGVDTQYF_CASRTGLAGELFF	other clones
CGGACGTTCGGCTTGG-8	HN257	Metastatic	Transitional	CAYRSLIQGAQKLVF_CASGGTSWGGYTF	other clones
ACATGGTCACGAAAGC-7	HN257	Primary	Dysfunctional	CAYRSPLDDKIIF	other clones
GGGTTGCCATCCGTGG-7	HN257	Primary	Memory	CGRGQNFVF_CASSLKTGGPFKSYNEQFF	other clones
GACGTTATCGTAGATC-7	HN257	Primary	Transitional	CGTQGQTGANNLFF_CASARGPSYGYTF	other clones
ACTATCTAGTACTTGC-7	HN257	Primary	Pre-dysfunctional	CGVTGGGNKLTF_CASSFWDRGGNGYTF	other clones
ACTTACTTCACATACG-8	HN257	Metastatic	Transitional	CIVRFSGSARQLTF_CASSPGQKSNTEAFF	other clones
GCATGCGAGCAGGCTA-8	HN257	Metastatic	Pre-dysfunctional	CIVRVAGVNTGFQKLVF_CASTFRGANEQFF	other clones
AGGTCCGCATCACGAT-7	HN257	Primary	Transitional	CIVRVANNFNKFYF_CASSLALGDFYSNQPQHF	other clones
GACGTGCAGTACGTTC-7	HN257	Primary	Transitional	CIVRVASGGGADGLTF_CATTGPNQPQHF	other clones
CGATGTAGTTATCGGT-8	HN257	Metastatic	Naive-like	CLAHMNSGGYQKVTF_CAISELSSGRGEQFF	other clones
CCTAAAGAGGCACATG-7	HN257	Primary	Pre-dysfunctional	CSAGGVEQYF	other clones
CCCAATCTCCCTCAGT-8	HN257	Metastatic	Pre-dysfunctional	CSARDSSYNEQFF	other clones
TCAACGAAGACCTTTG-7	HN257	Primary	Naive-like	CSARDWGLAVSTGELFF_CSASSPWTGGVGEKLFF	other clones
GTATTCTAGTCTTGCA-8	HN257	Metastatic	Transitional	CSARDWTPSYEQYF_CSARREGPFSPLHF	other clones
ACCCACTTCCAAACAC-8	HN257	Metastatic	Naive-like	CSARERVLAIYNEQFF	other clones
CTTACCGCAATGGATA-8	HN257	Metastatic	Pre-dysfunctional	CSAREVDSYEQYF	other clones
GATCGTAAGTAGGCCA-7	HN257	Primary	Memory	CSARPQGRDSGNTIYF	other clones
TGAGCCGTCGTGGACC-8	HN257	Metastatic	Pre-dysfunctional	CSASGAGGPYTQYF	other clones
CGCGTTTAGTCCGTAT-8	HN257	Metastatic	Dysfunctional	CSGKPGNYYEQYF	other clones
CTCAGAAGTCTTCGTC-8	HN257	Metastatic	Naive-like	CVANTGGFKTIF_CASRSGDLNTEAFF	other clones
AGTCTTTCACCAGTTA-8	HN257	Metastatic	Naive-like	CVVNDGSGTYKYIF_CASSPGVTGELFF	other clones
CGTGAGCGTACCGCTG-8	HN257	Metastatic	Transitional	CVVNIGAGYSGGGADGLTF_CASNGGSAGVNEQYF	other clones
CGACTTCGTAGCACGA-8	HN257	Metastatic	Naive-like	CVVNPRSQGNLIF_CASSLVGENEKLFF_CASSPGRLEAFF	other clones
GCTCTGTTCTGGAGCC-8	HN257	Metastatic	Naive-like	CVVNVSNGGYQKVTF_CASSERGFGNTIYF_CASSQVYSPLHF	other clones
ATCTACTAGGCTAGGT-7	HN257	Primary	Transitional	CVVPQALYDYKLSF_CASSRRDGYTF	other clones
AGAGCGAAGTGTACGG-8	HN257	Metastatic	Dysfunctional	CVVSALNTPLVF_CASRRELLWYEQYF_CASSQGNEQYF	other clones
ACACTGAAGCCACGCT-8	HN257	Metastatic	Transitional	CVVSDPGRDDKIIF_CASSPAGTRYDEQFF	other clones
CGGAGTCGTTCAACCA-7	HN257	Primary	Dysfunctional	CVVTDSSASKIIF_CASSSDRANEQFF_CASSVWVGSGANVLTF	other clones
