# Supplementary material for: Single cell analysis in head and neck cancer reveals potential immune evasion mechanisms during early metastasis
Source: Nat Commun. 2023 Mar 27;14:1680. doi: 10.1038/s41467-023-37379-y (PMC10042873; doi:10.1038/s41467-023-37379-y)
Supplement: Supplementary file 14 — Supplementary Data 11 [file 41467_2023_37379_MOESM14_ESM.xlsx]

## Sheet: tcr_hn263
Supplementary data 11
Cell ID, patient ID, tumor site, T cell type, cdr3 sequence and clonotypes for HN263. Only the top 20 clonotypes are highlighted (yellow).
cellID	patientID	Tumor_site	Tcell_type	cdr3	Clonotypes
AAATGCCCATGCTGGC-9	HN263	Primary	Dysfunctional	CAGAGAGSYQLTF_CASKQGGQPQHF	clonotype1
ACACTGAAGAGCCCAA-9	HN263	Primary	Dysfunctional	CAGAGAGSYQLTF_CASKQGGQPQHF	clonotype1
ACAGCCGTCACCGTAA-9	HN263	Primary	Dysfunctional	CAGAGAGSYQLTF_CASKQGGQPQHF	clonotype1
ACTTGTTAGCGAGAAA-9	HN263	Primary	Dysfunctional	CAGAGAGSYQLTF_CASKQGGQPQHF	clonotype1
AGAGCTTAGACCTTTG-9	HN263	Primary	Dysfunctional	CAGAGAGSYQLTF_CASKQGGQPQHF	clonotype1
AGAGTGGTCTACTCAT-9	HN263	Primary	Dysfunctional	CAGAGAGSYQLTF_CASKQGGQPQHF	clonotype1
ATCGAGTAGAGGTAGA-9	HN263	Primary	Dysfunctional	CAGAGAGSYQLTF_CASKQGGQPQHF	clonotype1
ATTGGTGGTCGGCATC-9	HN263	Primary	Dysfunctional	CAGAGAGSYQLTF_CASKQGGQPQHF	clonotype1
CAACTAGCACGAGAGT-9	HN263	Primary	Memory	CAGAGAGSYQLTF_CASKQGGQPQHF	clonotype1
CCTAAAGCAGTATGCT-9	HN263	Primary	Dysfunctional	CAGAGAGSYQLTF_CASKQGGQPQHF	clonotype1
CGCGGTATCGAATGCT-9	HN263	Primary	Dysfunctional	CAGAGAGSYQLTF_CASKQGGQPQHF	clonotype1
CTGCGGACATGTTCCC-9	HN263	Primary	Dysfunctional-proliferative	CAGAGAGSYQLTF_CASKQGGQPQHF	clonotype1
GACACGCGTCTAGCCG-9	HN263	Primary	Dysfunctional	CAGAGAGSYQLTF_CASKQGGQPQHF	clonotype1
GACTGCGTCGCGTTTC-9	HN263	Primary	Dysfunctional	CAGAGAGSYQLTF_CASKQGGQPQHF	clonotype1
GCCAAATCATGACGGA-9	HN263	Primary	Dysfunctional	CAGAGAGSYQLTF_CASKQGGQPQHF	clonotype1
GTACGTAGTAAGGGCT-9	HN263	Primary	Dysfunctional	CAGAGAGSYQLTF_CASKQGGQPQHF	clonotype1
GTGCTTCCATGTCTCC-9	HN263	Primary	Memory	CAGAGAGSYQLTF_CASKQGGQPQHF	clonotype1
GTTAAGCAGCCAGAAC-9	HN263	Primary	Dysfunctional	CAGAGAGSYQLTF_CASKQGGQPQHF	clonotype1
GTTCGGGGTGTTAAGA-9	HN263	Primary	Dysfunctional	CAGAGAGSYQLTF_CASKQGGQPQHF	clonotype1
TATCTCAGTCGCGAAA-9	HN263	Primary	Dysfunctional	CAGAGAGSYQLTF_CASKQGGQPQHF	clonotype1
TCGGGACAGCTGCAAG-9	HN263	Primary	Dysfunctional	CAGAGAGSYQLTF_CASKQGGQPQHF	clonotype1
TCTCTAATCAGTTTGG-9	HN263	Primary	Dysfunctional	CAGAGAGSYQLTF_CASKQGGQPQHF	clonotype1
TGCACCTCAACACGCC-9	HN263	Primary	Dysfunctional	CAGAGAGSYQLTF_CASKQGGQPQHF	clonotype1
TGCCAAAAGTGACTCT-9	HN263	Primary	Dysfunctional	CAGAGAGSYQLTF_CASKQGGQPQHF	clonotype1
TTCTCAAAGTCTCAAC-9	HN263	Primary	Dysfunctional	CAGAGAGSYQLTF_CASKQGGQPQHF	clonotype1
TTGGCAATCGCACTCT-9	HN263	Primary	Pre-dysfunctional	CAGAGAGSYQLTF_CASKQGGQPQHF	clonotype1
AAGGCAGCAGAGCCAA-9	HN263	Primary	Dysfunctional	CAGAGAGSYQLTF_CASKQGGQPQHF	clonotype1
ACATGGTAGAGCAATT-9	HN263	Primary	Transitional	CAGAGAGSYQLTF_CASKQGGQPQHF	clonotype1
ACGAGGACAAAGCAAT-9	HN263	Primary	Dysfunctional	CAGAGAGSYQLTF_CASKQGGQPQHF	clonotype1
GAGTCCGTCATTGCCC-9	HN263	Primary	Dysfunctional	CAGAGAGSYQLTF_CASKQGGQPQHF	clonotype1
TGTTCCGAGGACAGAA-9	HN263	Primary	Dysfunctional	CAGAGAGSYQLTF_CASKQGGQPQHF	clonotype1
ACCAGTATCTGAGTGT-9	HN263	Primary	Dysfunctional	CAGAGAGSYQLTF_CASKQGGQPQHF	clonotype1
AGCTCCTTCGAATGGG-9	HN263	Primary	Dysfunctional	CAGAGAGSYQLTF_CASKQGGQPQHF	clonotype1
CAAGATCCACAGTCGC-9	HN263	Primary	Dysfunctional-proliferative	CAGAGAGSYQLTF_CASKQGGQPQHF	clonotype1
CACTCCATCCAGAAGG-9	HN263	Primary	Dysfunctional	CAGAGAGSYQLTF_CASKQGGQPQHF	clonotype1
CCTCTGATCTCGTTTA-9	HN263	Primary	Dysfunctional	CAGAGAGSYQLTF_CASKQGGQPQHF	clonotype1
CGGAGTCAGAATCTCC-9	HN263	Primary	Dysfunctional	CAGAGAGSYQLTF_CASKQGGQPQHF	clonotype1
CTAGTGAAGGCCCTCA-9	HN263	Primary	Transitional	CAGAGAGSYQLTF_CASKQGGQPQHF	clonotype1
CTGTGCTGTGGACGAT-9	HN263	Primary	Dysfunctional	CAGAGAGSYQLTF_CASKQGGQPQHF	clonotype1
GCACTCTAGAGCTGGT-9	HN263	Primary	Dysfunctional	CAGAGAGSYQLTF_CASKQGGQPQHF	clonotype1
GGCGACTGTGGGTCAA-9	HN263	Primary	Dysfunctional	CAGAGAGSYQLTF_CASKQGGQPQHF	clonotype1
GTTTCTATCTAACCGA-9	HN263	Primary	Dysfunctional	CAGAGAGSYQLTF_CASKQGGQPQHF	clonotype1
TAAGAGAAGTAGCCGA-9	HN263	Primary	Dysfunctional	CAGAGAGSYQLTF_CASKQGGQPQHF	clonotype1
TAGAGCTCACCGCTAG-9	HN263	Primary	Transitional	CAGAGAGSYQLTF_CASKQGGQPQHF	clonotype1
AGTGAGGCATTTCACT-9	HN263	Primary	Dysfunctional	CAGAGAGSYQLTF_CASKQGGQPQHF	clonotype1
CTACGTCGTCACTTCC-9	HN263	Primary	Dysfunctional	CAGAGAGSYQLTF_CASKQGGQPQHF	clonotype1
CTCGAGGTCGTTTGCC-9	HN263	Primary	Dysfunctional	CAGAGAGSYQLTF_CASKQGGQPQHF	clonotype1
CTGGTCTTCTGTTGAG-9	HN263	Primary	Dysfunctional	CAGAGAGSYQLTF_CASKQGGQPQHF	clonotype1
GAATAAGTCACGCATA-9	HN263	Primary	Dysfunctional	CAGAGAGSYQLTF_CASKQGGQPQHF	clonotype1
GGCGACTAGATGAGAG-9	HN263	Primary	Dysfunctional	CAGAGAGSYQLTF_CASKQGGQPQHF	clonotype1
TACGGATGTACACCGC-9	HN263	Primary	Dysfunctional	CAGAGAGSYQLTF_CASKQGGQPQHF	clonotype1
TGACAACCAGCTCCGA-9	HN263	Primary	Dysfunctional	CAGAGAGSYQLTF_CASKQGGQPQHF	clonotype1
TGTGGTACACGTCTCT-9	HN263	Primary	Dysfunctional	CAGAGAGSYQLTF_CASKQGGQPQHF	clonotype1
TTTGCGCTCGTCTGAA-9	HN263	Primary	Dysfunctional	CAGAGAGSYQLTF_CASKQGGQPQHF	clonotype1
CGGAGTCGTAGGACAC-9	HN263	Primary	Dysfunctional	CAGAGAGSYQLTF_CASKQGGQPQHF	clonotype1
CTGATAGCAAGTACCT-9	HN263	Primary	Dysfunctional	CAGAGAGSYQLTF_CASKQGGQPQHF	clonotype1
GGGAGATTCACCAGGC-9	HN263	Primary	Dysfunctional	CAGAGAGSYQLTF_CASKQGGQPQHF	clonotype1
TATCTCAGTCTGCAAT-9	HN263	Primary	Dysfunctional	CAGAGAGSYQLTF_CASKQGGQPQHF	clonotype1
TGGCGCAGTTCTCATT-9	HN263	Primary	Dysfunctional	CAGAGAGSYQLTF_CASKQGGQPQHF	clonotype1
TTAGTTCTCTGCCAGG-9	HN263	Primary	Dysfunctional	CAGAGAGSYQLTF_CASKQGGQPQHF	clonotype1
ACAGCTATCTCAAGTG-9	HN263	Primary	Dysfunctional	CAGAGAGSYQLTF	clonotype2
CCACGGAGTTACGACT-9	HN263	Primary	Dysfunctional	CAGAGAGSYQLTF	clonotype2
GCGACCACAATACGCT-9	HN263	Primary	Dysfunctional	CAGAGAGSYQLTF	clonotype2
GGCCGATAGTGTACGG-9	HN263	Primary	Dysfunctional	CAGAGAGSYQLTF	clonotype2
GGTATTGTCTCTTATG-9	HN263	Primary	Memory	CAGAGAGSYQLTF	clonotype2
TTTACTGCATTTGCTT-9	HN263	Primary	Dysfunctional	CAGAGAGSYQLTF	clonotype2
ACCAGTAAGGGCTTCC-9	HN263	Primary	Dysfunctional	CAGAGAGSYQLTF	clonotype2
ACGATACAGTTCCACA-9	HN263	Primary	Dysfunctional	CAGAGAGSYQLTF	clonotype2
AGCCTAAAGGTAGCCA-9	HN263	Primary	Dysfunctional	CAGAGAGSYQLTF	clonotype2
CACATAGCATGACGGA-9	HN263	Primary	Dysfunctional	CAGAGAGSYQLTF	clonotype2
GTACTTTCATGGTTGT-9	HN263	Primary	Dysfunctional	CAGAGAGSYQLTF	clonotype2
TCGCGAGTCCAAATGC-9	HN263	Primary	Dysfunctional	CAGAGAGSYQLTF	clonotype2
CACCACTTCGTGGGAA-9	HN263	Primary	Pre-dysfunctional	CAGAGAGSYQLTF	clonotype2
CTGCGGAGTTCCGGCA-9	HN263	Primary	Dysfunctional	CAGAGAGSYQLTF	clonotype2
GTGAAGGAGTGCCAGA-9	HN263	Primary	Dysfunctional	CAGAGAGSYQLTF	clonotype2
ACACTGAGTCTAAAGA-9	HN263	Primary	Dysfunctional	CASKQGGQPQHF	clonotype3
CTGCGGACACTTACGA-9	HN263	Primary	Dysfunctional	CASKQGGQPQHF	clonotype3
GCAGTTAGTGTTCTTT-9	HN263	Primary	Dysfunctional	CASKQGGQPQHF	clonotype3
GGAACTTTCGAACTGT-9	HN263	Primary	Dysfunctional	CASKQGGQPQHF	clonotype3
GTTACAGTCATAAAGG-9	HN263	Primary	Dysfunctional	CASKQGGQPQHF	clonotype3
GTTCGGGGTTATCACG-9	HN263	Primary	Dysfunctional	CASKQGGQPQHF	clonotype3
ACGCCGATCTGTCCGT-9	HN263	Primary	Dysfunctional	CASKQGGQPQHF	clonotype3
ACTTTCATCCCTAACC-9	HN263	Primary	Dysfunctional	CASKQGGQPQHF	clonotype3
CTTTGCGAGACTAGGC-9	HN263	Primary	Pre-dysfunctional	CASKQGGQPQHF	clonotype3
CACATTTCACAGGTTT-9	HN263	Primary	Dysfunctional	CASKQGGQPQHF	clonotype3
TGCCCTATCATGGTCA-9	HN263	Primary	Dysfunctional	CASKQGGQPQHF	clonotype3
TGGCTGGCACTTACGA-9	HN263	Primary	Dysfunctional	CASKQGGQPQHF	clonotype3
TCAGCAAAGAGGGATA-9	HN263	Primary	Transitional	CALLDNYGQNFVF_CASSLIDRADSPLHF	clonotype4
TGTATTCAGCCTATGT-9	HN263	Primary	Memory	CALLDNYGQNFVF_CASSLIDRADSPLHF	clonotype4
ACATACGAGACTCGGA-9	HN263	Primary	Transitional	CALLDNYGQNFVF_CASSLIDRADSPLHF	clonotype4
CACCACTAGACCACGA-9	HN263	Primary	Transitional	CALLDNYGQNFVF_CASSLIDRADSPLHF	clonotype4
GGTGCGTGTATATGGA-9	HN263	Primary	Pre-dysfunctional	CALRNTGFQKLVF_CASSLIAGVTETQYF	clonotype5
CCTCAGTGTCCGACGT-9	HN263	Primary	Dysfunctional	CALRNTGFQKLVF_CASSLIAGVTETQYF	clonotype5
ACACCCTGTTCAGGCC-9	HN263	Primary	Dysfunctional	CALRNTGFQKLVF_CASSLIAGVTETQYF	clonotype5
GGACAAGGTTCTCATT-9	HN263	Primary	Dysfunctional	CALRNTGFQKLVF_CASSLIAGVTETQYF	clonotype5
TCGCGAGTCACGACTA-9	HN263	Primary	Dysfunctional	CILRALTQGGSEKLVF_CASSERGRGTQYF	clonotype6
TGGACGCGTGCAGTAG-9	HN263	Primary	Dysfunctional	CILRALTQGGSEKLVF_CASSERGRGTQYF	clonotype6
CTGCTGTAGTAGGTGC-9	HN263	Primary	Dysfunctional	CILRALTQGGSEKLVF_CASSERGRGTQYF	clonotype6
GGTGTTAGTCTAGCGC-9	HN263	Primary	Dysfunctional	CILRALTQGGSEKLVF_CASSERGRGTQYF	clonotype6
CACATAGGTGCACGAA-10	HN263	Metastatic	Transitional	CALSEAGNARLMF_CASSYLNGLTETQYF	clonotype7
CTCACACGTGTATGGG-10	HN263	Metastatic	Transitional	CALSEAGNARLMF_CASSYLNGLTETQYF	clonotype7
GACTGCGCACGAAACG-10	HN263	Metastatic	Transitional	CALSEAGNARLMF_CASSYLNGLTETQYF	clonotype7
TACTCGCTCAGCGATT-10	HN263	Metastatic	Transitional	CAMREGQDSGAGSYQLTF_CASSFSWTGGSNQPQHF	clonotype8
GGGATGAGTTACAGAA-10	HN263	Metastatic	Dysfunctional-proliferative	CAMREGQDSGAGSYQLTF_CASSFSWTGGSNQPQHF	clonotype8
GAACCTAAGGCTATCT-9	HN263	Primary	Pre-dysfunctional	CAMREGQDSGAGSYQLTF_CASSFSWTGGSNQPQHF	clonotype8
TCATTTGAGGAGTACC-9	HN263	Primary	Dysfunctional	CAMREGTSYDKVIF_CASSRTGGKGNSETQYF	clonotype9
GACACGCGTCTTGTCC-10	HN263	Metastatic	Transitional	CAMREGTSYDKVIF_CASSRTGGKGNSETQYF	clonotype9
CGGGTCAAGCTATGCT-9	HN263	Primary	Transitional	CAMREGTSYDKVIF_CASSRTGGKGNSETQYF	clonotype9
CTAGCCTCATTTGCTT-9	HN263	Primary	Dysfunctional	CASQGAQKLVF_CASSQGPDTQYF	clonotype10
GACTGCGGTCCAACTA-9	HN263	Primary	Transitional	CASQGAQKLVF_CASSQGPDTQYF	clonotype10
TACGGGCGTGTGACGA-9	HN263	Primary	Transitional	CASQGAQKLVF_CASSQGPDTQYF	clonotype10
GTCTTCGTCACAGTAC-9	HN263	Primary	Dysfunctional	CASSQGPDTQYF	clonotype11
TGACGGCCAACTGCGC-9	HN263	Primary	Dysfunctional	CASSQGPDTQYF	clonotype11
GCACATATCAGAGACG-9	HN263	Primary	Dysfunctional	CASSQGPDTQYF	clonotype11
TTTACTGTCTTAACCT-10	HN263	Metastatic	Dysfunctional	CAVRPSGGYQKVTF_CASSMEGSNEQFF	clonotype12
CAACTAGGTGTTAAGA-10	HN263	Metastatic	Transitional	CAVRPSGGYQKVTF_CASSMEGSNEQFF	clonotype12
CGGACTGTCCCTTGCA-10	HN263	Metastatic	Transitional	CAVRPSGGYQKVTF_CASSMEGSNEQFF	clonotype12
CGAGCACTCTGGAGCC-10	HN263	Metastatic	Pre-dysfunctional	CVVSPSGGKLIF_CASSHGQSSNYGYTF	clonotype13
CGCGTTTGTTATCCGA-10	HN263	Metastatic	Transitional	CVVSPSGGKLIF_CASSHGQSSNYGYTF	clonotype13
ATTGGACGTCGCGGTT-10	HN263	Metastatic	Pre-dysfunctional	CVVSPSGGKLIF_CASSHGQSSNYGYTF	clonotype13
TACACGAGTAAGTGGC-9	HN263	Primary	Dysfunctional	CAADGQKLLF_CASSFMTGTEAFF	clonotype14
TCGTAGAGTGGTACAG-9	HN263	Primary	Dysfunctional	CAADGQKLLF_CASSFMTGTEAFF	clonotype14
CGGTTAATCCAGTAGT-9	HN263	Primary	Memory	CAADGQKLLF_CAVDQGAGSYQLTF_CASSFMTGTEAFF	clonotype15
GTATTCTTCCGTTGCT-9	HN263	Primary	Dysfunctional	CAADGQKLLF_CAVDQGAGSYQLTF_CASSFMTGTEAFF	clonotype15
TGACTAGCAGAGTGTG-10	HN263	Metastatic	Dysfunctional	CAASKGNGTASKLTF_CASSVGLAGEETQYF	clonotype16
CCATGTCGTAGTAGTA-9	HN263	Primary	Pre-dysfunctional	CAASKGNGTASKLTF_CASSVGLAGEETQYF	clonotype16
CAGCATAAGGCCCTCA-9	HN263	Primary	Dysfunctional	CALSGGYQKVTF_CASSLELAGTYEQYF	clonotype17
TCTCTAATCATGCTCC-9	HN263	Primary	Dysfunctional	CALSGGYQKVTF_CASSLELAGTYEQYF	clonotype17
TACAGTGGTGATGTCT-10	HN263	Metastatic	Pre-dysfunctional	CASSPRLAANEQFF	clonotype18
TGAGCATAGCGTCTAT-10	HN263	Metastatic	Pre-dysfunctional	CASSPRLAANEQFF	clonotype18
AGTGGGAGTCTTGCGG-9	HN263	Primary	Pre-dysfunctional	CASSSPQERAPLHF	clonotype19
CCCAGTTTCACGCATA-10	HN263	Metastatic	Pre-dysfunctional	CASSSPQERAPLHF	clonotype19
GTCTTCGTCTTTAGGG-9	HN263	Primary	Dysfunctional	CATALRYSGAGSYQLTF_CASSPTGWRTEAFF_CSRPGQRNPPRYQPQHF	clonotype20
AACTGGTAGACTGGGT-9	HN263	Primary	Dysfunctional	CATALRYSGAGSYQLTF_CASSPTGWRTEAFF_CSRPGQRNPPRYQPQHF	clonotype20
CCTACACCACAGCCCA-10	HN263	Metastatic	Transitional	CAVEEAGGGADGLTF_CATSDLGQGAHDTQYF	other clones
AGATCTGTCAGTCAGT-10	HN263	Metastatic	Pre-dysfunctional	CAVEEAGGGADGLTF_CATSDLGQGAHDTQYF	other clones
CATGACACAGGGATTG-9	HN263	Primary	Transitional	CAVGAPEYGNKLVF_CASSDRGVTDTQYF	other clones
CTAAGACTCTCGTATT-9	HN263	Primary	Transitional	CAVGAPEYGNKLVF_CASSDRGVTDTQYF	other clones
GTACTTTAGCGGATCA-10	HN263	Metastatic	Transitional	CAVGEPNDYKLSF_CASSHSSTTYYNEQFF	other clones
TATGCCCTCAGTTAGC-10	HN263	Metastatic	Transitional	CAVGEPNDYKLSF_CASSHSSTTYYNEQFF	other clones
TCGAGGCAGGGTGTTG-9	HN263	Primary	Transitional	CAVLPQAGTALIF_CASSSPQERAPLHF	other clones
GCAAACTTCCTTGACC-9	HN263	Primary	Pre-dysfunctional	CAVLPQAGTALIF_CASSSPQERAPLHF	other clones
AAAGTAGAGTATGACA-9	HN263	Primary	Dysfunctional	CAVRPNDYKLSF_CASSLTGQGGYGYTF	other clones
GCAGTTAGTGGCCCTA-9	HN263	Primary	Dysfunctional	CAVRPNDYKLSF_CASSLTGQGGYGYTF	other clones
GTCAAGTTCTAGAGTC-10	HN263	Metastatic	Naive-like	CLVGPRANNLFF_CSAIPGDGPMKETQYF	other clones
AGATTGCCAATACGCT-10	HN263	Metastatic	Transitional	CLVGPRANNLFF_CSAIPGDGPMKETQYF	other clones
ACACCGGGTCCATCCT-10	HN263	Metastatic	Transitional	CSAEAGRGGMAEQFF	other clones
GATCAGTTCTCTGAGA-10	HN263	Metastatic	Pre-dysfunctional	CSAEAGRGGMAEQFF	other clones
TTGCCGTGTTGTGGAG-9	HN263	Primary	Pre-dysfunctional	CAALDSNYQLIW_CASSDLSGRADTQYF	other clones
ACACCAAAGTGCTGCC-10	HN263	Metastatic	Transitional	CAAPPWSQAGTALIF_CASSPPGTSARDEQFF	other clones
TCTCTAACAGGGTATG-10	HN263	Metastatic	Transitional	CAAPYGQNFVF_CAVMDSNYQLIW_CASSHGQSSNYGYTF_CASSQGLAGDYNEQFF	other clones
ATCTGCCGTGACTCAT-10	HN263	Metastatic	Transitional	CAASASGGGTSYGKLTF_CARPASGSARQLTF_CASSQPLVDNEQFF	other clones
CCGTTCAAGGGAGTAA-10	HN263	Metastatic	Dysfunctional	CAASGGTSYGKLTF_CASSIVKQAEAFF	other clones
CAGCTGGTCTCAAACG-10	HN263	Metastatic	Transitional	CAASKESDTGRRALTF	other clones
CGGACGTGTCTCAACA-10	HN263	Metastatic	Pre-dysfunctional	CAASLTNFGNEKLTF_CASSPPLDDSNNEQFF	other clones
GCGCCAACACTACAGT-10	HN263	Metastatic	Naive-like	CAASMTGTASKLTF_CSASVAGQGIEAFF	other clones
TTAGTTCAGAGGTACC-10	HN263	Metastatic	Pre-dysfunctional	CAASSMKTSYDKVIF_CSAEAGRGGMAEQFF	other clones
AGCAGCCTCCCAGGTG-9	HN263	Primary	Memory	CAATASSRSSGDKLTF_CAYRTTTSGTYKYIF_CASSRDYEQYF	other clones
TTCTCCTCACCCAGTG-9	HN263	Primary	Memory	CADGQKLLF_CAVMDSNYQLIW_CASSEAMTGGNSPLHF	other clones
CTAGTGACACGAGAGT-10	HN263	Metastatic	Pre-dysfunctional	CADGQKLLF_CILYFSGNTPLVF_CASGDTSTTGELFF	other clones
AAAGATGTCAAACCGT-9	HN263	Primary	Transitional	CAENIASSASKIIF_CASSSRGLAGGPFYNEQFF	other clones
GGACAAGGTCACACGC-10	HN263	Metastatic	Transitional	CAENIWTGGGNKLTF_CVVSEGQAGTALIF_CASSQGGRATEAFF_CSAREDPTHPEAFF	other clones
ACATACGCACGAAATA-9	HN263	Primary	Transitional	CAENSNGYNKLIF_CASSLESGTDTQYF	other clones
CGTGTCTGTGATGTCT-9	HN263	Primary	Transitional	CAERGNSGGSNYKLTF_CASSFPGQASPLHF	other clones
CTAATGGGTGTTGGGA-9	HN263	Primary	Transitional	CAESPWGYSTLTF_CSARTASYGYTF	other clones
AATCGGTGTGATAAAC-10	HN263	Metastatic	Transitional	CAETLGFGNVLHC_CASSRQGFDEQYF	other clones
CCAATCCTCCACGCAG-9	HN263	Primary	Transitional	CAETPYSGAGSYQLTF_CASSDGGVQETQYF	other clones
GGGTCTGTCAGCTCGG-9	HN263	Primary	Pre-dysfunctional	CAFMGGSARQLTF_CATRERGGNTEAFF	other clones
AACTCCCGTAGCTCCG-10	HN263	Metastatic	Transitional	CAFMKHAGGANNLFF_CASSLVRRATQYF	other clones
AAAGCAATCTCGCTTG-9	HN263	Primary	Transitional	CAFMKIGFGNVLHC_CANRRVNTEAFF	other clones
ACCCACTGTGGCGAAT-10	HN263	Metastatic	Naive-like	CAFMKWKAGKSTF_CASSLSRTGMAPTNEKLFF	other clones
TGTATTCTCGTTACGA-10	HN263	Metastatic	Pre-dysfunctional	CAFSFSGGYQKVTF_CASTTGGNSPLHF	other clones
ACGAGCCAGTTGAGAT-10	HN263	Metastatic	Dysfunctional-proliferative	CAGAHNAGNMLTF_CASSFRFRGDNQPQHF	other clones
CGTCCATGTAAGCACG-10	HN263	Metastatic	Transitional	CAGARNNNARLMF_CALTNNARLMF	other clones
CGAGCACCAGGAACGT-9	HN263	Primary	Memory	CAGATGGQGAQKLVF_CGGSGGSNYKLTF_CAISGWDRTVNYGYTF	other clones
GATGAAAGTTGTTTGG-10	HN263	Metastatic	Transitional	CAGLNAGNMLTF_CASSLSLWQGENIQYF	other clones
GCATGATGTTCCACAA-9	HN263	Primary	Dysfunctional	CAGMDSNYQLIW_CASSDSVAGAYNEQFF	other clones
GACGGCTCAGCGTTCG-9	HN263	Primary	Dysfunctional	CAGRSNSGYALNF_CASSLNPTSRLFF	other clones
ACGGGCTCAAACTGCT-10	HN263	Metastatic	Transitional	CAGSLYGGSQGNLIF_CAVALNYGGSQGNLIF_CATSDLGRGASDTQYF	other clones
CAGAGAGAGTCACGCC-10	HN263	Metastatic	Dysfunctional	CAIETGANNLFF_CASSRGTGAYEQYF	other clones
TCCACACAGTTAAGTG-9	HN263	Primary	Dysfunctional	CAIRGARLMF_CATSAGAAEGISYEQYF	other clones
ACCGTAAAGTATCGAA-9	HN263	Primary	Transitional	CAISRTALDGEAFF	other clones
CAAGATCCATCGACGC-9	HN263	Primary	Transitional	CALDPSGGSYIPTF_CASSWTSGIGDTQYF	other clones
TGCGTGGTCAGCGATT-10	HN263	Metastatic	Naive-like	CALITGNQFYF_CASSLALVSKQFF	other clones
GCGACCACAATCTACG-9	HN263	Primary	Memory	CALKALTQGGSEKLVF_CAISAQRGASYEQYF	other clones
AACTTTCCAGCAGTTT-10	HN263	Metastatic	Transitional	CALRDSGYSTLTF_CASGGTGEGYTF	other clones
TCTGGAAAGTCAAGCG-10	HN263	Metastatic	Transitional	CALRLNNAGNMLTF_CSVIWTEAFF	other clones
ACGTCAAAGCTAAACA-10	HN263	Metastatic	Transitional	CALRPPQTGTASKLTF_CATAPWRGGSNYKLTF_CASSPIRGASGTDTQYF	other clones
GAAGCAGAGAGTCGGT-10	HN263	Metastatic	Naive-like	CALRVNNAGNMLTF_CGTGSNYKLTF_CSVVWGEAFF	other clones
GGACAAGTCTTTAGGG-10	HN263	Metastatic	Dysfunctional-proliferative	CALSASGAGSYQLTF_CASSFWTQSSPLHF	other clones
GCGAGAATCACTTACT-10	HN263	Metastatic	Dysfunctional	CALSEAQDTDKLIF_CASYVRDRGRRGEQYF	other clones
CTAGAGTGTTCGCGAC-10	HN263	Metastatic	Naive-like	CALSEAYTQGGSEKLVF_CASNPTGTGPYEQYF	other clones
AAGGCAGGTTCAACCA-9	HN263	Primary	Pre-dysfunctional	CALSEKSGNQFYF_CASSLHLAATDGYTF	other clones
CTTAGGATCGCTAGCG-10	HN263	Metastatic	Pre-dysfunctional	CALSGRDTGRRALTF_CASSLERHLYNEQFF	other clones
GTAGTCAGTCCGTTAA-9	HN263	Primary	Transitional	CALSRNAGNMLTF_CSAQNNRDSNYGYTF	other clones
CAACCTCGTGATAAAC-9	HN263	Primary	Transitional	CALSWWAGNNRKLIW_CAVRDQIGFGNVLHC_CASSFQGYSSYEQYF_CSVDQGAGETQYF	other clones
AGACGTTAGCACGCCT-10	HN263	Metastatic	Transitional	CALTTSNTGKLIF_CASSLDRGKGGYTF	other clones
AGATTGCTCGCTTGTC-10	HN263	Metastatic	Pre-dysfunctional	CAMKETSGSRLTF_CASSPRLAANEQFF	other clones
TTCCCAGCAACCGCCA-10	HN263	Metastatic	Transitional	CAMREGLMDSSYKLIF_CAIRDRDDPVEKLFF	other clones
TGATTTCCATACTACG-10	HN263	Metastatic	Pre-dysfunctional	CAMREGSRGAGSYQLTF_CASSALDGSYEQYF	other clones
CCTTCGATCAGTACGT-9	HN263	Primary	Transitional	CAMRETRSSNTGKLIF_CASRRVQGNTEAFF	other clones
CATCGAACATGCAACT-9	HN263	Primary	Transitional	CAMRPQGGSEKLVF_CSARGYGRPNEQFF	other clones
CGCTGGAGTTCCACTC-10	HN263	Metastatic	Dysfunctional	CAMSARNYGGATNKLIF	other clones
CTGCGGACACCAGGTC-10	HN263	Metastatic	Pre-dysfunctional	CAPLPSGTYKYIF_CASSESELETQYF	other clones
AGCGGTCCATCTATGG-10	HN263	Metastatic	Pre-dysfunctional	CAPMDSNYQLIW_CASTSMDRVSNEQFF	other clones
AGCGTATAGCTAAACA-10	HN263	Metastatic	Transitional	CAPMIKAAGNKLTF_CASSVEGDSGGGKNIQYF	other clones
TTCTCCTTCCAAAGTC-9	HN263	Primary	Transitional	CAPRGAGGTSYGKLTF_CAVENFGNEKLTF	other clones
GATCTAGAGTGAAGTT-9	HN263	Primary	Transitional	CARSSSASKIIF_CASSAEQTNEKLFF	other clones
AACTCTTTCGGTCTAA-10	HN263	Metastatic	Transitional	CASMDSSYKLIF_CASRGGNYGYTF	other clones
CCACGGACAGCCAATT-10	HN263	Metastatic	Naive-like	CASRLFGTSGRDTQYF	other clones
TTAGGCAGTGTGCGTC-10	HN263	Metastatic	Pre-dysfunctional	CASSDSGGAYNEQFF	other clones
AACACGTGTCTCGTTC-9	HN263	Primary	Transitional	CASSDTDGTGELFF	other clones
TTTATGCAGCTCCTCT-9	HN263	Primary	Pre-dysfunctional	CASSEYIGRAPYEQYF	other clones
CTCACACGTTGTCGCG-9	HN263	Primary	Naive-like	CASSFRVMEETQYF	other clones
GGAAAGCCACCATCCT-10	HN263	Metastatic	Transitional	CASSGGGSSYNEQFF_CASSHGQSSNYGYTF	other clones
GCGCAACAGCTAAGAT-9	HN263	Primary	Transitional	CASSGLNSPLHF	other clones
CAGAGAGGTCTCCACT-9	HN263	Primary	Pre-dysfunctional	CASSLGDRVADTQYF	other clones
TGTATTCGTCTCCATC-10	HN263	Metastatic	Dysfunctional	CASSLGRQLSTDTQYF	other clones
GAAACTCGTTGTACAC-9	HN263	Primary	Transitional	CASSLGTGEQYF	other clones
GTTCGGGCAGGGTATG-9	HN263	Primary	Pre-dysfunctional	CASSLGTGGLINEQFF	other clones
CTCCTAGGTAAGCACG-9	HN263	Primary	Dysfunctional	CASSLIAGVTETQYF	other clones
TCAGCAACAGACACTT-9	HN263	Primary	Dysfunctional	CASSLNPTSRLFF	other clones
ACGATGTAGTAACCCT-9	HN263	Primary	Transitional	CASSLPGGPNTEAFF	other clones
ATTGGACCAGTTTACG-9	HN263	Primary	Pre-dysfunctional	CASSLQGSGANVLTF	other clones
CAGTCCTCACGACGAA-10	HN263	Metastatic	Transitional	CASSLTGGASNEQFF	other clones
AAGTCTGCATTGGTAC-10	HN263	Metastatic	Naive-like	CASSLTSGTTRGEQYF	other clones
CTCTGGTAGGTGTTAA-10	HN263	Metastatic	Pre-dysfunctional	CASSLTTYSGNTIYF	other clones
TGCCCATGTGGTTTCA-10	HN263	Metastatic	Dysfunctional	CASSMEGSNEQFF	other clones
AGGTCATTCCTGTACC-10	HN263	Metastatic	Pre-dysfunctional	CASSPGANNNEQFF	other clones
AATCGGTCACTGCCAG-10	HN263	Metastatic	Pre-dysfunctional	CASSPGLGQTEAFF	other clones
TCTCTAATCCGTTGCT-10	HN263	Metastatic	Pre-dysfunctional	CASSPTGGPDTGELFF	other clones
TCGAGGCAGGATGTAT-9	HN263	Primary	Transitional	CASSPTGWRTEAFF	other clones
ACGAGCCAGCAATCTC-9	HN263	Primary	Dysfunctional	CASSQDAGSHQPQHF	other clones
ATTATCCAGTTTCCTT-10	HN263	Metastatic	Pre-dysfunctional	CASSQEAGPPQETQYF	other clones
TCGGTAACAGGTCCAC-10	HN263	Metastatic	Transitional	CASSQLLNTEAFF	other clones
GGTGTTATCGTTTGCC-9	HN263	Primary	Naive-like	CASSQTGYSNQPQHF	other clones
CTAATGGAGCCCGAAA-10	HN263	Metastatic	Transitional	CASSQVLEGFGEQYF	other clones
CTCGAGGTCGAGGTAG-10	HN263	Metastatic	Pre-dysfunctional	CASSQYGQLGRETQYF	other clones
CCTACACAGATCCTGT-10	HN263	Metastatic	Pre-dysfunctional	CASSRDPRGDSPLHF	other clones
CTTACCGCAGCTCCGA-9	HN263	Primary	Pre-dysfunctional	CASSRGTRDGEQYF	other clones
TACGGATTCGTTACGA-10	HN263	Metastatic	Transitional	CASSRQGTDLNYGYTF	other clones
TGGACGCAGACTCGGA-9	HN263	Primary	Transitional	CASSRSTGQGDGYTF	other clones
TGATTTCCAAGCCGCT-10	HN263	Metastatic	Transitional	CASSRTWTSGRQDPYEQYF	other clones
GGGCATCTCATAGCAC-10	HN263	Metastatic	Pre-dysfunctional	CASSSEGRGGTYNEQFF	other clones
CACCTTGCATTCCTGC-10	HN263	Metastatic	Pre-dysfunctional	CASSSGQGNSNEKLFF	other clones
CTGCCTATCCGTTGCT-10	HN263	Metastatic	Transitional	CASSTGGPTGELFF_CSAIPGDGPMKETQYF	other clones
ACGATGTAGGACCACA-10	HN263	Metastatic	Pre-dysfunctional	CASSYASEQFF	other clones
GTAGTCACAATCCAAC-9	HN263	Primary	Transitional	CASSYNSNQPQHF	other clones
TCTATTGGTTTAAGCC-10	HN263	Metastatic	Pre-dysfunctional	CASSYSAESGIQYF	other clones
CAGAGAGTCGTTGCCT-9	HN263	Primary	Transitional	CASSYSGAGAETQYF	other clones
GCCAAATCAAGTTAAG-9	HN263	Primary	Dysfunctional	CATDAHYRNMLTF_CASSLGVGLNQPQHF	other clones
GGAGCAAGTAATCACC-10	HN263	Metastatic	Pre-dysfunctional	CATDAPSGGGADGLTF_CAVPGNTNAGKSTF_CAISPGQGHQPQHF	other clones
CATTATCGTCAAACTC-9	HN263	Primary	Transitional	CATDRLYSGGGADGLTF_CSVSTSGSLAGQYF	other clones
CGATCGGCACTTACGA-9	HN263	Primary	Transitional	CATPRAAGNKLTF_CASSFGQADQPQHF	other clones
AAATGCCCAATCAGAA-9	HN263	Primary	Dysfunctional	CATSAGAAEGISYEQYF	other clones
GCTCTGTGTGAAGGCT-9	HN263	Primary	Naive-like	CAVAVDSNYQLIW_CASGQFTTDTQYF	other clones
GGGACCTTCTTGAGGT-10	HN263	Metastatic	Pre-dysfunctional	CAVCGSSNTGKLIF_CAVRHQAGTALIF_CASSQHPPATNEKLFF	other clones
TCTGGAATCGGTCTAA-9	HN263	Primary	Dysfunctional	CAVDQGAGSYQLTF_CASSFMTGTEAFF	other clones
TCGTACCCATCAGTAC-10	HN263	Metastatic	Pre-dysfunctional	CAVEDRGGSARQLTF_CSARDRAGLATNEQFF	other clones
TACTTGTTCACCCTCA-9	HN263	Primary	Dysfunctional	CAVEENNAGNNRKLIW_CASSPRQGGTEAFF	other clones
CAAGTTGAGCTAGCCC-10	HN263	Metastatic	Pre-dysfunctional	CAVFYSSASKIIF_CASSYLPRLADTGELFF	other clones
ATAAGAGGTAACGTTC-10	HN263	Metastatic	Naive-like	CAVGDGGSQGNLIF_CSARGQGIIYGYTF	other clones
GGATGTTCACACCGAC-10	HN263	Metastatic	Transitional	CAVGDIIQGAQKLVF_CASSQGRHPYEQYF	other clones
TATGCCCTCACAGTAC-10	HN263	Metastatic	Naive-like	CAVGENNNNDMRF_CASSIALAQTYYNEQFF_CASSLVPGGYNEQFF	other clones
TGACAACAGAGTACCG-9	HN263	Primary	Transitional	CAVGKGTGFQKLVF_CASSFGRGGLNTEAFF	other clones
AGAGCTTAGCGATTCT-9	HN263	Primary	Naive-like	CAVGLNAGGTSYGKLTF	other clones
AACCATGAGTGGCACA-10	HN263	Metastatic	Transitional	CAVIEGNYQLIW_CASSQETGTGGTEAFF	other clones
CAAGTTGCAAGGACTG-9	HN263	Primary	Pre-dysfunctional	CAVINFGNEKLTF_CSVGNRGYEQYF	other clones
CTTAACTAGATCCCAT-10	HN263	Metastatic	Naive-like	CAVISGGSNYKLTF_CASINYFGGYTF	other clones
TGCTACCGTGACAAAT-9	HN263	Primary	Transitional	CAVKNAGNMLTF_CASSGSNSEAFF	other clones
GGTGAAGCAGATGGGT-9	HN263	Primary	Pre-dysfunctional	CAVLDSNYQLIW_CASSYETSGSWELFF	other clones
TAGCCGGCACACGCTG-9	HN263	Primary	Transitional	CAVLNTGNQFYF_CASSYEGLAVGELFF	other clones
TTCCCAGGTGTATGGG-9	HN263	Primary	Transitional	CAVMDSNYQLIW_CASSDGTSGNEQFF	other clones
GTTCATTCAAAGAATC-9	HN263	Primary	Memory	CAVMDSNYQLIW_CATSSGGHYTGELFF	other clones
ACGGGTCGTTAAGTAG-10	HN263	Metastatic	Transitional	CAVMDSNYQLIW_CSARAETSGDYNEQFF	other clones
CTGCGGACAAGAAGAG-9	HN263	Primary	Transitional	CAVMDSNYQLIW_CSASRPTSDTEAFF	other clones
CGTGAGCTCTGGGCCA-10	HN263	Metastatic	Pre-dysfunctional	CAVMDSSYKLIF_CASSDSTGATDTQYF	other clones
TGAGGGAGTCCGTGAC-9	HN263	Primary	Transitional	CAVNAPSGGYQKVTF_CAISDGGGKTTDTQYF	other clones
GGACATTGTCCATCCT-9	HN263	Primary	Dysfunctional	CAVNAPYSGNTPLVF_CSARVAGLYNEQFF	other clones
CATGACAAGTCTCAAC-9	HN263	Primary	Transitional	CAVNIRNYGQNFVF_CASKSLGTGNYGYTF	other clones
AAAGTAGCATGCCACG-9	HN263	Primary	Transitional	CAVNQAGTALIF_CASSLGGQETQYF	other clones
CCAGCGATCAACGGCC-10	HN263	Metastatic	Naive-like	CAVQDSNYQLIW_CSATPPDRGGSPLHF	other clones
GGGACCTCATTTCAGG-10	HN263	Metastatic	Transitional	CAVRADGGGFKTIF_CASSYGTSVSYEQYF	other clones
CAGTAACCATCACGTA-9	HN263	Primary	Transitional	CAVRARRGGADGLTF	other clones
TTTGTCAAGATCCGAG-9	HN263	Primary	Dysfunctional	CAVRDGDYKLSF_CASSQETGGQETQYF	other clones
TTTACTGAGGCATGTG-9	HN263	Primary	Pre-dysfunctional	CAVRDGNSGYSTLTF_CASSSGTEEAGANVLTF	other clones
CGCGGTAAGGTGTTAA-10	HN263	Metastatic	Transitional	CAVRDGYSGAGSYQLTF_CASRDTGLAGTNSYNEQFF	other clones
AGTGTCAAGGTGGGTT-9	HN263	Primary	Transitional	CAVRDKDYQLIW_CASGGEVNEQYF	other clones
AGCGGTCTCATGCTCC-10	HN263	Metastatic	Transitional	CAVRDPLYSGGGADGLTF_CASGEGYLLPGNTIYF	other clones
TCAGGATTCATTATCC-10	HN263	Metastatic	Pre-dysfunctional	CAVRDSDYKLSF_CASSLTTYSGNTIYF	other clones
ATGAGGGTCCGCGGTA-9	HN263	Primary	Memory	CAVRDSNYQLIW_CASSSDGTSGPNEQFF	other clones
GTCTCGTAGTAGGTGC-10	HN263	Metastatic	Transitional	CAVRDSNYQLIW_CASSYSGTGGYEQYF	other clones
CCACCTAGTAAATACG-9	HN263	Primary	Pre-dysfunctional	CAVRDSNYQLIW_CVVRVEAAGNKLTF_CASSDAGGGTDTQYF	other clones
ACGCAGCAGCACCGTC-9	HN263	Primary	Dysfunctional	CAVRDSNYQLIW_CVVSNQAGTALIF_CASSQETSGSGANVLTF	other clones
TCTCTAAAGCGTTCCG-10	HN263	Metastatic	Pre-dysfunctional	CAVRDWGSDGQKLLF_CASSKGLAGITQYF	other clones
TGGGCGTTCACCAGGC-10	HN263	Metastatic	Pre-dysfunctional	CAVREAAGNKLTF_CASSPGVLEAFF	other clones
GCTCCTAAGTTAAGTG-9	HN263	Primary	Transitional	CAVREGNYQLIW_CASRVGAFETGELFF	other clones
AACTGGTTCGCTTGTC-9	HN263	Primary	Memory	CAVRFGNEKLTF_CSARRSGANVLTF	other clones
GGACATTGTTCGTCTC-10	HN263	Metastatic	Pre-dysfunctional	CAVRFTGNQFYF_CATGTEGVSGANVLTF	other clones
TCTCTAACAATGACCT-10	HN263	Metastatic	Transitional	CAVRGDSWGKLQF_CASSQDAGYGYTF	other clones
TTATGCTCAGACGCAA-9	HN263	Primary	Transitional	CAVRGGGFKTIF_CATSGLSGNTGELFF	other clones
CGGTTAAAGGCCGAAT-9	HN263	Primary	Transitional	CAVRGRNNARLMF_CASSSSSGAHSYEQYF	other clones
CCTATTACATTTGCCC-10	HN263	Metastatic	Transitional	CAVRPGQNFVF_CSARPGATYEQYF	other clones
ATTACTCGTAGGCATG-9	HN263	Primary	Transitional	CAVSALDSNYQLIW_CASSLEARGGGQETQYF	other clones
CCTCTGATCTAACTGG-10	HN263	Metastatic	Transitional	CAVSETGGFKTIF_CASSNRDPVYGYTF	other clones
GACACGCAGTGAACAT-9	HN263	Primary	Pre-dysfunctional	CAVSGPRGGQKLLF_CASSFQGGSSPLHF	other clones
GAACGGAAGCTAGCCC-10	HN263	Metastatic	Naive-like	CAVSLDRGSTLGRLYF_CASSSRDRGPGDTQYF	other clones
CATCAAGTCGTAGGTT-10	HN263	Metastatic	Pre-dysfunctional	CAVSYSGSARQLTF_CAGSTYSPLNTEAFF	other clones
AGCCTAAGTCCATGAT-10	HN263	Metastatic	Transitional	CAVTPAGGYQKVTF_CASQEEGNQPQHF	other clones
CTCGTACGTTATGCGT-9	HN263	Primary	Dysfunctional	CAVVDSNYQLIW_CASSNRADSDTQYF	other clones
TATGCCCTCGCTTGTC-9	HN263	Primary	Transitional	CAVVTSGSARQLTF_CASSLDWGQGREKLFF	other clones
GAATGAATCATGCAAC-9	HN263	Primary	Pre-dysfunctional	CAWRAKGNTEAFF	other clones
CGATGGCCAACACCCG-10	HN263	Metastatic	Transitional	CAWRDGGGANVLTF	other clones
GCGGGTTCATGGGAAC-10	HN263	Metastatic	Pre-dysfunctional	CAWSWHREAEAFF	other clones
CCTCAGTCACTTGGAT-10	HN263	Metastatic	Transitional	CAYDQAGTALIF_CAIREILAGVSTDTQYF	other clones
GCATGATTCCCAAGTA-9	HN263	Primary	Pre-dysfunctional	CGGMDNDMRF_CASSFRSQLATYEQYF_CAWSVRGIGQPQHF	other clones
ACCTTTATCTTTCCTC-10	HN263	Metastatic	Pre-dysfunctional	CGSSNTGKLIF_CASSQGQGLYGYTF	other clones
GGGTCTGTCTGCCCTA-9	HN263	Primary	Pre-dysfunctional	CGTHPSGAGSYQLTF_CASSTSKGSSYEQYF	other clones
GTAACTGTCCCTCTTT-10	HN263	Metastatic	Transitional	CGTVVPNDYKLSF_CASSRLAYEQYF	other clones
TCAATCTTCCTTGACC-10	HN263	Metastatic	Naive-like	CIFGMSYGKLTF_CASSSTGGYGYTF	other clones
CTCGTCAGTCTCTTAT-10	HN263	Metastatic	Transitional	CILYFSGNTPLVF_CASGDTSTTGELFF	other clones
GCTGCGAGTCGCTTCT-10	HN263	Metastatic	Transitional	CIVNTGRRALTF_CASSLTVELAGAGELFF_CASSQLLNTEAFF	other clones
CGTAGGCAGTGCGATG-10	HN263	Metastatic	Transitional	CIVRVADKGGGADGLTF_CASSPGAREFF	other clones
AGTGAGGCAGCATGAG-10	HN263	Metastatic	Transitional	CIVTGYSTLTF_CASSAGPGNEQYF_CASSVGWSGVSYNEQFF	other clones
ACTGTCCAGGGTCTCC-10	HN263	Metastatic	Transitional	CIVTGYSTLTF_CASSVGWSGVSYNEQFF	other clones
GTCACGGGTCCGTTAA-10	HN263	Metastatic	Pre-dysfunctional	CLLGGTDKLIF_CASSLTTYSGNTIYF_CSADAGAHYGYTF	other clones
CGTTAGATCAGTTGAC-10	HN263	Metastatic	Naive-like	CLVGARNSGYSTLTF_CATSDFSDSQETQYF	other clones
CGGTTAAAGTCCAGGA-10	HN263	Metastatic	Naive-like	CLVGDNARLMF_CASSLAPGPNQPQHF	other clones
CTAGTGAGTTTGACAC-10	HN263	Metastatic	Pre-dysfunctional	CLVGPANQAGTALIF_CASSSTGGRTEAFF	other clones
ATAGACCCAATGGAAT-10	HN263	Metastatic	Transitional	CSAIPGDGPMKETQYF	other clones
TTATGCTCACTCAGGC-9	HN263	Primary	Dysfunctional	CSARDIRGFDTGELFF	other clones
ACGGGTCAGACTAAGT-9	HN263	Primary	Pre-dysfunctional	CSASVAGQGIEAFF	other clones
CAGCTAAGTATTAGCC-10	HN263	Metastatic	Naive-like	CSSGRRGDEQFF	other clones
CATGACACAGCCTTGG-10	HN263	Metastatic	Transitional	CVATGNQFYF_CASSLVGGSYNEQFF_CASSQLDSYNEQFF	other clones
GTACGTATCATCATTC-9	HN263	Primary	Dysfunctional	CVLMDSNYQLIW_CSARDGMRELNEQFF	other clones
GTGCTTCCACTTGGAT-10	HN263	Metastatic	Transitional	CVVKSNSGYALNF_CVVSASGGATNKLIF_CAIRDPGTPYEQYF	other clones
TTAGGACGTACCAGTT-10	HN263	Metastatic	Pre-dysfunctional	CVVRTTGFQKLVF_CASSLGTTYEQYF	other clones
CTAATGGTCCACTCCA-9	HN263	Primary	Transitional	CVVSAGTGRRALTF_CASSFKYRGRSTEAFF	other clones
GATCGTAGTGATAAAC-10	HN263	Metastatic	Memory	CVVSASNFNKFYF	other clones
TTAACTCCAGCTGCAC-10	HN263	Metastatic	Pre-dysfunctional	CVVTLSNQAGTALIF_CSARRGGGPQHF	other clones
