# Supplementary material for: Single cell analysis in head and neck cancer reveals potential immune evasion mechanisms during early metastasis
Source: Nat Commun. 2023 Mar 27;14:1680. doi: 10.1038/s41467-023-37379-y (PMC10042873; doi:10.1038/s41467-023-37379-y)
Supplement: Supplementary file 15 — Supplementary Data 12 [file 41467_2023_37379_MOESM15_ESM.xlsx]

## Sheet: tcr_hn272
Supplementary data 12
Cell ID, patient ID, tumor site, T cell type, cdr3 sequence and clonotypes for HN272. Only the top 20 clonotypes are highlighted (yellow).
cellID	patientID	Tumor_site	Tcell_type	cdr3	Clonotypes
CCCAGTTTCCACGTTC-11	HN272	Primary	Dysfunctional	CASSAGTSNQPQHF	clonotype1
CCGTTCACAAGCGATG-11	HN272	Primary	Dysfunctional	CASSAGTSNQPQHF	clonotype1
GCTCTGTCAAACCCAT-11	HN272	Primary	Dysfunctional	CASSAGTSNQPQHF	clonotype1
AAATGCCCAGGTCGTC-12	HN272	Metastatic	Transitional	CASSAGTSNQPQHF	clonotype1
GGAATAAGTCATCCCT-12	HN272	Metastatic	Dysfunctional	CASSAGTSNQPQHF	clonotype1
CGAGCACCATGTCGAT-11	HN272	Primary	Dysfunctional	CASSAGTSNQPQHF	clonotype1
CTGTTTATCTTCCTTC-11	HN272	Primary	Pre-dysfunctional	CASSAGTSNQPQHF	clonotype1
ACATACGAGGTGCTTT-12	HN272	Metastatic	Dysfunctional	CASSAGTSNQPQHF	clonotype1
AAACCTGAGCGTTTAC-11	HN272	Primary	Dysfunctional	CASSAGTSNQPQHF	clonotype1
AACTCTTAGACATAAC-11	HN272	Primary	Transitional	CASSAGTSNQPQHF	clonotype1
AGATCTGAGTAGGTGC-11	HN272	Primary	Transitional	CASSAGTSNQPQHF	clonotype1
AGGCCACTCTGTCCGT-11	HN272	Primary	Pre-dysfunctional	CASSAGTSNQPQHF	clonotype1
CTACACCCAGCTCCGA-11	HN272	Primary	Transitional	CASSAGTSNQPQHF	clonotype1
GTCCTCACACCAGATT-11	HN272	Primary	Dysfunctional	CASSAGTSNQPQHF	clonotype1
CCTTTCTAGGTAGCTG-12	HN272	Metastatic	Transitional	CASSAGTSNQPQHF	clonotype1
AGCTCCTCAGACTCGC-11	HN272	Primary	Dysfunctional	CASSAGTSNQPQHF	clonotype1
CCTAGCTCAACCGCCA-12	HN272	Metastatic	Dysfunctional	CASSAGTSNQPQHF	clonotype1
GTACTTTAGGTGGGTT-12	HN272	Metastatic	Dysfunctional	CASSAGTSNQPQHF	clonotype1
CCTCTGAGTATCGCAT-12	HN272	Metastatic	Dysfunctional	CAEFPLFSGGYNKLIF_CASSEFGQGARDGYTF	clonotype2
TTGCCGTTCAATCACG-11	HN272	Primary	Dysfunctional-proliferative	CAEFPLFSGGYNKLIF_CASSEFGQGARDGYTF	clonotype2
ACACCAACACAACGTT-11	HN272	Primary	Transitional	CAEFPLFSGGYNKLIF_CASSEFGQGARDGYTF	clonotype2
AGTAGTCCAGCCAGAA-11	HN272	Primary	Dysfunctional	CAEFPLFSGGYNKLIF_CASSEFGQGARDGYTF	clonotype2
CAGCCGACATGTCCTC-11	HN272	Primary	Transitional	CAEFPLFSGGYNKLIF_CASSEFGQGARDGYTF	clonotype2
GATGAAAAGTGGGATC-11	HN272	Primary	Dysfunctional	CAEFPLFSGGYNKLIF_CASSEFGQGARDGYTF	clonotype2
TCTGAGATCACCACCT-11	HN272	Primary	Pre-dysfunctional	CAEFPLFSGGYNKLIF_CASSEFGQGARDGYTF	clonotype2
ACCTTTAAGCCCTAAT-11	HN272	Primary	Dysfunctional	CAEFPLFSGGYNKLIF_CASSEFGQGARDGYTF	clonotype2
CATCCACAGGAGTACC-11	HN272	Primary	Dysfunctional	CAEFPLFSGGYNKLIF_CASSEFGQGARDGYTF	clonotype2
TTATGCTTCACGCATA-11	HN272	Primary	Dysfunctional	CAEFPLFSGGYNKLIF_CASSEFGQGARDGYTF	clonotype2
GACTAACTCGTCCAGG-11	HN272	Primary	Dysfunctional	CAGQLLFGSGGSNYKLTF_CASSAGTSNQPQHF	clonotype3
GTAGGCCCACATCCAA-11	HN272	Primary	Transitional	CAGQLLFGSGGSNYKLTF_CASSAGTSNQPQHF	clonotype3
TAAGCGTCAAGCTGAG-11	HN272	Primary	Transitional	CAGQLLFGSGGSNYKLTF_CASSAGTSNQPQHF	clonotype3
TACTTGTAGACAGGCT-11	HN272	Primary	Dysfunctional	CAGQLLFGSGGSNYKLTF_CASSAGTSNQPQHF	clonotype3
AACTCTTAGCTAGGCA-12	HN272	Metastatic	Dysfunctional	CAGQLLFGSGGSNYKLTF_CASSAGTSNQPQHF	clonotype3
ACTATCTTCGGTTAAC-12	HN272	Metastatic	Dysfunctional	CAGQLLFGSGGSNYKLTF_CASSAGTSNQPQHF	clonotype3
AAATGCCCAAACTGCT-11	HN272	Primary	Dysfunctional	CAGQLLFGSGGSNYKLTF_CASSAGTSNQPQHF	clonotype3
GGTGCGTGTTCAACCA-11	HN272	Primary	Dysfunctional	CAGQLLFGSGGSNYKLTF_CASSAGTSNQPQHF	clonotype3
TCATTTGAGCTGTTCA-11	HN272	Primary	Pre-dysfunctional	CAGQLLFGSGGSNYKLTF_CASSAGTSNQPQHF	clonotype3
CGAGCCATCCGCATCT-12	HN272	Metastatic	Pre-dysfunctional	CAISEGRSSYNEQFF	clonotype4
TTTACTGCAGACAGGT-12	HN272	Metastatic	Pre-dysfunctional	CAISEGRSSYNEQFF	clonotype4
ATCACGAAGTTACGGG-12	HN272	Metastatic	Pre-dysfunctional	CAISEGRSSYNEQFF	clonotype4
CGAACATCATCACGAT-12	HN272	Metastatic	Pre-dysfunctional	CAISEGRSSYNEQFF	clonotype4
ATCCGAACAGGTGGAT-12	HN272	Metastatic	Transitional	CAISEGRSSYNEQFF	clonotype4
ATCTACTCATCCGGGT-12	HN272	Metastatic	Naive-like	CALSDTGFQKLVF_CAPMENFVF_CAISEGRSSYNEQFF	clonotype5
GACTGCGTCCATGAGT-12	HN272	Metastatic	Pre-dysfunctional	CALSDTGFQKLVF_CAPMENFVF_CAISEGRSSYNEQFF	clonotype5
CTCGAGGGTCCGAGTC-12	HN272	Metastatic	Transitional	CALSDTGFQKLVF_CAPMENFVF_CAISEGRSSYNEQFF	clonotype5
TATTACCAGAGACTTA-12	HN272	Metastatic	Pre-dysfunctional	CALSDTGFQKLVF_CAPMENFVF_CAISEGRSSYNEQFF	clonotype5
CGTTGGGCATTACCTT-12	HN272	Metastatic	Pre-dysfunctional	CALSDTGFQKLVF_CAPMENFVF_CAISEGRSSYNEQFF	clonotype5
TTTGCGCTCGGATGTT-12	HN272	Metastatic	Dysfunctional	CAASRDGNKLVF_CAWSVDNEWQFF	clonotype6
CCCAGTTTCTCGGACG-12	HN272	Metastatic	Dysfunctional	CAASRDGNKLVF_CAWSVDNEWQFF	clonotype6
CTTACCGGTTGGTAAA-12	HN272	Metastatic	Dysfunctional	CAASRDGNKLVF_CAWSVDNEWQFF	clonotype6
CGCGTTTTCCCTTGCA-12	HN272	Metastatic	Dysfunctional-proliferative	CAASRDGNKLVF_CAWSVDNEWQFF	clonotype6
ATTACTCGTATATCCG-12	HN272	Metastatic	Dysfunctional	CAAWGGGGADGLTF_CASSLGTGGYNEQFF	clonotype7
CGTTAGAGTCTCTCTG-11	HN272	Primary	Transitional	CAAWGGGGADGLTF_CASSLGTGGYNEQFF	clonotype7
GTAACTGAGGCAATTA-11	HN272	Primary	Pre-dysfunctional	CAAWGGGGADGLTF_CASSLGTGGYNEQFF	clonotype7
CGGACACGTCATCGGC-12	HN272	Metastatic	Dysfunctional	CAAWGGGGADGLTF_CASSLGTGGYNEQFF	clonotype7
CAGAGAGTCAATACCG-12	HN272	Metastatic	Dysfunctional	CAERHAGGTSYGKLTF_CASSLGGSGDIQYF	clonotype8
TCGCGTTAGGTTACCT-12	HN272	Metastatic	Dysfunctional	CAERHAGGTSYGKLTF_CASSLGGSGDIQYF	clonotype8
GTGCAGCAGCCCAGCT-11	HN272	Primary	Dysfunctional	CAERHAGGTSYGKLTF_CASSLGGSGDIQYF	clonotype8
CGCGTTTGTAAGGGAA-12	HN272	Metastatic	Dysfunctional	CAERHAGGTSYGKLTF_CASSLGGSGDIQYF	clonotype8
GTATCTTCAGAAGCAC-11	HN272	Primary	Dysfunctional	CAVRAYGNNRLAF_CASSYSAGDTQYF	clonotype9
TTCCCAGGTAGTACCT-11	HN272	Primary	Dysfunctional-proliferative	CAVRAYGNNRLAF_CASSYSAGDTQYF	clonotype9
AAATGCCAGGCTAGGT-11	HN272	Primary	Pre-dysfunctional	CAVRAYGNNRLAF_CASSYSAGDTQYF	clonotype9
ACCGTAAAGGTGCACA-11	HN272	Primary	Transitional	CAVRAYGNNRLAF_CASSYSAGDTQYF	clonotype9
TATCTCACAAGGACAC-12	HN272	Metastatic	Dysfunctional	CAVRRVIYNQGGKLIF_CASSQANNEQFF	clonotype10
TTCGGTCCAGTGACAG-12	HN272	Metastatic	Dysfunctional	CAVRRVIYNQGGKLIF_CASSQANNEQFF	clonotype10
TCGCGAGCATCCGTGG-12	HN272	Metastatic	Transitional	CAVRRVIYNQGGKLIF_CASSQANNEQFF	clonotype10
CGGACACGTGTAACGG-12	HN272	Metastatic	Dysfunctional	CAVRRVIYNQGGKLIF_CASSQANNEQFF	clonotype10
CGATTGAAGGAATCGC-12	HN272	Metastatic	Dysfunctional	CAASLHQFYF_CASSLGQPGEQYF	clonotype11
TACGGATTCGTTTAGG-12	HN272	Metastatic	Dysfunctional	CAASLHQFYF_CASSLGQPGEQYF	clonotype11
TAGAGCTTCAGTGCAT-12	HN272	Metastatic	Dysfunctional	CAASLHQFYF_CASSLGQPGEQYF	clonotype11
GCATGTACAAGACACG-12	HN272	Metastatic	Dysfunctional	CALLAGGTSYGKLTF_CASSFRDIPYEQYF	clonotype12
GGCTGGTCAGACAGGT-12	HN272	Metastatic	Dysfunctional	CALLAGGTSYGKLTF_CASSFRDIPYEQYF	clonotype12
CTTTGCGTCTTCTGGC-12	HN272	Metastatic	Dysfunctional	CALLAGGTSYGKLTF_CASSFRDIPYEQYF	clonotype12
CTAGTGAAGAAACCGC-12	HN272	Metastatic	Dysfunctional	CALSEMNAGNMLTF_CAVEANFGNEKLTF_CASSFRSGGETQYF	clonotype13
TGGCCAGTCTGGCGAC-12	HN272	Metastatic	Dysfunctional	CALSEMNAGNMLTF_CAVEANFGNEKLTF_CASSFRSGGETQYF	clonotype13
TTAGGACTCCTGTACC-12	HN272	Metastatic	Dysfunctional	CALSEMNAGNMLTF_CAVEANFGNEKLTF_CASSFRSGGETQYF	clonotype13
AGGGTGATCCCAAGAT-12	HN272	Metastatic	Dysfunctional	CAPMENFVF_CAISEGRSSYNEQFF	clonotype14
CGAGCCAAGAGTACAT-12	HN272	Metastatic	Pre-dysfunctional	CAPMENFVF_CAISEGRSSYNEQFF	clonotype14
TGCCAAACACCCATTC-12	HN272	Metastatic	Transitional	CAPMENFVF_CAISEGRSSYNEQFF	clonotype14
AAATGCCTCGGCGGTT-12	HN272	Metastatic	Dysfunctional	CASAGGYSNQPQHF_CASSLLAGTYNEQFF	clonotype15
GTGAAGGCACTTCGAA-12	HN272	Metastatic	Pre-dysfunctional	CASAGGYSNQPQHF_CASSLLAGTYNEQFF	clonotype15
GTACTCCAGACGCTTT-11	HN272	Primary	Pre-dysfunctional	CASAGGYSNQPQHF_CASSLLAGTYNEQFF	clonotype15
AGCCTAAGTAAACCTC-11	HN272	Primary	Dysfunctional	CASSEFGQGARDGYTF	clonotype16
CACAGGCTCTAACGGT-11	HN272	Primary	Pre-dysfunctional	CASSEFGQGARDGYTF	clonotype16
CGTTGGGGTGAAATCA-11	HN272	Primary	Pre-dysfunctional	CASSEFGQGARDGYTF	clonotype16
ACGGGTCCAGACGCAA-11	HN272	Primary	Dysfunctional	CAEFPLFSGGYNKLIF_CASSAGTSNQPQHF_CASSEFGQGARDGYTF	clonotype17
GTGCAGCAGAGTAAGG-11	HN272	Primary	Dysfunctional	CAEFPLFSGGYNKLIF_CASSAGTSNQPQHF_CASSEFGQGARDGYTF	clonotype17
CGTCAGGCAATGGATA-12	HN272	Metastatic	Dysfunctional	CAESIPDSWGKLQF_CASSVEAPAGAYNEQFF	clonotype18
GCTTGAAGTCAGATAA-12	HN272	Metastatic	Pre-dysfunctional	CAESIPDSWGKLQF_CASSVEAPAGAYNEQFF	clonotype18
ATCACGATCACCGGGT-12	HN272	Metastatic	Transitional	CAGTSNTGKLIF_CALSEGDNAGNMLTF_CASSPLGSNTGELFF	clonotype19
TACTTACGTTTCCACC-12	HN272	Metastatic	Transitional	CAGTSNTGKLIF_CALSEGDNAGNMLTF_CASSPLGSNTGELFF	clonotype19
GCAGCCATCCTAGAAC-12	HN272	Metastatic	Dysfunctional	CALSEGYTGANSKLTF_CASSAGARAVYF	clonotype20
TACTTACGTCCTAGCG-12	HN272	Metastatic	Transitional	CALSEGYTGANSKLTF_CASSAGARAVYF	clonotype20
TGGCTGGGTCTAGCCG-11	HN272	Primary	Pre-dysfunctional	CALSEMNAGNMLTF_CASSFRSGGETQYF	other clones
CATGCCTTCCAGAAGG-12	HN272	Metastatic	Dysfunctional	CALSEMNAGNMLTF_CASSFRSGGETQYF	other clones
TGCTGCTCATGAAGTA-11	HN272	Primary	Dysfunctional	CASSLGTGGYNEQFF	other clones
CCACTACTCACATACG-11	HN272	Primary	Dysfunctional	CASSLGTGGYNEQFF	other clones
AGCTCCTCACTGAAGG-12	HN272	Metastatic	Transitional	CASSPGTTSNQPQHF	other clones
GGCTCGAAGGGATCTG-12	HN272	Metastatic	Pre-dysfunctional	CASSPGTTSNQPQHF	other clones
TGCCAAAAGTATTGGA-12	HN272	Metastatic	Pre-dysfunctional	CASSQGFVNLQYF	other clones
GGTGCGTTCAGGCGAA-12	HN272	Metastatic	Naive-like	CASSQGFVNLQYF	other clones
GTACTCCAGAGACTTA-12	HN272	Metastatic	Pre-dysfunctional	CASSQGTGALNTEAFF	other clones
CCCAGTTTCTTTACGT-12	HN272	Metastatic	Pre-dysfunctional	CASSQGTGALNTEAFF	other clones
GGGCATCCATGATCCA-12	HN272	Metastatic	Pre-dysfunctional	CASSVEAPAGAYNEQFF	other clones
CGTCACTCAGGGTTAG-12	HN272	Metastatic	Transitional	CASSVEAPAGAYNEQFF	other clones
CGCGGTATCGAGAGCA-12	HN272	Metastatic	Transitional	CASTPPSADGADTQYF	other clones
GCCTCTAAGCAGGCTA-11	HN272	Primary	Pre-dysfunctional	CASTPPSADGADTQYF	other clones
GATGAGGGTCAAAGAT-12	HN272	Metastatic	Transitional	CAVGLMFSGGYNKLIF_CASSMIQGHTGELFF	other clones
TGAGAGGCAGGTGCCT-12	HN272	Metastatic	Dysfunctional	CAVGLMFSGGYNKLIF_CASSMIQGHTGELFF	other clones
CTCTGGTAGCGATTCT-11	HN272	Primary	Transitional	CAVGLTYNQGGKLIF_CASSRGQGKRAHEQYF	other clones
AGTCTTTTCCACGCAG-12	HN272	Metastatic	Dysfunctional	CAVGLTYNQGGKLIF_CASSRGQGKRAHEQYF	other clones
GTCTTCGGTGGCCCTA-12	HN272	Metastatic	Dysfunctional	CAVHNAGGTSYGKLTF_CASSEGGFYYEQYF	other clones
TACCTATTCGCATGGC-12	HN272	Metastatic	Transitional	CAVHNAGGTSYGKLTF_CASSEGGFYYEQYF	other clones
AGCTCCTAGCAGGTCA-11	HN272	Primary	Pre-dysfunctional	CAVKGNNNDMRF_CASSLGGYEQYF	other clones
CCTACACAGCCCAGCT-11	HN272	Primary	Transitional	CAVKGNNNDMRF_CASSLGGYEQYF	other clones
TCAGATGTCTCCAACC-12	HN272	Metastatic	Pre-dysfunctional	CAVMEYGNKLVF_CASRSEFEYQETQYF	other clones
TGAGCCGGTGTATGGG-12	HN272	Metastatic	Pre-dysfunctional	CAVMEYGNKLVF_CASRSEFEYQETQYF	other clones
TTGCCGTCATGCCACG-12	HN272	Metastatic	Dysfunctional	CAVRDRPLSNDYKLSF_CASSLGLAGVEGETQYF	other clones
TCATTACTCAACACTG-11	HN272	Primary	Transitional	CAVRDRPLSNDYKLSF_CASSLGLAGVEGETQYF	other clones
ATCTACTTCAGTTTGG-12	HN272	Metastatic	Pre-dysfunctional	CAVRSGGYQKVTF_CASSAGQGVTYEQYF	other clones
GCATACATCTTGTATC-11	HN272	Primary	Pre-dysfunctional	CAVRSGGYQKVTF_CASSAGQGVTYEQYF	other clones
CTCAGAACAATCACAC-12	HN272	Metastatic	Pre-dysfunctional	CAVRTSGSRLTF_CASAGGYSNQPQHF_CASSLLAGTYNEQFF	other clones
TCGTAGAAGCAACGGT-12	HN272	Metastatic	Pre-dysfunctional	CAVRTSGSRLTF_CASAGGYSNQPQHF_CASSLLAGTYNEQFF	other clones
ACTTTCATCCAGAAGG-11	HN272	Primary	Dysfunctional	CGTAPTSGTYKYIF_CASSVADGVYEQYF	other clones
CCTACCAAGGTAGCCA-11	HN272	Primary	Pre-dysfunctional	CGTAPTSGTYKYIF_CASSVADGVYEQYF	other clones
CCTCTGACAAACGTGG-12	HN272	Metastatic	Transitional	CILPLAGGTSYGKLTF_CASSLGQAYEQYF	other clones
TCTCATAGTTTACTCT-12	HN272	Metastatic	Pre-dysfunctional	CILPLAGGTSYGKLTF_CASSLGQAYEQYF	other clones
TCGCGTTGTCACTGGC-12	HN272	Metastatic	Dysfunctional	CAAEPGGGADGLTF_CASRGKTSDTQYF	other clones
GACGGCTTCTATCGCC-12	HN272	Metastatic	Naive-like	CAAGSNDYKLSF_CAVSDKGNKLVF_CASRGLAGGSHSYNEQFF_CASSQLRHQDIQYF	other clones
TGACAACCACTCGACG-12	HN272	Metastatic	Dysfunctional	CAAISNSGYALNF_CAFSDGQKLLF_CASSPLITPGLAVNTGELFF_CASSVSGRAGETQYF	other clones
GCACATAAGATATGCA-12	HN272	Metastatic	Memory	CAAKDNAGNMLTF_CAVPINFGNEKLTF_CASSELVMNTGELFF	other clones
CCTACCAAGCCGTCGT-12	HN272	Metastatic	Transitional	CAALDGGSARQLTF_CASSPYTGGEAFF_CATQPKGGFRNEQYF	other clones
GGACAAGCATGCCCGA-12	HN272	Metastatic	Dysfunctional	CAALLTGNQFYF_CSEGGRPDTQYF	other clones
GTAACGTGTTTCGCTC-11	HN272	Primary	Dysfunctional	CAALTGTASKLTF_CAVYSGANNLFF_CASSLWDRVGYTF_CSVGGLGTGELFF	other clones
TAAACCGTCGGTGTCG-12	HN272	Metastatic	Naive-like	CAAPGETSGSRLTF_CAISEGRSSYNEQFF_CASSPTSGRTDTQYF	other clones
ACGGGCTAGTGTACTC-12	HN272	Metastatic	Transitional	CAAQGADSWGKLQF_CASSLVRPSFSYEQYF_CASSQGFVNLQYF	other clones
TCATTTGAGACTAAGT-11	HN272	Primary	Pre-dysfunctional	CAAQGGNNDMRF_CAVMEYGNKLVF_CASRSEFEYQETQYF_CASSVPGTSEAFF	other clones
CCTTCCCCAGAAGCAC-12	HN272	Metastatic	Transitional	CAARNTGGFKTIF_CASSLKWGAGETQYF_CASSRYTGTGVETQYF	other clones
ACAGCTATCCTCTAGC-12	HN272	Metastatic	Transitional	CAASALIVNMRF_CASNLQGTTEAFF_CASSRSSGNSPLHF	other clones
CAGATCACATCCAACA-11	HN272	Primary	Dysfunctional	CAASARLLGGTSYGKLTF_CASSLGQPGEQYF	other clones
CAGAATCGTAGCCTCG-12	HN272	Metastatic	Transitional	CAASDRGSTLGRLYF_CAISEGRSSYNEQFF_CASSLGQGKIAGELFF	other clones
ACTGATGTCGTCTGAA-12	HN272	Metastatic	Transitional	CAASDRGSTLGRLYF_CASSLGQGKIAGELFF	other clones
TGAGCCGCAATGGAAT-12	HN272	Metastatic	Naive-like	CAASEDTSGTYKYIF_CSARETGTPKNIQYF	other clones
AACCGCGAGTACACCT-11	HN272	Primary	Dysfunctional	CAASEMAWAGTASKLTF_CASSEGETQYF_CASSLGYSPRDEQYF	other clones
CGTCCATCAGTGAGTG-11	HN272	Primary	Memory	CAASEMAWAGTASKLTF_CASSLGYSPRDEQYF	other clones
CAGAATCGTCTCCACT-12	HN272	Metastatic	Transitional	CAASIGGTSYGKLTF_CASAGGYSNQPQHF_CASSLLAGTYNEQFF	other clones
GTAACTGAGAGTAAGG-12	HN272	Metastatic	Transitional	CAASISHYGGSQGNLIF_CASSYAPGGNQPQHF	other clones
TCGTAGAAGGACAGAA-12	HN272	Metastatic	Transitional	CAASKGNNDMRF_CAVRNSARQLTF_CASSLEGVPSYYGYTF_CASSSSWGFVTDTQYF	other clones
ACCGTAACATTCTTAC-12	HN272	Metastatic	Naive-like	CAASKRGSTLGRLYF_CVVNRMDSSYKLIF_CASSQRTSGVRETQYF	other clones
CGGGTCACAAGCCATT-12	HN272	Metastatic	Dysfunctional	CAASLHQFYF_CAMRELSYSGAGSYQLTF_CASSLGQPGEQYF	other clones
TAAACCGAGGGTTTCT-12	HN272	Metastatic	Memory	CAASNEHSGNTGKLIF_CASTPGTGLYEQYF	other clones
GCATGATAGAGGACGG-12	HN272	Metastatic	Dysfunctional	CAASNGNNRLAF_CAASRDGNKLVF_CASSEYLNEKLFF_CAWSVDNEWQFF	other clones
GACGGCTTCGTATCAG-12	HN272	Metastatic	Dysfunctional	CAASRDGNKLVF_CIVRSLNDMRF_CASSLQLDPGYEQYF_CAWSVDNEWQFF	other clones
TGACTTTTCTGCAAGT-12	HN272	Metastatic	Pre-dysfunctional	CAASWGNTPLVF_CASSEGRQEHNTEAFF	other clones
CTACATTCACCACGTG-12	HN272	Metastatic	Transitional	CAATGSGAGSYQLTF_CASSVSSGRAYEQYF	other clones
TCTGAGATCCAAACAC-12	HN272	Metastatic	Transitional	CAATPIQNEKLTF_CASSLAMGYEQYF	other clones
CGGAGCTGTTACGACT-12	HN272	Metastatic	Memory	CAAVRKGGKLIF_CASSLAILAGNSEQFF	other clones
ACTATCTGTGGTCCGT-12	HN272	Metastatic	Dysfunctional	CAAVRKGGKLIF_CASSLAILAGNSEQFF_CASSPTFLGELFF	other clones
CACATTTCACAAGTAA-11	HN272	Primary	Transitional	CAAVSGGGADGLTF_CVVRNNARLMF_CASQSRGWTDTQYF_CASSPYAGSEQYF	other clones
TACTCATAGGTAGCTG-12	HN272	Metastatic	Transitional	CAEILDAGGTSYGKLTF_CAIRPGLGYNEQFF	other clones
GCGGGTTGTCTCCATC-12	HN272	Metastatic	Dysfunctional	CAEIPAIYNQGGKLIF_CASSQGGGQPQHF	other clones
TACTCGCTCTTGAGGT-12	HN272	Metastatic	Transitional	CAESIPDSWGKLQF_CASSPGTTSNQPQHF_CASSVEAPAGAYNEQFF	other clones
AGCGTATAGTCATGCT-12	HN272	Metastatic	Dysfunctional	CAESIPDSWGKLQF_CAVRSGGYQKVTF_CASSAGTSNQPQHF_CASSVEAPAGAYNEQFF	other clones
CCGGGATCAGCCTTTC-12	HN272	Metastatic	Transitional	CAESIPDSWGKLQF_CAVSPWNQGGKLIF_CASRLLAGVPGELFF	other clones
CAGCTGGTCGGAGGTA-12	HN272	Metastatic	Transitional	CAESVYGGYNKLIF_CASSDSTSGRAEQYF	other clones
GAGCAGAAGACTTTCG-11	HN272	Primary	Dysfunctional	CAETGDNYGQNFVF_CAGQLLFGSGGSNYKLTF_CASSAGTSNQPQHF_CASSLGWAGYSTDTQYF	other clones
ATTACTCCATGGTTGT-12	HN272	Metastatic	Dysfunctional	CAETYPSGGYNKLIF_CAVMDSNYQLIW_CASSQATGVGEQFF_CASTPPSADGADTQYF	other clones
CGTAGGCTCAGCTGGC-12	HN272	Metastatic	Naive-like	CAEYAGGTSYGKLTF_CALLAGGTSYGKLTF_CASRRQGPFSRGNTEAFF_CASSFRDIPYEQYF	other clones
CCTAGCTCATAGTAAG-11	HN272	Primary	Transitional	CAFMKPGSGGYQKVTF_CASGKDTYEQYF	other clones
CATTATCAGTTGTAGA-12	HN272	Metastatic	Transitional	CAFMMDFGNEKLTF_CASSVGGSESYEQYF_CSGGEGHEQYF	other clones
CATATGGAGGACAGAA-12	HN272	Metastatic	Naive-like	CAFMMSPGLLDAGNMLTF_CASSLDTGTASYEQYF_CASSTYLTETNEKLFF	other clones
CTAGTGAAGTAAGTAC-12	HN272	Metastatic	Pre-dysfunctional	CAFSDGQKLLF_CAMRDPEDRDDKIIF_CASSPLITPGLAVNTGELFF	other clones
AGGCCACTCAATAAGG-11	HN272	Primary	Transitional	CAGAGSQGNLIF_CASSQGFVNLQYF	other clones
TCAGATGCAGCTCGCA-12	HN272	Metastatic	Transitional	CAGAGSQGNLIF_CAVRALSDFGNEKLTF_CASSQGFVNLQYF	other clones
CAGCCGATCGGAGCAA-12	HN272	Metastatic	Dysfunctional	CAGASYNFNKFYF_CASSPPSGYNEQFF	other clones
GCACTCTTCAACACTG-12	HN272	Metastatic	Transitional	CAGFTSGTYKYIF_CASTPPSADGADTQYF	other clones
TTAGTTCTCAATAAGG-12	HN272	Metastatic	Transitional	CAGPRFGNEKLTF_CASSYDSSYEQYF	other clones
CACACTCAGTTCCACA-12	HN272	Metastatic	Dysfunctional	CAGQLLFGSGGSNYKLTF_CASSAGTSNQPQHF_CASSGRGLSYNEQFF	other clones
ACAGCTACAGCGAACA-11	HN272	Primary	Transitional	CAGQLLFGSGGSNYKLTF_CASSAGTSNQPQHF_CSVGGLGTGELFF	other clones
CGGTTAAGTGTTCTTT-11	HN272	Primary	Dysfunctional	CAGQLLFGSGGSNYKLTF_CAVHNAGGTSYGKLTF_CASSEGGFYYEQYF_CASSPPGRLSPIYF	other clones
CCTAGCTAGAATGTGT-12	HN272	Metastatic	Transitional	CAGRAGNQFYF_CASSPIAGANTGELFF	other clones
ACTGTCCTCATCGATG-12	HN272	Metastatic	Transitional	CAGTSNTGKLIF	other clones
GACACGCCACCATGTA-12	HN272	Metastatic	Memory	CAGTSNTGKLIF_CALRTGFQKLVF_CASSPLGSNTGELFF_CASSVGEGGNQPQHF	other clones
CGACCTTAGGTGATAT-12	HN272	Metastatic	Transitional	CAGTSNTGKLIF_CASSPLGSNTGELFF	other clones
CACACCTCATTCCTCG-11	HN272	Primary	Dysfunctional	CAGTYDMRF_CASSLSGTIYEQYF	other clones
CTAGCCTGTCTCTTTA-12	HN272	Metastatic	Transitional	CAGVLYNQGGKLIF_CASSANRGVGTEAFF	other clones
AGTGTCAAGCAGACTG-12	HN272	Metastatic	Transitional	CAGWFSDGQKLLF_CASSPHGQGAGGANVLTF_CASSRDEINQPQHF	other clones
TTGCGTCAGATAGCAT-12	HN272	Metastatic	Naive-like	CALEGNKLVF_CAISELGTGDGTDTQYF	other clones
GTCAAGTAGGAGTCTG-12	HN272	Metastatic	Naive-like	CALGGGADGLTF_CASSIEGFAEAFF_CASSQAIRSPEAFF	other clones
AGGCCACCATGAGCGA-11	HN272	Primary	Transitional	CALIMDSSYKLIF_CAYRTGSGTYKYIF_CASSFRSGGETQYF_CSARMGGSSWETQYF	other clones
GCAATCATCGTATCAG-12	HN272	Metastatic	Transitional	CALIRGGSYIPTF_CALSEAPWVSDGQKLLF_CASSPAQGANGYTF_CASSRSTGSPAQYF	other clones
AACTTTCAGACAATAC-12	HN272	Metastatic	Transitional	CALLAGGTSYGKLTF_CALSVTGETSGSRLTF_CAISEGRSSYNEQFF_CASSPRTDSGNTIYF	other clones
AGATTGCCACATGGGA-12	HN272	Metastatic	Transitional	CALLGFGNVLHC_CASSLGLDPSYEQYF_CATDPGSNQPQHF	other clones
ACACCCTAGTAACCCT-12	HN272	Metastatic	Naive-like	CALLYNQGGKLIF_CAISEGRSSYNEQFF_CASSPAAGLKETQYF	other clones
CCAATCCGTTGTCGCG-11	HN272	Primary	Memory	CALNSNYQLIW_CAVGARGNNRLAF_CASSAQGPQFNEQFF_CASSVASGSTPEQFF	other clones
GACTGCGTCGATCCCT-11	HN272	Primary	Transitional	CALRESGYSTLTF_CASSPQGAVTGELFF	other clones
TGGTTAGCAGCAGTTT-12	HN272	Metastatic	Dysfunctional	CALSAHPSLYNFNKFYF_CAVSHLYNNNDMRF_CASSSGTGAYEQYF	other clones
TCTGAGAGTTAAAGTG-12	HN272	Metastatic	Dysfunctional	CALSAHPSLYNFNKFYF_CLVVCSPLGFGNVLHC	other clones
TCTTTCCGTTTAGCTG-12	HN272	Metastatic	Transitional	CALSDPGFSDGQKLLF_CASSGTGARQPQHF_CATSDGDEQFF	other clones
TAGGCATAGTTGAGTA-12	HN272	Metastatic	Transitional	CALSDRGGGNKLTF_CASSATRQGRTGELFF	other clones
CTAGCCTCAGGCTCAC-12	HN272	Metastatic	Dysfunctional	CALSDTGFQKLVF_CAPMENFVF_CAISEGRSSYNEQFF_CAWSVDNEWQFF	other clones
GTGTTAGCATAACCTG-11	HN272	Primary	Pre-dysfunctional	CALSDTGFQKLVF_CASSPLGSNTGELFF	other clones
CCCAATCTCTGTTGAG-12	HN272	Metastatic	Transitional	CALSEDSNYQLIW_CATSPGRLEQFF	other clones
GCTGCTTTCAGCATGT-12	HN272	Metastatic	Transitional	CALSEGETSGSRLTF_CASSPRTVLRQTQYF_CSAFGQGYEQYF	other clones
TAGCCGGGTTTGTGTG-11	HN272	Primary	Transitional	CALSEMNAGNMLTF_CAMTFNQAGTALIF_CASSGGTSGSFPNEQFF_CASSPNQGERFYNEQFF	other clones
CAGCAGCCAGTCACTA-12	HN272	Metastatic	Dysfunctional-proliferative	CALSEMNAGNMLTF_CASSFRSGGETQYF_CASSPIRSTDTQYF	other clones
CACATAGTCCTTGACC-12	HN272	Metastatic	Pre-dysfunctional	CALSNRGSTLGRLYF_CAPRAWLETEAFF	other clones
AGATCTGGTGGTCCGT-12	HN272	Metastatic	Naive-like	CALSYQTGANNLFF_CASRSLGSGDEQFF	other clones
ACTTGTTGTCAGATAA-11	HN272	Primary	Transitional	CALYNAGGTSYGKLTF_CASSPRRLAGVTGELFF_CSARMGGSSWETQYF	other clones
ACGGCCACATGATCCA-11	HN272	Primary	Pre-dysfunctional	CAMGYNDMRF_CASSYSAGDTQYF	other clones
TCTGGAAGTACCTACA-12	HN272	Metastatic	Transitional	CAMPSDSGGSNYKLTF_CSARDIMYTGELFF	other clones
ACTGATGCAGCTTAAC-12	HN272	Metastatic	Transitional	CAMRENRDDKIIF_CAVFTIQGAQKLVF_CASSQEGQGTDEQYF_CASSQGTLPSTDTQYF	other clones
GTACGTAAGGCCATAG-12	HN272	Metastatic	Transitional	CAMRKTGANNLFF_CAMSSLSGGYQKVTF_CAWSVISRGLGELFF_CSARDRGGENTGELFF	other clones
TATGCCCAGGGATACC-12	HN272	Metastatic	Transitional	CAMSALSYIPTF_CASSLGGGKGFYEQYF	other clones
AGCGTATAGTTGCAGG-12	HN272	Metastatic	Transitional	CAPLHASGGSYIPTF_CASSQGNEQYF	other clones
TGTATTCTCACAGGCC-12	HN272	Metastatic	Transitional	CAPLHASGGSYIPTF_CAVRDRGAGSYQLTF_CATDPGSNQPQHF	other clones
GTGTTAGCAGGTGCCT-12	HN272	Metastatic	Transitional	CAPLHASGGSYIPTF_CSARPLTSTTSYEQYF	other clones
ATCATGGAGGTGCTAG-12	HN272	Metastatic	Transitional	CAPMENFVF_CAISEGRSSYNEQFF_CASSPRRLAGVTGELFF	other clones
TGGCCAGTCGGCTTGG-12	HN272	Metastatic	Transitional	CAPMENFVF_CAVNYQAGTALIF_CAISEGRSSYNEQFF_CSARDNAQPQHF	other clones
AGTTGGTAGCGCCTTG-12	HN272	Metastatic	Transitional	CAPMENFVF_CVVSLNYGQNFVF_CAISEGRSSYNEQFF_CSVPPGGSSYNEQFF	other clones
CAACCTCAGATGTCGG-11	HN272	Primary	Transitional	CAPQEYNNNDMRF_CASTSWDGSHSNYGYTF	other clones
CAGCGACGTAACGACG-12	HN272	Metastatic	Dysfunctional	CAPQEYNNNDMRF_CILRDVEDQGAQKLVF_CASTSWDGSHSNYGYTF	other clones
GATCGCGAGTACGTTC-12	HN272	Metastatic	Transitional	CAQVGGYGNKLVF_CASSWGQFNQPQHF	other clones
GTGTTAGCAACAACCT-12	HN272	Metastatic	Transitional	CASAGGYSNQPQHF	other clones
CCGTGGAAGATGTGGC-12	HN272	Metastatic	Dysfunctional	CASDGQKLLF_CISTGSSASKIIF_CASSLGDRGKYF_CASSRDRSNEKLFF	other clones
CCTACACCAGACAAGC-12	HN272	Metastatic	Pre-dysfunctional	CASGRSRDRGMSEQFF	other clones
ACGGCCAAGACAGAGA-12	HN272	Metastatic	Transitional	CASKTSGSLYEQYF	other clones
AAACGGGCAGCTTCGG-11	HN272	Primary	Transitional	CASLFYGQNFVF_CAVSPPGGKSTF_CASSDGLAGGYEQYF_CASSLAAGAVYEQYF	other clones
CTCTGGTCACGCGAAA-12	HN272	Metastatic	Pre-dysfunctional	CASMVGPDTQYF	other clones
TACGGTAGTATTCGTG-11	HN272	Primary	Transitional	CASSAGTSNQPQHF_CASSLPLPGRQETQYF	other clones
TGCGGGTCAATAGCAA-11	HN272	Primary	Dysfunctional	CASSAGTSNQPQHF_CASSLSGNEQFF	other clones
TACTCGCCAACGATGG-11	HN272	Primary	Pre-dysfunctional	CASSAGTSNQPQHF_CASSSGPSSYNEQFF	other clones
CCACTACGTCGAATCT-11	HN272	Primary	Transitional	CASSAGTSNQPQHF_CSARGTGGYEQFF	other clones
AAGGAGCCAAGAAAGG-11	HN272	Primary	Dysfunctional	CASSAGTSNQPQHF_CSARMGGSSWETQYF	other clones
TACTCATTCGCGCCAA-11	HN272	Primary	Dysfunctional	CASSDGLAGGYEQYF_CASSLSGDYEQYF	other clones
TATGCCCGTCGCTTCT-12	HN272	Metastatic	Transitional	CASSDGSNQPQHF	other clones
CTCGGGACATCGACGC-12	HN272	Metastatic	Transitional	CASSDIVYNYGYTF	other clones
TCCACACTCATATCGG-12	HN272	Metastatic	Pre-dysfunctional	CASSDMRPVQFF_CASSLLDRRHFYSNQPQHF	other clones
TGGTTCCAGTCCCACG-12	HN272	Metastatic	Naive-like	CASSEARTETQYF_CASSLRETQYF	other clones
TTCTCAACATCCGTGG-11	HN272	Primary	Dysfunctional	CASSEFGQGARDGYTF_CASSLAMGYEQYF	other clones
TAAGCGTGTTCCGTCT-11	HN272	Primary	Transitional	CASSEFGQGARDGYTF_CASSPGDEQFF	other clones
GACGTGCAGAGCTGCA-11	HN272	Primary	Dysfunctional	CASSEGLLITYEQYF	other clones
GCACTCTCAGTCCTTC-12	HN272	Metastatic	Transitional	CASSEILVSETQYF	other clones
GCGACCATCTAACTGG-12	HN272	Metastatic	Dysfunctional	CASSFAREQYF	other clones
ACAGCCGCAATCACAC-12	HN272	Metastatic	Dysfunctional	CASSFAREQYF_CASSLGFRSSYEQYF	other clones
AGATTGCCATTCTCAT-11	HN272	Primary	Pre-dysfunctional	CASSFASGGTYEQYF	other clones
GAACCTAGTACGCACC-12	HN272	Metastatic	Dysfunctional	CASSFNAGELFF	other clones
CCATTCGAGTACGATA-12	HN272	Metastatic	Transitional	CASSFRDIPYEQYF	other clones
TTGTAGGAGACAAAGG-12	HN272	Metastatic	Dysfunctional	CASSFRLAGDNEQFF	other clones
CCTTCGAAGGATGGAA-12	HN272	Metastatic	Dysfunctional	CASSFRSGGETQYF	other clones
ACGGCCACATTTCAGG-11	HN272	Primary	Dysfunctional	CASSFRSGGETQYF_CSARDRGGENTGELFF	other clones
TGACTTTTCTCTGCTG-12	HN272	Metastatic	Transitional	CASSFSLGEETQYF_CASSPGTTSNQPQHF	other clones
ATGGGAGAGGACATTA-11	HN272	Primary	Transitional	CASSFTLAGGPYEQYF	other clones
CGTTAGATCTACCTGC-12	HN272	Metastatic	Transitional	CASSGNRGRTDTQYF	other clones
GGAGCAAAGCAGGTCA-12	HN272	Metastatic	Transitional	CASSKGQGVSETQYF	other clones
CGCGGTAAGAGACTTA-11	HN272	Primary	Transitional	CASSLAGESYEQYF_CAWSHGSGLGNIQYF	other clones
GTTCTCGTCTCTGCTG-12	HN272	Metastatic	Pre-dysfunctional	CASSLAGLQETQYF_CASSPGTTSNQPQHF	other clones
TGTATTCCAACTGCTA-12	HN272	Metastatic	Transitional	CASSLAQGGNSPLHF_CSVDDRDGYTF	other clones
CTCTAATGTCACCCAG-12	HN272	Metastatic	Pre-dysfunctional	CASSLAVGYNEQFF	other clones
GTCACGGAGGCTCATT-11	HN272	Primary	Transitional	CASSLEPRNTEAFF_CATDPGSNQPQHF	other clones
ACTGTCCGTATGAATG-12	HN272	Metastatic	Transitional	CASSLEWPTRKETQYF_CASSVGPYEQYF	other clones
CAAGGCCGTAGCCTCG-12	HN272	Metastatic	Transitional	CASSLGQAYEQYF	other clones
TCAGGATAGTGAACGC-12	HN272	Metastatic	Pre-dysfunctional	CASSLGQAYEQYF_CASSPGTTSNQPQHF	other clones
GAACGGATCTTCGAGA-11	HN272	Primary	Memory	CASSLGYSPRDEQYF_CASSQADETFEQYF	other clones
GTGCATAAGGACCACA-12	HN272	Metastatic	Transitional	CASSLKWGAGETQYF	other clones
AAGGAGCAGGCTCATT-12	HN272	Metastatic	Naive-like	CASSLRGMSVDTQYF	other clones
GACGGCTAGAAGGCCT-12	HN272	Metastatic	Transitional	CASSMTGRTYNEQFF	other clones
GGCCGATCATGCTAGT-12	HN272	Metastatic	Transitional	CASSPGDEQFF	other clones
CATTCGCTCAGTACGT-12	HN272	Metastatic	Transitional	CASSPGGGRASYNEQFF	other clones
CTGTTTATCAACACTG-11	HN272	Primary	Dysfunctional	CASSPNQGERFYNEQFF	other clones
TCTCATAAGCCACTAT-12	HN272	Metastatic	Pre-dysfunctional	CASSQADETFEQYF	other clones
ACCGTAACATAAGACA-12	HN272	Metastatic	Transitional	CASSQEGQGTDEQYF	other clones
TCGCGAGGTTCATGGT-12	HN272	Metastatic	Dysfunctional	CASSQGGGQPQHF	other clones
TTGACTTTCGGCCGAT-12	HN272	Metastatic	Transitional	CASSQGGRLEQYF	other clones
CTTTGCGAGAATTGTG-11	HN272	Primary	Pre-dysfunctional	CASSRGQGKRAHEQYF	other clones
CTAACTTAGGCAGGTT-11	HN272	Primary	Pre-dysfunctional	CASSRGQGKRAHEQYF_CATSEPGLRASTDTQYF	other clones
TTGACTTTCGGAAATA-11	HN272	Primary	Pre-dysfunctional	CASSRTWDRAYEQYF	other clones
CACATAGCATTAGGCT-12	HN272	Metastatic	Transitional	CASSSDSSYEQYF	other clones
ATCCACCAGACTAAGT-11	HN272	Primary	Pre-dysfunctional	CASSSLAGVQFF	other clones
TGTATTCAGCAATATG-12	HN272	Metastatic	Pre-dysfunctional	CASSSTGGWGYTF	other clones
CCAGCGACAATGAAAC-12	HN272	Metastatic	Pre-dysfunctional	CASSTERTAEGELFF	other clones
ACTGCTCGTACTTCTT-11	HN272	Primary	Pre-dysfunctional	CASSTYLTETNEKLFF	other clones
ATCTGCCGTAATAGCA-11	HN272	Primary	Pre-dysfunctional	CASSVADGVYEQYF	other clones
GCTCCTAAGATCCTGT-12	HN272	Metastatic	Dysfunctional	CASSVGNGRSETQYF	other clones
AGCGTATAGTCTCAAC-12	HN272	Metastatic	Pre-dysfunctional	CASSVNTEAFF	other clones
GCCAAATTCATAAAGG-12	HN272	Metastatic	Pre-dysfunctional	CASSWGTGGSYSGANVLTF_CSAGTAQPQHF	other clones
AACTTTCAGTCCTCCT-11	HN272	Primary	Dysfunctional	CASSYDRGGETQYF	other clones
GTTCATTGTGAGTGAC-12	HN272	Metastatic	Transitional	CASSYRGLPAHDEQFF	other clones
GACTACATCAACGAAA-12	HN272	Metastatic	Pre-dysfunctional	CASSYTTSGGSYEQYF	other clones
GCGGGTTCAGTCGATT-11	HN272	Primary	Pre-dysfunctional	CASTDPGQLAYEQYF	other clones
CTGCGGATCTAACTCT-11	HN272	Primary	Dysfunctional	CASVERQLTF_CAVSSSDSSYKLIF_CASSFHHEQFF_CASSVGGGLEDTQYF	other clones
ATAGACCGTGTAATGA-11	HN272	Primary	Transitional	CATDADSGYALNF_CASSLGTARREYF_CASSPNLRRPGDDTEAFF	other clones
AACTTTCTCCTTGACC-12	HN272	Metastatic	Transitional	CATDAQYDMRF_CASSLTGSDEQYF	other clones
GTTCGGGAGCTAACAA-12	HN272	Metastatic	Naive-like	CATDKSYNQGGKLIF_CASSQEEADRGYEQYF	other clones
CCCAATCTCACCTCGT-12	HN272	Metastatic	Pre-dysfunctional	CATEANFGNEKLTF_CATSETAGETQYF	other clones
TAAGTGCGTTAGAACA-12	HN272	Metastatic	Transitional	CATETNFGNEKLTF	other clones
TGACGGCGTAATCGTC-11	HN272	Primary	Dysfunctional	CATGAGGGADGLTF_CIVRRTYGNKLVF_CASSAGTSNQPQHF_CASSSGVNEQFF	other clones
GACGTGCCATAAAGGT-12	HN272	Metastatic	Transitional	CATGSGYSTLTF_CASSYTTSGGSYEQYF	other clones
CTCGAGGAGGCTCAGA-11	HN272	Primary	Pre-dysfunctional	CATVPTSGTYKYIF_CAVSEMGNEKLTF_CATSIIAGGTTYEQYF	other clones
TTTGTCAGTCAGAGGT-11	HN272	Primary	Transitional	CATVSHGSSNTGKLIF_CASTVLDTQYF	other clones
GATGCTATCAGAGGTG-11	HN272	Primary	Pre-dysfunctional	CAVDSSYKLIF_CASSPPGGLSDEQFF	other clones
CGGACACAGGTAAACT-11	HN272	Primary	Transitional	CAVEANFGNEKLTF_CASSFRSGGETQYF_CASSVEAPAGAYNEQFF	other clones
TTCTCAAAGACTAGAT-12	HN272	Metastatic	Dysfunctional	CAVFMDSNYQLIW_CASSPIRSTDTQYF	other clones
TGCACCTTCGTCTGAA-12	HN272	Metastatic	Pre-dysfunctional	CAVFTIQGAQKLVF_CASSQEGQGTDEQYF	other clones
AGCTCCTAGCGGATCA-12	HN272	Metastatic	Naive-like	CAVGGSQGNLIF_CASSIVAANSPLHF_CATDPGSNQPQHF	other clones
TCAGCAACAAACTGTC-12	HN272	Metastatic	Transitional	CAVGISSGSARQLTF_CASRPGTSEFWEQYF	other clones
GTAGTCAGTAGCGTCC-12	HN272	Metastatic	Transitional	CAVGQPGSNYQLIW_CASSTGNSASGANVLTF	other clones
GTAACGTGTAGGAGTC-11	HN272	Primary	Transitional	CAVHNAGGTSYGKLTF_CASSEGGFYYEQYF_CASSERFLFQYF	other clones
CGAGAAGTCTTCGGTC-12	HN272	Metastatic	Dysfunctional	CAVHNAGGTSYGKLTF_CAYAGNMLTF_CASSEGGFYYEQYF	other clones
AACTGGTGTGGACGAT-11	HN272	Primary	Transitional	CAVHNAGGTSYGKLTF_CAYAGNMLTF_CASSEGGFYYEQYF_CATDPGSNQPQHF	other clones
GAGCAGACAGATGGGT-11	HN272	Primary	Transitional	CAVHNTDKLIF_CASSEFGQGARDGYTF_CASSPGNQETQYF	other clones
GGTGAAGCACAGACTT-12	HN272	Metastatic	Transitional	CAVICYSGGGADGLTF_CVVPQAGAGSYQLTF_CATSDFGGGLDEQFF	other clones
TCAGGTAAGGACCACA-11	HN272	Primary	Transitional	CAVIGSGGGADGLTF_CASSYSAGDTQYF_CASSYWVGGRTEAFF	other clones
TTTCCTCGTATCACCA-12	HN272	Metastatic	Transitional	CAVIPLGGYNKLIF_CATSSQGGTQYF	other clones
GTCAAGTAGCTGCCCA-11	HN272	Primary	Memory	CAVIQGGSEKLVF_CASSLAGGKTQYF_CSPDRGRRVITDTQYF	other clones
TTATGCTTCCTCAACC-12	HN272	Metastatic	Pre-dysfunctional	CAVKESNDYKLSF_CASSLRGTYEQYF	other clones
GGGTTGCTCGACCAGC-11	HN272	Primary	Dysfunctional	CAVKISNDYKLSF_CASSVRGRYEQYF	other clones
CATCCACAGCCAGTTT-12	HN272	Metastatic	Naive-like	CAVKVGGGYQKVTF_CAISEGRSSYNEQFF_CSAIPGQERSPLHF	other clones
GCTGCAGTCCTGCAGG-11	HN272	Primary	Pre-dysfunctional	CAVLDSNYQLIW_CAVNGADGQKLLF_CSAGTGFELNTEAFF	other clones
GCGCCAAAGTATCTCG-12	HN272	Metastatic	Transitional	CAVLNNNAGNMLTF_CASSARFGEQFF	other clones
CCATTCGGTTACGCGC-12	HN272	Metastatic	Dysfunctional	CAVMDGGFKTIF_CASRQGRGSYEQYF	other clones
ATTGGACAGAGACTTA-12	HN272	Metastatic	Transitional	CAVMDSNYQLIW_CASSQQLAETFTDTQYF	other clones
ATCATCTTCTACTATC-12	HN272	Metastatic	Pre-dysfunctional	CAVMEYGNKLVF_CIVAPRGSQGNLIF_CASRGREKVTGELFF_CSATDSGELFF	other clones
ACTGTCCTCGGCCGAT-12	HN272	Metastatic	Pre-dysfunctional	CAVNMDNAGNMLTF_CASSQDAVQETQYF	other clones
TGCCAAACATTTCAGG-12	HN272	Metastatic	Pre-dysfunctional	CAVNQRGSGNTGKLIF_CATDPGSNQPQHF_CATSDPSRDRDTQYF	other clones
GGAAAGCCACTTACGA-12	HN272	Metastatic	Transitional	CAVPGGNVLHC_CAYRSHFNTGTASKLTF_CASSPDHLEQYF	other clones
TCTGAGATCACAGTAC-12	HN272	Metastatic	Pre-dysfunctional	CAVPSGAGSYQLTF_CASMEGNIQYF	other clones
AGCGTATGTTCAGGCC-12	HN272	Metastatic	Transitional	CAVPSGAGSYQLTF_CASMEGNIQYF_CASTGYLYGYTF	other clones
GACCAATAGCAATATG-12	HN272	Metastatic	Transitional	CAVQAGNYGQNFVF_CIVRSKIQGAQKLVF_CAISEGRSSYNEQFF_CASSWSRNSGNTIYF	other clones
GGCTGGTAGACCTTTG-11	HN272	Primary	Dysfunctional	CAVQAKAWGGATNKLIF_CASSLGPRQGYEQYF	other clones
GTCTTCGCACCGGAAA-11	HN272	Primary	Pre-dysfunctional	CAVQAMAPRARLMF_CASSAGTSNQPQHF_CASSLSGLGSDTQYF	other clones
GGACGTCGTATATCCG-12	HN272	Metastatic	Pre-dysfunctional	CAVQPLISSNTGKLIF_CASSLGGVEDTQYF	other clones
CTACACCAGCGTAGTG-11	HN272	Primary	Transitional	CAVRAHNDYKLSF_CASSAGLAGETQYF	other clones
CTACACCAGTCCATAC-12	HN272	Metastatic	Dysfunctional	CAVRALSDFGNEKLTF_CASSPTGGLTDTQYF	other clones
CGTGAGCTCACTTCAT-12	HN272	Metastatic	Dysfunctional	CAVRAYNTDKLIF_CASSYGTGYRGEQYF	other clones
CTCAGAATCCATGCTC-12	HN272	Metastatic	Pre-dysfunctional	CAVRDGNAGNMLTF_CASSVGGSESYEQYF	other clones
GATGAAAAGATGTAAC-11	HN272	Primary	Memory	CAVRDGTSGTYKYIF_CSARVSGQSYEQYF	other clones
TAGGCATAGCCTATGT-11	HN272	Primary	Dysfunctional	CAVRDMGYGGATNKLIF_CASSFRTGGVETQYF	other clones
ATTCTACGTCATGCAT-12	HN272	Metastatic	Transitional	CAVRDRGAGSYQLTF_CATDPGSNQPQHF	other clones
CTGGTCTGTTCAGCGC-12	HN272	Metastatic	Transitional	CAVRDRGAVTGGGNKLTF_CASSKDSLLNTEAFF_CASSPGAYQETQYF	other clones
TTAGGCAGTCCAAGTT-12	HN272	Metastatic	Transitional	CAVRGLTSGTYKYIF_CASSPGLRGFYNEQFF	other clones
CTCTAATCAATCACAC-11	HN272	Primary	Pre-dysfunctional	CAVRHRGKFQF_CAWSGDGNTEAFF	other clones
ATCATCTAGCCTTGAT-12	HN272	Metastatic	Dysfunctional	CAVRRVIYNQGGKLIF	other clones
ACTTTCAGTAGCGTCC-12	HN272	Metastatic	Transitional	CAVRSGGYQKVTF_CAYRGSQGNLIF_CASSAGQGVTYEQYF	other clones
TCGTACCTCTTAGCCC-12	HN272	Metastatic	Transitional	CAVRWSNDYKLSF_CASRGGSTDTQYF	other clones
TGCTACCCATCCCACT-12	HN272	Metastatic	Pre-dysfunctional	CAVRYGSRLTF_CASSFWGQYPGELFF	other clones
ACTTACTCAAGTACCT-12	HN272	Metastatic	Naive-like	CAVSDPSGNQFYF_CASSLKWGAGETQYF	other clones
CTTAGGAGTACTCGCG-12	HN272	Metastatic	Memory	CAVSFNKFYF_CAIRGTGSYEQYF_CASSLELGADTQYF	other clones
CGTCAGGGTGATGATA-12	HN272	Metastatic	Dysfunctional	CAVSFNKFYF_CASSLELGADTQYF	other clones
GATCGCGCAAGCTGTT-12	HN272	Metastatic	Dysfunctional	CAVSHLYNNNDMRF_CASSSGTGAYEQYF	other clones
AACTGGTAGCGTAATA-11	HN272	Primary	Transitional	CAVSPPGGKSTF_CASSDGLAGGYEQYF	other clones
GTCGTAAAGATATGCA-12	HN272	Metastatic	Dysfunctional	CAVSSLLDQAGTALIF_CASSQHTQGRGANVLTF	other clones
CGGCTAGTCTTCCTTC-12	HN272	Metastatic	Pre-dysfunctional	CAVTGSARQLTF_CASTLGLQETQYF	other clones
GCTGCGAAGGGATCTG-12	HN272	Metastatic	Transitional	CAVYGADGLTF_CASSLGDRGKYF	other clones
TCACGAATCTCCGGTT-12	HN272	Metastatic	Dysfunctional	CAYAGNMLTF_CASSEGGFYYEQYF	other clones
CTTTGCGTCGAATGCT-12	HN272	Metastatic	Pre-dysfunctional	CAYRGSQGNLIF_CAISEGRSSYNEQFF	other clones
CGCTATCTCGCAAACT-12	HN272	Metastatic	Transitional	CAYRSHFNTGTASKLTF_CASSGGPFYGYTF	other clones
TACTTACCACAGTCGC-11	HN272	Primary	Transitional	CAYRSLNTGTASKLTF_CASSEFGQGARDGYTF_CATSDPTGAETQYF	other clones
TTTGCGCAGGAATGGA-12	HN272	Metastatic	Transitional	CAYSGGGSEKLVF_CASSASSSGPYEQYF_CASSQVRGGAEAFF	other clones
CTGATCCTCCTTGACC-12	HN272	Metastatic	Dysfunctional-proliferative	CGADIGDYKLSF_CASRTYSGSHPEQFF	other clones
GAACATCGTGAAATCA-11	HN272	Primary	Transitional	CILRDGGGGSQGNLIF_CASSVGLAGYNEQFF	other clones
GCTGCGACACTTCTGC-11	HN272	Primary	Transitional	CISTGSSASKIIF_CASSRDRSNEKLFF	other clones
CTTCTCTCAGGAATGC-11	HN272	Primary	Transitional	CIVRVGTRQLTF_CASSLGGGDTQYF	other clones
CATATTCCAGCTTCGG-12	HN272	Metastatic	Pre-dysfunctional	CLVGAGGYQKVTF_CSVEDGRGYF	other clones
GCTCTGTGTAGTACCT-12	HN272	Metastatic	Pre-dysfunctional	CLVGGDSNYQLIW_CASSLSNGVAKNIQYF	other clones
TTCTCAAAGCTGAACG-11	HN272	Primary	Transitional	CLVGGPYSGGGADGLTF_CASSLTLAGAYNEQFF	other clones
TGGTTAGCACCAACCG-11	HN272	Primary	Transitional	CLVGGPYSGGGADGLTF_CASSPNQGERFYNEQFF	other clones
ACGTCAAAGAAGGACA-12	HN272	Metastatic	Dysfunctional	CNGSNYQLIW_CASSGGLAGEETQYF	other clones
AACTCTTAGGCTACGA-12	HN272	Metastatic	Transitional	CSAITEPGQGYTF	other clones
GGGCATCAGTGCTGCC-12	HN272	Metastatic	Dysfunctional-proliferative	CSAPWTGFYEQYF	other clones
AGCAGCCGTGGTAACG-12	HN272	Metastatic	Transitional	CSARVSRTVNTEAFF	other clones
CATGGCGAGCAGCCTC-12	HN272	Metastatic	Memory	CSGSVGQGVNIQYF	other clones
TTTATGCAGCTAAACA-12	HN272	Metastatic	Dysfunctional	CVVNPGNTPLVF_CASKTGTSGTREQFF_CASTQAGGPYEQYF	other clones
TAGACCATCTCACATT-12	HN272	Metastatic	Transitional	CVVSAAYSNSGYSTLTF_CASSLEEGPVSGNTIYF	other clones
TTCTCAAAGAATAGGG-12	HN272	Metastatic	Naive-like	CVVSAITGSSYKLIF_CASSHLTREGEQYF	other clones
AAAGCAATCAGAGACG-12	HN272	Metastatic	Dysfunctional	CVVSGRGGSYIPTF_CASSAGTSISNTEAFF	other clones
GGCAATTTCCAGTAGT-12	HN272	Metastatic	Transitional	CVVSRSYSGAGSYQLTF_CASSPRDRPYEQYF	other clones
