# Supplementary material for: Single cell analysis in head and neck cancer reveals potential immune evasion mechanisms during early metastasis
Source: Nat Commun. 2023 Mar 27;14:1680. doi: 10.1038/s41467-023-37379-y (PMC10042873; doi:10.1038/s41467-023-37379-y)
Supplement: Supplementary file 16 — Supplementary Data 13 [file 41467_2023_37379_MOESM16_ESM.xlsx]

## Sheet: tcr_hn279
Supplementary data 13
Cell ID, patient ID, tumor site, T cell type, cdr3 sequence and clonotypes for HN279. Only the top 20 clonotypes are highlighted (yellow).
cellID	patientID	Tumor_site	Tcell_type	cdr3	Clonotypes
CGCGGTACACTCGACG-14	HN279	Metastatic	Dysfunctional-proliferative	CLVLNAGNNRKLIW_CASSQGRGDTEAFF	clonotype1
GTAGGCCTCCCGGATG-14	HN279	Metastatic	Dysfunctional	CLVLNAGNNRKLIW_CASSQGRGDTEAFF	clonotype1
CCGTACTGTTATCCGA-14	HN279	Metastatic	Dysfunctional	CLVLNAGNNRKLIW_CASSQGRGDTEAFF	clonotype1
CGACTTCAGTTTAGGA-14	HN279	Metastatic	Dysfunctional	CLVLNAGNNRKLIW_CASSQGRGDTEAFF	clonotype1
TTTGTCAGTTTAGCTG-14	HN279	Metastatic	Dysfunctional	CLVLNAGNNRKLIW_CASSQGRGDTEAFF	clonotype1
AGTAGTCGTCAATACC-13	HN279	Primary	Pre-dysfunctional	CLVLNAGNNRKLIW_CASSQGRGDTEAFF	clonotype1
TACAGTGCACTAGTAC-13	HN279	Primary	Dysfunctional	CLVLNAGNNRKLIW_CASSQGRGDTEAFF	clonotype1
AACACGTGTTGTCGCG-14	HN279	Metastatic	Dysfunctional-proliferative	CAEKRTSKIIF_CASREGANYGYTF	clonotype2
ACAGCCGAGGTTCCTA-13	HN279	Primary	Dysfunctional	CAEKRTSKIIF_CASREGANYGYTF	clonotype2
TTTATGCAGTGAACAT-13	HN279	Primary	Dysfunctional	CAEKRTSKIIF_CASREGANYGYTF	clonotype2
ATCCGAAAGTGTCTCA-13	HN279	Primary	Dysfunctional	CALSDLLSGGSYIPTF	clonotype3
CGAACATAGCAGATCG-13	HN279	Primary	Dysfunctional-proliferative	CALSDLLSGGSYIPTF	clonotype3
CGCGGTACAGATCCAT-13	HN279	Primary	Dysfunctional	CALSDLLSGGSYIPTF	clonotype3
TGGCGCAGTAAACCTC-14	HN279	Metastatic	Dysfunctional-proliferative	CASLEGGGLQETQYF	clonotype4
TATCAGGCACTGAAGG-13	HN279	Primary	Dysfunctional	CASLEGGGLQETQYF	clonotype4
ACGGGTCCACATTAGC-14	HN279	Metastatic	Pre-dysfunctional	CASLEGGGLQETQYF	clonotype4
CATATGGCATGCTAGT-13	HN279	Primary	Dysfunctional	CAVPTGNQFYF_CASSQGFSSGSIDEQFF	clonotype5
GTTAAGCTCACTTATC-13	HN279	Primary	Dysfunctional	CAVPTGNQFYF_CASSQGFSSGSIDEQFF	clonotype5
ATCACGAAGAGATGAG-14	HN279	Metastatic	Dysfunctional	CAVPTGNQFYF_CASSQGFSSGSIDEQFF	clonotype5
TGACTTTAGATAGCAT-14	HN279	Metastatic	Dysfunctional	CAGPPNTGNQFYF_CASSLPMTGTWYEQYF	clonotype6
TGCGTGGGTCTTCTCG-14	HN279	Metastatic	Dysfunctional	CAGPPNTGNQFYF_CASSLPMTGTWYEQYF	clonotype6
CCTCAGTGTCTCCATC-14	HN279	Metastatic	Dysfunctional-proliferative	CASSEQGYEQYF	clonotype7
CATCAGATCAGGCAAG-14	HN279	Metastatic	Dysfunctional-proliferative	CASSEQGYEQYF	clonotype7
TTTCCTCTCATAGCAC-14	HN279	Metastatic	Dysfunctional	CAVGLNNDMRF_CASSSYEQYF	clonotype8
TGCTGCTCAGCGTAAG-14	HN279	Metastatic	Dysfunctional	CAVGLNNDMRF_CASSSYEQYF	clonotype8
GATTCAGGTCCTAGCG-13	HN279	Primary	Dysfunctional	CAVRDETGDYKLSF_CASSLDQPGTNTGELFF	clonotype9
TGACTTTAGCAACGGT-13	HN279	Primary	Dysfunctional	CAVRDETGDYKLSF_CASSLDQPGTNTGELFF	clonotype9
CGCTTCATCACAAACC-14	HN279	Metastatic	Dysfunctional-proliferative	CAANPHGSGNTGKLIF_CASSVAGGLLTGELFF	clonotype10
CTGATCCTCTCCAGGG-14	HN279	Metastatic	Dysfunctional-proliferative	CAARANAGNMLTF_CASRYGGPNGDEQFF_CASSLGQATAYEQYF	clonotype11
ACGGAGACAAGCTGGA-14	HN279	Metastatic	Dysfunctional-proliferative	CAARATGFQKLVF_CASREGLAELNTGELFF	clonotype12
ACGCAGCCAATGAATG-14	HN279	Metastatic	Transitional	CAARATGFQKLVF_CASREGLAELNTGELFF_CASSLGRGRDTDTQYF	clonotype13
GTTAAGCCACAGCGTC-13	HN279	Primary	Memory	CAARIQGAQKLVF_CASNLPLGQGTAGELFF	clonotype14
TGACTTTTCACCATAG-13	HN279	Primary	Dysfunctional	CAASAGNNRKLIW_CATSDGGGYGYTF	clonotype15
CAGAATCTCCATTCTA-14	HN279	Metastatic	Dysfunctional-proliferative	CAASFVRGAQKLVF_CALCPAGGTSYGKLTF_CASSLWGTSGIQETQYF_CSVMTGETYEQYF	clonotype16
TTAGGCACACAAGTAA-13	HN279	Primary	Dysfunctional	CAASGETQGGSEKLVF_CASSPGTYYEQYF	clonotype17
TGTTCCGGTGAGGGAG-14	HN279	Metastatic	Dysfunctional	CAASIINNFNKFYF_CAVEETSGSRLTF_CASIRDRGRNEQYF_CASSQGRGDTEAFF	clonotype18
CTACATTTCGGCGCAT-13	HN279	Primary	Memory	CAASIPDSNYQLIW_CALLSYNTDKLIF_CASRYGGPNGDEQFF	clonotype19
GTTTCTAAGCTAGTGG-13	HN279	Primary	Dysfunctional	CAASIPNSGYALNF_CASSIAGALYEQYF	clonotype20
GGACATTTCATGTCTT-13	HN279	Primary	Dysfunctional	CAASNMEYGNKLVF_CALENAGGTSYGKLTF_CASSLVPGVYEQYF	other clones
CCGTTCAGTCGGCATC-13	HN279	Primary	Pre-dysfunctional	CAASNMEYGNKLVF_CASSLVPGVYEQYF	other clones
ACGATACTCAGCATGT-13	HN279	Primary	Dysfunctional-proliferative	CAASPTQGGSEKLVF_CALTTGTASKLTF_CASSQVTPGHEQYF	other clones
CGAATGTGTCCATGAT-14	HN279	Metastatic	Dysfunctional-proliferative	CAASWTGGGADGLTF_CAMREKQGAQKLVF_CSARDSPWSSYNEQFF_CSGIEFSYGYTF	other clones
GGTGAAGAGTGTTGAA-14	HN279	Metastatic	Dysfunctional	CAATGGGTSYGKLTF_CSVAPLAGGPNNEQFF	other clones
ACATCAGAGTCCGTAT-14	HN279	Metastatic	Dysfunctional	CAATGTWDSSYKLIF_CASSLWRDEQYF	other clones
CAAGTTGGTTATGTGC-13	HN279	Primary	Transitional	CAATPSGGGADGLTF_CALSEVKTSYDKVIF_CASRLAAPYEQYF_CASTQIHEQFF	other clones
TGTCCCAAGGCGTACA-13	HN279	Primary	Dysfunctional	CADSGAGSYQLTF_CASSSSPAEQFF	other clones
GGATTACAGGTACTCT-14	HN279	Metastatic	Dysfunctional-proliferative	CADWANNARLMF_CASSFIQGTYNEQFF	other clones
TTGTAGGTCCAGATCA-14	HN279	Metastatic	Dysfunctional-proliferative	CADWANNARLMF_CATSLTGNQFYF_CASSLYVGLETQYF	other clones
ATAAGAGAGTTGCAGG-13	HN279	Primary	Dysfunctional	CAEKRTSKIIF	other clones
AGCAGCCAGCGGCTTC-13	HN279	Primary	Dysfunctional	CAEKRTSKIIF_CAVRVPGSDGQKLLF	other clones
AGACGTTTCCTCTAGC-13	HN279	Primary	Pre-dysfunctional	CAEKRTSKIIF_CAVRVPGSDGQKLLF_CASREGANYGYTF	other clones
GGCTGGTGTTGAGTTC-14	HN279	Metastatic	Dysfunctional	CAETPGSGNTGKLIF_CASSYGTGTDTQYF	other clones
GTGTGCGAGAATCTCC-13	HN279	Primary	Dysfunctional	CAEWNSGYALNF_CASSVPGTSKPNEQFF	other clones
TACAGTGCATTGGTAC-13	HN279	Primary	Dysfunctional	CAFDTGGFKTIF_CASSLDPGELFF	other clones
TGAGCCGTCCAGGGCT-14	HN279	Metastatic	Dysfunctional-proliferative	CAFGLYNQGGKLIF_CALTRPPEYGNKLVF_CSQGLAGGYNEQFF	other clones
GTACTCCTCGGCTACG-14	HN279	Metastatic	Pre-dysfunctional	CAFTTAGGFKTIF_CASSGRGRGGNTIYF	other clones
TGGCTGGTCATAAAGG-14	HN279	Metastatic	Dysfunctional-proliferative	CAGDNAGGTSYGKLTF_CASSTPGTGVNEQFF	other clones
TGAGAGGCATACTCTT-13	HN279	Primary	Dysfunctional	CAGLSPGNTGKLIF_CALSDLLSGGSYIPTF_CAIRPTGGLTDTQYF_CAWRYSSEQYF	other clones
TACTTACAGCTGTCTA-14	HN279	Metastatic	Dysfunctional	CAICSGNTPLVF_CALIAGFQKLVF_CASSITGGNQPQHF	other clones
AACTTTCTCATGTCCC-13	HN279	Primary	Dysfunctional	CAIHGGSQGNLIF_CASNTGFISGANVLTF	other clones
GTTACAGAGCGTGAAC-14	HN279	Metastatic	Transitional	CALAVGSGGSYIPTF_CIVRVARGDAGKSTF_CASSVGTGTYEQYF	other clones
GGTATTGAGCCATCGC-14	HN279	Metastatic	Dysfunctional	CALCPAGGTSYGKLTF_CAVDIPQRGLTF_CASSLWGTSGIQETQYF	other clones
GCTGGGTGTATTAGCC-14	HN279	Metastatic	Dysfunctional	CALFAGNMLTF_CASSLGITYEQYF	other clones
GTGAAGGCATTCCTCG-14	HN279	Metastatic	Dysfunctional	CALLMDSNYQLIW_CASSSSYGNTIYF	other clones
CGACCTTGTCATTAGC-13	HN279	Primary	Dysfunctional	CALRVQGGSEKLVF_CSAGTGYPYEQYF	other clones
AACTGGTTCGCAAGCC-13	HN279	Primary	Pre-dysfunctional	CALSDGEGNTDKLIF_CASSFGQGSEQYF	other clones
TACTTGTCATCGATGT-13	HN279	Primary	Dysfunctional	CALSDGEGNTDKLIF_CASSPPPRRGETQYF	other clones
TGTTCCGCATTCTCAT-14	HN279	Metastatic	Dysfunctional-proliferative	CALSDGEGNTDKLIF_CAVRERSNFGNEKLTF_CASSPPPRRGETQYF	other clones
GATGAAATCAGGCGAA-13	HN279	Primary	Dysfunctional-proliferative	CALSDLLSGGSYIPTF_CVVLANQAGTALIF_CASSLDQPGTNTGELFF_CASSPPTGPRGEQYF	other clones
TACCTTATCTGCGGCA-14	HN279	Metastatic	Dysfunctional	CALSEAYVDKIIF_CSAGQGTAEQYF	other clones
ATCGAGTGTCAAACTC-14	HN279	Metastatic	Transitional	CALSEDVIKAAGNKLTF_CASSLEGRRADTQYF_CASSQQGSYNEQFF	other clones
CGATTGATCTACTATC-14	HN279	Metastatic	Dysfunctional-proliferative	CALSLFQGAQKLVF_CASSQFPGQEPSGNTIYF	other clones
TACCTATTCTACTCAT-13	HN279	Primary	Pre-dysfunctional	CALTGKGAQKLVF_CASSLLADQYEQYF	other clones
TCGCGAGTCATCTGTT-13	HN279	Primary	Dysfunctional	CAMREASGAGSYQLTF_CAWTNNDYGYTF	other clones
CATATTCTCACCTCGT-14	HN279	Metastatic	Dysfunctional	CAMREAYGQNFVF_CASSYPGQDGYTF	other clones
CCTACCAGTCTAAAGA-14	HN279	Metastatic	Dysfunctional-proliferative	CAMREAYGQNFVF_CLVLNTGGFKTIF_CASSYPGQDGYTF_CAWAREGGTDTQYF	other clones
AGCTTGACATGTCTCC-14	HN279	Metastatic	Dysfunctional-proliferative	CAMREAYNTDKLIF_CSADSMSRGDYGYTF	other clones
GAGCAGATCCAGTAGT-14	HN279	Metastatic	Dysfunctional-proliferative	CAMREGAGRRALTF	other clones
GTCGTAACAGAGCCAA-14	HN279	Metastatic	Pre-dysfunctional	CAMREGGAQKLVF_CSAFGNYNEQFF	other clones
TGGTTAGGTGGCTCCA-14	HN279	Metastatic	Dysfunctional-proliferative	CAMREKQGAQKLVF_CSGIEFSYGYTF	other clones
CCGGTAGCACGTCTCT-14	HN279	Metastatic	Dysfunctional	CAMREVWMDSSYKLIF_CASSRTSATGELFF_CSARKGQQNYGYTF	other clones
GTACTTTAGGATTCGG-13	HN279	Primary	Dysfunctional-proliferative	CAMRGSGTASKLTF_CAVSAKAAGNKLTF_CASSETMNTEAFF_CASSQDTRPSTDTQYF	other clones
AGCGGTCAGTATTGGA-13	HN279	Primary	Dysfunctional	CAMRRDYGGSQGNLIF_CASNYGGSQGNLIF	other clones
ACATCAGAGGTGCTAG-14	HN279	Metastatic	Dysfunctional-proliferative	CAMRRDYGGSQGNLIF_CASNYGGSQGNLIF_CASWGSYGYTF	other clones
GGCGTGTCAAGGACAC-14	HN279	Metastatic	Pre-dysfunctional	CAMSAADKLIF	other clones
TGAAAGACAGTCCTTC-13	HN279	Primary	Memory	CAMSFLTGNQFYF_CASSHLGGNEQFF_CSARDQVFQGYEQFF	other clones
CAGTAACTCCATGAGT-14	HN279	Metastatic	Dysfunctional-proliferative	CAMSFLTGNQFYF_CAVRGKSNFGNEKLTF_CASSHLGGNEQFF_CSARAPSSYEQYF	other clones
TGCTACCGTCGAATCT-14	HN279	Metastatic	Pre-dysfunctional	CAMSGGGGADGLTF_CASSAPLGLAGSTDTQYF	other clones
GCATACATCTGCAAGT-13	HN279	Primary	Dysfunctional	CAPGGNNRLAF_CASSEQGYEQYF	other clones
GGAACTTTCAGAGCTT-13	HN279	Primary	Dysfunctional-proliferative	CAPHNAGNMLTF_CASSLGGQGATEAFF	other clones
CCCTCCTTCGGCATCG-14	HN279	Metastatic	Dysfunctional-proliferative	CAPLGADSGGYQKVTF_CAWSFRDSNTGELFF	other clones
TCGGTAACATGTAAGA-13	HN279	Primary	Dysfunctional-proliferative	CAQTYNAGGTSYGKLTF_CASSLRVVGGYYNHNEQFF	other clones
GCATGCGAGACCCACC-13	HN279	Primary	Dysfunctional-proliferative	CASGTRLAGITGELFF	other clones
TTGTAGGCATTGTGCA-13	HN279	Primary	Dysfunctional	CASKGTRGRRALTF_CAVSFSGTYKYIF_CASALAAYNEQFF_CATNGQGSTGELFF	other clones
CAGGTGCAGATGTTAG-14	HN279	Metastatic	Transitional	CASRNVGGELFF	other clones
CACAGGCTCTTCGGTC-14	HN279	Metastatic	Dysfunctional-proliferative	CASSAGLAGYTGELFF	other clones
CCCAGTTAGTCGAGTG-14	HN279	Metastatic	Transitional	CASSEQGYEQYF_CSARGINQGASTQHF	other clones
GCGCCAAAGTGGAGAA-14	HN279	Metastatic	Naive-like	CASSGGRGASDEQFF	other clones
TGGTTCCAGCTAGTGG-13	HN279	Primary	Dysfunctional	CASSIAGALYEQYF	other clones
ATCCACCCATCGGGTC-14	HN279	Metastatic	Pre-dysfunctional	CASSIGGSYNEQFF	other clones
GCACTCTCATTGGGCC-13	HN279	Primary	Dysfunctional	CASSLDPGELFF	other clones
GGGATGAAGGCAATTA-14	HN279	Metastatic	Pre-dysfunctional	CASSLFGTARKF	other clones
AAGGAGCGTATTACCG-14	HN279	Metastatic	Dysfunctional-proliferative	CASSLSPSYNEQFF	other clones
GAGGTGACACATTAGC-14	HN279	Metastatic	Transitional	CASSLVGSYEQYF	other clones
CCGTGGAAGAGTCTGG-14	HN279	Metastatic	Transitional	CASSPAPGANTGELFF	other clones
GTGTTAGGTCCGCTGA-14	HN279	Metastatic	Naive-like	CASSPATGTDTQYF	other clones
GCGAGAATCCTATGTT-14	HN279	Metastatic	Transitional	CASSPEGDSYEQYF	other clones
GCTTGAAAGCAGCCTC-13	HN279	Primary	Transitional	CASSPNRSPPETQYF	other clones
GTCAAGTAGAGCTTCT-13	HN279	Primary	Dysfunctional	CASSPPPRRGETQYF	other clones
TTTATGCCATGGTAGG-14	HN279	Metastatic	Dysfunctional-proliferative	CASSPTGGSYEQYF_CASSYGPVDNYGYTF	other clones
CCTTCCCGTCGAGATG-14	HN279	Metastatic	Dysfunctional	CASSQGRGDTEAFF	other clones
ATTGGTGAGGAGTAGA-13	HN279	Primary	Memory	CASSQGRGDTEAFF_CSALGGQGGYEQYF	other clones
GTTAAGCAGCAGATCG-14	HN279	Metastatic	Dysfunctional	CASSQVLAGYEQYF	other clones
TCGAGGCGTGTCTGAT-13	HN279	Primary	Dysfunctional	CASSSSPAEQFF	other clones
CTGCCTATCCACGACG-14	HN279	Metastatic	Dysfunctional-proliferative	CASSTGTGLYEQYF	other clones
TCAATCTTCAACGCTA-14	HN279	Metastatic	Dysfunctional	CASSTQGFGTGELFF	other clones
CGTTCTGAGCTGCGAA-14	HN279	Metastatic	Transitional	CASSYSAYTEAFF	other clones
CAGTCCTTCCTTAATC-14	HN279	Metastatic	Naive-like	CASTEGRTNTGELFF	other clones
TTTGGTTCACATAACC-13	HN279	Primary	Dysfunctional-proliferative	CASTIFDSTDTQYF	other clones
CCATTCGGTGTTTGGT-14	HN279	Metastatic	Transitional	CASYSGAGSYQLTF_CASSEWAQGDEQYF	other clones
CTAGTGATCTTCAACT-13	HN279	Primary	Dysfunctional	CATDANGGSQGNLIF_CAVRYSGNTPLVF_CATTGQYRNTIYF	other clones
CGCCAAGAGCCATCGC-14	HN279	Metastatic	Pre-dysfunctional	CATDISDGQKLLF_CASSIKGGLYNEQFF	other clones
TCTCTAAAGGTTACCT-13	HN279	Primary	Pre-dysfunctional	CATQEGRGRNSEAFF	other clones
GTAGGCCTCACCCTCA-13	HN279	Primary	Memory	CATSLTGNQFYF_CAVRSSGNTPLVF_CASSLYVGLETQYF	other clones
TGGTTAGGTGCACCAC-13	HN279	Primary	Dysfunctional	CAVEAENQAGTALIF_CLVGESEYNTDKLIF_CASSQVHRGGYYEQYF	other clones
AACCGCGAGTAGGCCA-14	HN279	Metastatic	Dysfunctional	CAVGAKSNDYKLSF_CAVGLNNDMRF_CASSSSPAEQFF_CASSSYEQYF	other clones
TTTGCGCGTGGGTCAA-14	HN279	Metastatic	Pre-dysfunctional	CAVGAQVNNDMRF_CAVVDSNYQLIW	other clones
GTGTTAGAGCCACGCT-14	HN279	Metastatic	Dysfunctional-proliferative	CAVGLNNDMRF_CASSSYEQYF_CASSSYEQYF	other clones
GATTCAGCACTGCCAG-14	HN279	Metastatic	Pre-dysfunctional	CAVGPTGNQFYF_CASSYALVNEQFF	other clones
CTACGTCAGTAGATGT-14	HN279	Metastatic	Dysfunctional	CAVGRFTSGTYKYIF	other clones
CGGCTAGAGGCTAGAC-14	HN279	Metastatic	Pre-dysfunctional	CAVGRFTSGTYKYIF_CASSALPDNEKLFF	other clones
CACAAACGTTGGTAAA-14	HN279	Metastatic	Memory	CAVGRGRALTF_CASTPRARLAGSTDTQYF	other clones
ACTTACTCAGGAATCG-13	HN279	Primary	Dysfunctional	CAVLSRDDKIIF_CASSPLLGLAGGPSNEQFF	other clones
GGTATTGCACCGAAAG-14	HN279	Metastatic	Dysfunctional-proliferative	CAVNGAGNNRKLIW_CASSSGALITYEQYF_CASTIFDSTDTQYF	other clones
GTCGGGTTCAACGCTA-14	HN279	Metastatic	Dysfunctional-proliferative	CAVNGAGNNRKLIW_CASTIFDSTDTQYF	other clones
GACGCGTTCAAAGTAG-13	HN279	Primary	Dysfunctional-proliferative	CAVNRNDYKLSF_CASSLGGFYEQYF	other clones
CTTTGCGCAGGATTGG-13	HN279	Primary	Dysfunctional-proliferative	CAVNTLDSWGKFQF_CLVGTWGGGADGLTF_CASSHPTSGISQYF_CASSPTVYGNQPQHF	other clones
GGCTGGTCACCAGGTC-14	HN279	Metastatic	Transitional	CAVNVWGSARQLTF_CASSRTGELFF	other clones
GTTCATTGTACCTACA-14	HN279	Metastatic	Transitional	CAVPLTGANSKLTF_CASSLSGNAEKLFF	other clones
CACAAACCACATAACC-14	HN279	Metastatic	Pre-dysfunctional	CAVQANNQGGKLIF_CASSYQDGYTF	other clones
CAAGGCCAGGCTAGAC-13	HN279	Primary	Dysfunctional	CAVRDMNSSASKIIF_CASSTGTGLYEQYF	other clones
AAGCCGCCAGTATGCT-14	HN279	Metastatic	Dysfunctional-proliferative	CAVRDSLFNKFYF_CASLPGADEYTEAFF	other clones
GGACATTTCGAACTGT-13	HN279	Primary	Pre-dysfunctional	CAVRERNNNARLMF_CASSKRGGGTEAFF_CASSPTPYEQYF	other clones
CTCACACTCGACAGCC-14	HN279	Metastatic	Dysfunctional-proliferative	CAVRGSGGSRLTF_CASSLQGQNTEAFF_CASSLQGQNTEAFF	other clones
CCTAAAGTCGGACAAG-14	HN279	Metastatic	Pre-dysfunctional	CAVRPLQGGGNKLTF	other clones
ACACCAAGTACCGGCT-13	HN279	Primary	Dysfunctional	CAVRPYGQNFVF_CAVTSGGSYIPTF_CASSLLGDSNQPQHF	other clones
GCGCAGTCAGTAAGCG-14	HN279	Metastatic	Dysfunctional-proliferative	CAVSALDQGGKLIF_CASSLVPGGLNEQFF	other clones
TGCGGGTAGGGATGGG-13	HN279	Primary	Dysfunctional-proliferative	CAVSAQSDDKIIF_CASGLLEGPNTEAFF_CASSFLAGVIGELFF	other clones
ATGAGGGAGGATTCGG-14	HN279	Metastatic	Dysfunctional-proliferative	CAVSDPYDGTASKLTF_CARDLAEAPGELFF	other clones
CCACGGAGTCTGATCA-14	HN279	Metastatic	Dysfunctional	CAVSDPYDGTASKLTF_CAVSEKHNYGQNFVF_CASSFTGSNYGYTF	other clones
CAACCTCCAGCTCGCA-14	HN279	Metastatic	Dysfunctional-proliferative	CAVSLYSGAGSYQLTF_CVVDAPSGNTPLVF_CSAQMASGRGDTGELFF	other clones
CGTGAGCGTGGGTCAA-13	HN279	Primary	Pre-dysfunctional	CAVSNGGGADGLTF_CASSQGGTGFSYEQYF	other clones
CAACCTCCATCCCACT-14	HN279	Metastatic	Dysfunctional-proliferative	CAVSPTGTASKLTF_CASSSLRYLGGSLYEQYF	other clones
ACTGAACCAAGGACAC-13	HN279	Primary	Dysfunctional	CAVTPSNFGNEKLTF_CASSSSPAEQFF	other clones
GGCTCGAGTAGGGACT-14	HN279	Metastatic	Dysfunctional-proliferative	CAVTTGNQFYF_CASSLGAGLGYEQYF	other clones
CTGCCTAAGAGTGACC-14	HN279	Metastatic	Dysfunctional	CAVTTPGTYKYIF_CSARQGNTGELFF	other clones
GTGCAGCCATTCCTCG-13	HN279	Primary	Dysfunctional	CAYRSGSGAGSYQLTF_CASALAAYNEQFF_CASLGPQASLFF	other clones
GCCAAATGTAAGTTCC-14	HN279	Metastatic	Dysfunctional-proliferative	CAYRSGSGAGSYQLTF_CASLGPQASLFF	other clones
GTACGTAAGAAGCCCA-14	HN279	Metastatic	Transitional	CAYSLIQGAQKLVF_CASSQFGLAGGPTLENEQFF	other clones
GGACATTTCGGTCTAA-14	HN279	Metastatic	Dysfunctional-proliferative	CGTDNQAGTALIF_CASSPRGTGNTIYF	other clones
GGGAGATCATTGAGCT-14	HN279	Metastatic	Dysfunctional-proliferative	CGTEGGGAGGTSYGKLTF_CASSIAGQGMYEQYF	other clones
TCAGGTAGTGATAAAC-14	HN279	Metastatic	Pre-dysfunctional	CGTVGNYGQNFVF_CASSPHRSSYEQYF_CASSPHRSSYEQYF	other clones
ACGCCGAAGGCTCATT-13	HN279	Primary	Dysfunctional	CILFNNNDMRF_CSARPPQDNEQFF	other clones
CTGCGGAAGACTAGAT-14	HN279	Metastatic	Dysfunctional-proliferative	CIVRLSTGTASKLTF_CASSAGLAGYTGELFF	other clones
AAGGCAGTCAAGCCTA-14	HN279	Metastatic	Transitional	CIVRRQGNLIF_CASSLDRDISYEQYF	other clones
GATCGATTCGGATGGA-14	HN279	Metastatic	Dysfunctional-proliferative	CIVRVAFLSGGGADGLTF_CASSLKGLPYEQYF	other clones
AATCGGTTCCGCGGTA-13	HN279	Primary	Dysfunctional-proliferative	CLVGTWGGGADGLTF_CASSHPTSGISQYF	other clones
TAAGTGCCAGGCGATA-14	HN279	Metastatic	Dysfunctional	CLVLNAGNNRKLIW	other clones
TCACGAAGTAACGCGA-14	HN279	Metastatic	Transitional	CLVLNAGNNRKLIW_CASSQGRGDTEAFF_CASSTTPGGNEQFF	other clones
CCACTACAGATATGGT-13	HN279	Primary	Dysfunctional	CSAGTGYPYEQYF	other clones
TGCGGGTAGCGTTGCC-14	HN279	Metastatic	Transitional	CSANSPLETQYF	other clones
AGTAGTCTCTACTATC-14	HN279	Metastatic	Dysfunctional-proliferative	CSARDVENLSYEQYF	other clones
CTAATGGAGGGTCGAT-14	HN279	Metastatic	Dysfunctional-proliferative	CVVNEVDDYKLSF_CATRPSGRTQETQYF	other clones
AAACGGGTCTGCGGCA-13	HN279	Primary	Pre-dysfunctional	CVVNGGYNKLIF_CASSFGQGRPDEQYF	other clones
CATATGGTCTGTCTAT-13	HN279	Primary	Dysfunctional-proliferative	CVVRSGGSQGNLIF_CASSLGVRPSTDTQYF_CASSRGNWDEQFF	other clones
