# Supplementary material for: Single cell analysis in head and neck cancer reveals potential immune evasion mechanisms during early metastasis
Source: Nat Commun. 2023 Mar 27;14:1680. doi: 10.1038/s41467-023-37379-y (PMC10042873; doi:10.1038/s41467-023-37379-y)
Supplement: Supplementary file 17 — Supplementary Data 14 [file 41467_2023_37379_MOESM17_ESM.xlsx]

## Sheet: Sheet1
Supplementary data 14.
T cell receptor clustering with GLIPH2 analysis. TCR clonotype sharing across patients was observed in 5 of 126 clusters (highlighted in yellow or blue). The remaining clusters show sharing only within corresponding patient.
index	pattern	TcRb	Sample_cell-state	Number of cells
1	SLEL	CASSLELAGETQYF	HN257M_Transitional	7
1	SLEL	CASSLELGADTQYF	HN272M_Dysfunctional	13
1	SLEL	CASSLELAGTYEQYF	HN263P_Dysfunctional	16
1	SLEL	CASSLELAGTYEQYF	HN263P_Dysfunctional	4
1	SLEL	CASSLELYGGTDTQYF	HN251P_Dysfunctional	12
1	SLEL	CASSLELYGGTDTQYF	HN251P_Dysfunctional	14
1	SLEL	CASSLELAGNEQFF	HN257P_Dysfunctional	3
2	PGLR	CATSEPGLRASTDTQYF	HN272P_Pre-dysfunctional	2
2	PGLR	CASSFQPPGLREETQYF	HN257P_Dysfunctional	4
2	PGLR	CASSFQPPGLREETQYF	HN257P_Transitional	3
2	PGLR	CASSFQPPGLREETQYF	HN257M_Transitional	7
2	PGLR	CASSPGLRGFYNEQFF	HN272M_Transitional	5
3	%SGQGTDT	CASSSGQGTDTQYF	HN251M_Naive-like	5
3	%SGQGTDT	CASTSGQGTDTQYF	HN251P_Dysfunctional-proliferative	4
4	GRLE	CASSQGGRLEQYF	HN272M_Transitional	8
4	GRLE	CATSPGRLEQFF	HN272M_Transitional	13
4	GRLE	CASSPRASGRLETQYF	HN251P_Dysfunctional	8
5	SSTGG%G	CASSSTGGYGYTF	HN263M_Naive-like	5
5	SSTGG%G	CASSSTGGWGYTF	HN272M_Pre-dysfunctional	4
8	single	CASSIAGALYEQYF	HN279P_Dysfunctional	2
8	single	CASSIAGALYEQYF	HN279P_Dysfunctional	3
11	single	CASSLDRAYGYTF	HN257P_Transitional	1
11	single	CASSLDRAYGYTF	HN257M_Dysfunctional	14
11	single	CASSLDRAYGYTF	HN257M_Dysfunctional	5
12	single	CASSMIQGHTGELFF	HN272M_Transitional	7
12	single	CASSMIQGHTGELFF	HN272M_Dysfunctional	7
23	single	CASSYTTSGGSYEQYF	HN272M_Transitional	8
23	single	CASSYTTSGGSYEQYF	HN272M_Pre-dysfunctional	3
25	single	CASSMEGSNEQFF	HN263M_Transitional	14
25	single	CASSMEGSNEQFF	HN263M_Transitional	1
25	single	CASSMEGSNEQFF	HN263M_Dysfunctional	7
36	single	CASNTGTSGELFF	HN257P_Pre-dysfunctional	6
36	single	CASNTGTSGELFF	HN257M_Transitional	11
44	single	CASSPGTTSNQPQHF	HN272M_Transitional	7
44	single	CASSPGTTSNQPQHF	HN272M_Pre-dysfunctional	3
44	single	CASSPGTTSNQPQHF	HN272M_Transitional	4
47	single	CASSPGQGNGYTF	HN257M_Memory	10
47	single	CASSPGQGNGYTF	HN257M_Memory	13
47	single	CASSPGQGNGYTF	HN257M_Pre-dysfunctional	14
47	single	CASSPGQGNGYTF	HN257M_Transitional	11
47	single	CASSPGQGNGYTF	HN257M_Transitional	4
59	single	CASSQKQGAGYGYTF	HN251M_Transitional	6
59	single	CASSQKQGAGYGYTF	HN251M_Naive-like	19
59	single	CASSQKQGAGYGYTF	HN251P_Transitional	9
59	single	CASSQKQGAGYGYTF	HN251M_Pre-dysfunctional	3
59	single	CASSQKQGAGYGYTF	HN251M_Transitional	4
59	single	CASSQKQGAGYGYTF	HN251M_Pre-dysfunctional	9
62	single	CASSHSSTTYYNEQFF	HN263M_Transitional	3
62	single	CASSHSSTTYYNEQFF	HN263M_Transitional	6
63	single	CASSLGTGQFYEQYF	HN251P_Dysfunctional-proliferative	8
63	single	CASSLGTGQFYEQYF	HN251P_Dysfunctional	33
63	single	CASSLGTGQFYEQYF	HN251P_Dysfunctional	29
63	single	CASSLGTGQFYEQYF	HN251P_Dysfunctional	11
63	single	CASSLGTGQFYEQYF	HN251P_Dysfunctional	4
64	single	CASSQGNEQYF	HN272M_Transitional	6
64	single	CASSQGNEQYF	HN257M_Dysfunctional	11
64	single	CASSQGNEQYF	HN257M_Dysfunctional	4
65	single	CASSLGGSGDIQYF	HN272M_Dysfunctional	22
65	single	CASSLGGSGDIQYF	HN272M_Dysfunctional	13
68	single	CASSPALTSGRNEQYF	HN242M_Transitional	8
68	single	CASSPALTSGRNEQYF	HN242M_Dysfunctional	14
71	single	CASSQDSSLAGGQGGELFF	HN251M_Naive-like	6
71	single	CASSQDSSLAGGQGGELFF	HN251M_Naive-like	1
73	single	CASSQFSVPTDTQYF	HN257M_Pre-dysfunctional	3
73	single	CASSQFSVPTDTQYF	HN257P_Pre-dysfunctional	4
78	single	CASSPNQGERFYNEQFF	HN272P_Transitional	21
78	single	CASSPNQGERFYNEQFF	HN272P_Dysfunctional	9
90	single	CASSLYSSTEQYF	HN251P_Dysfunctional	6
90	single	CASSLYSSTEQYF	HN251P_Dysfunctional	3
94	single	CASSQGPDTQYF	HN263P_Dysfunctional	19
94	single	CASSQGPDTQYF	HN263P_Dysfunctional	3
95	single	CASSTSSEAFF	HN251M_Pre-dysfunctional	9
95	single	CASSTSSEAFF	HN251M_Pre-dysfunctional	8
97	single	CAISEVSRPDTQYF	HN242M_Transitional	2
97	single	CAISEVSRPDTQYF	HN242P_Transitional	4
97	single	CAISEVSRPDTQYF	HN242M_Transitional	7
97	single	CAISEVSRPDTQYF	HN242P_Transitional	4
97	single	CAISEVSRPDTQYF	HN242M_Transitional	4
108	single	CASSTGTGLYEQYF	HN279P_Dysfunctional	21
108	single	CASSTGTGLYEQYF	HN279M_Dysfunctional-proliferative	15
109	single	CASSPDRVEQYF	HN251P_Memory	17
109	single	CASSPDRVEQYF	HN251P_Dysfunctional	8
113	single	CASSPQSWNEQFF	HN257P_Pre-dysfunctional	6
113	single	CASSPQSWNEQFF	HN257P_Dysfunctional	4
122	single	CASSVGLAGEETQYF	HN263P_Pre-dysfunctional	4
122	single	CASSVGLAGEETQYF	HN263M_Dysfunctional	2
135	single	CSARDRQGSGVLGKNIQYF	HN251M_Naive-like	7
135	single	CSARDRQGSGVLGKNIQYF	HN251M_Naive-like	6
135	single	CSARDRQGSGVLGKNIQYF	HN251M_Naive-like	17
135	single	CSARDRQGSGVLGKNIQYF	HN251P_Dysfunctional-proliferative	4
135	single	CSARDRQGSGVLGKNIQYF	HN251M_Naive-like	11
138	single	CASKQGGQPQHF	HN263P_Dysfunctional	8
138	single	CASKQGGQPQHF	HN263P_Dysfunctional	3
138	single	CASKQGGQPQHF	HN263P_Dysfunctional	7
138	single	CASKQGGQPQHF	HN263P_Dysfunctional	7
138	single	CASKQGGQPQHF	HN263P_Transitional	4
138	single	CASKQGGQPQHF	HN263P_Dysfunctional	10
138	single	CASKQGGQPQHF	HN263P_Dysfunctional	9
138	single	CASKQGGQPQHF	HN263P_Dysfunctional	12
138	single	CASKQGGQPQHF	HN263P_Dysfunctional	6
138	single	CASKQGGQPQHF	HN263P_Dysfunctional	8
138	single	CASKQGGQPQHF	HN263P_Dysfunctional	4
138	single	CASKQGGQPQHF	HN263P_Memory	2
138	single	CASKQGGQPQHF	HN263P_Dysfunctional-proliferative	16
138	single	CASKQGGQPQHF	HN263P_Dysfunctional	5
138	single	CASKQGGQPQHF	HN263P_Dysfunctional	12
138	single	CASKQGGQPQHF	HN263P_Dysfunctional	13
138	single	CASKQGGQPQHF	HN263P_Dysfunctional	5
138	single	CASKQGGQPQHF	HN263P_Dysfunctional	1
138	single	CASKQGGQPQHF	HN263P_Dysfunctional	8
138	single	CASKQGGQPQHF	HN263P_Dysfunctional	8
138	single	CASKQGGQPQHF	HN263P_Dysfunctional-proliferative	4
138	single	CASKQGGQPQHF	HN263P_Dysfunctional	8
138	single	CASKQGGQPQHF	HN263P_Dysfunctional	7
138	single	CASKQGGQPQHF	HN263P_Dysfunctional	1
138	single	CASKQGGQPQHF	HN263P_Dysfunctional	10
138	single	CASKQGGQPQHF	HN263P_Dysfunctional	10
138	single	CASKQGGQPQHF	HN263P_Dysfunctional	6
138	single	CASKQGGQPQHF	HN263P_Dysfunctional	6
138	single	CASKQGGQPQHF	HN263P_Dysfunctional	4
138	single	CASKQGGQPQHF	HN263P_Dysfunctional	4
138	single	CASKQGGQPQHF	HN263P_Dysfunctional	12
138	single	CASKQGGQPQHF	HN263P_Dysfunctional	5
138	single	CASKQGGQPQHF	HN263P_Dysfunctional	10
138	single	CASKQGGQPQHF	HN263P_Dysfunctional	2
138	single	CASKQGGQPQHF	HN263P_Dysfunctional	6
138	single	CASKQGGQPQHF	HN263P_Dysfunctional	8
138	single	CASKQGGQPQHF	HN263P_Dysfunctional	5
138	single	CASKQGGQPQHF	HN263P_Dysfunctional	5
138	single	CASKQGGQPQHF	HN263P_Dysfunctional	4
138	single	CASKQGGQPQHF	HN263P_Pre-dysfunctional	5
138	single	CASKQGGQPQHF	HN263P_Dysfunctional	3
138	single	CASKQGGQPQHF	HN263P_Dysfunctional	3
138	single	CASKQGGQPQHF	HN263P_Dysfunctional	3
138	single	CASKQGGQPQHF	HN263P_Dysfunctional	7
138	single	CASKQGGQPQHF	HN263P_Dysfunctional	7
138	single	CASKQGGQPQHF	HN263P_Dysfunctional	3
138	single	CASKQGGQPQHF	HN263P_Pre-dysfunctional	12
138	single	CASKQGGQPQHF	HN263P_Dysfunctional	7
138	single	CASKQGGQPQHF	HN263P_Dysfunctional	3
138	single	CASKQGGQPQHF	HN263P_Dysfunctional	6
138	single	CASKQGGQPQHF	HN263P_Dysfunctional	3
141	single	CASSQAETGDGPTDTQYF	HN242M_Transitional	11
141	single	CASSQAETGDGPTDTQYF	HN242M_Transitional	5
141	single	CASSQAETGDGPTDTQYF	HN242M_Transitional	7
143	single	CASSPPSRAYEQFF	HN251P_Dysfunctional	3
143	single	CASSPPSRAYEQFF	HN251P_Dysfunctional	7
143	single	CASSPPSRAYEQFF	HN251P_Dysfunctional	6
144	single	CASSVDASGYYEQYF	HN257M_Dysfunctional	14
144	single	CASSVDASGYYEQYF	HN257M_Dysfunctional	6
144	single	CASSVDASGYYEQYF	HN257M_Dysfunctional	14
150	single	CASSFRDIPYEQYF	HN272M_Dysfunctional	13
150	single	CASSFRDIPYEQYF	HN272M_Dysfunctional	10
150	single	CASSFRDIPYEQYF	HN272M_Transitional	11
165	single	CASSSISGRSADTQYF	HN251M_Naive-like	12
165	single	CASSSISGRSADTQYF	HN251P_Dysfunctional	6
165	single	CASSSISGRSADTQYF	HN251P_Dysfunctional-proliferative	3
178	single	CASSHLKKGQGTTDTQYF	HN251P_Dysfunctional-proliferative	5
178	single	CASSHLKKGQGTTDTQYF	HN251P_Pre-dysfunctional	6
178	single	CASSHLKKGQGTTDTQYF	HN251P_Dysfunctional-proliferative	5
185	single	CATYTTEAFF	HN251P_Transitional	6
185	single	CATYTTEAFF	HN251P_Dysfunctional	5
191	single	CASSLVGANVLTF	HN251M_Transitional	7
191	single	CASSLVGANVLTF	HN251M_Naive-like	15
206	single	CASSLKWGAGETQYF	HN272M_Naive-like	6
206	single	CASSLKWGAGETQYF	HN272M_Transitional	9
207	single	CASSPGGWTGELFF	HN251P_Memory	18
207	single	CASSPGGWTGELFF	HN251P_Dysfunctional	15
207	single	CASSPGGWTGELFF	HN251P_Dysfunctional-proliferative	6
207	single	CASSPGGWTGELFF	HN251P_Dysfunctional	7
207	single	CASSPGGWTGELFF	HN251P_Dysfunctional	7
207	single	CASSPGGWTGELFF	HN251P_Dysfunctional	5
207	single	CASSPGGWTGELFF	HN251P_Dysfunctional-proliferative	3
214	single	CASSLIAGVTETQYF	HN263P_Dysfunctional	4
214	single	CASSLIAGVTETQYF	HN263P_Dysfunctional	4
214	single	CASSLIAGVTETQYF	HN263P_Dysfunctional	13
214	single	CASSLIAGVTETQYF	HN263P_Pre-dysfunctional	3
231	single	CASSLSDEQFF	HN251M_Naive-like	11
231	single	CASSLSDEQFF	HN251P_Memory	4
240	single	CASTIFDSTDTQYF	HN279M_Dysfunctional-proliferative	11
240	single	CASTIFDSTDTQYF	HN279P_Dysfunctional-proliferative	9
241	single	CASSLDQPGTNTGELFF	HN279P_Dysfunctional	5
241	single	CASSLDQPGTNTGELFF	HN279P_Dysfunctional	12
247	single	CASSFPGQVNTEAFF	HN242M_Naive-like	8
247	single	CASSFPGQVNTEAFF	HN242M_Pre-dysfunctional	3
247	single	CASSFPGQVNTEAFF	HN242P_Transitional	3
254	single	CASSQGFSSGSIDEQFF	HN279M_Dysfunctional	4
254	single	CASSQGFSSGSIDEQFF	HN279P_Dysfunctional	5
254	single	CASSQGFSSGSIDEQFF	HN279P_Dysfunctional	6
267	single	CASRRSGNYNEQFF	HN251P_Memory	8
267	single	CASRRSGNYNEQFF	HN251P_Memory	5
267	single	CASRRSGNYNEQFF	HN251M_Pre-dysfunctional	4
267	single	CASRRSGNYNEQFF	HN251P_Dysfunctional-proliferative	9
267	single	CASRRSGNYNEQFF	HN251M_Transitional	7
267	single	CASRRSGNYNEQFF	HN251P_Dysfunctional-proliferative	5
267	single	CASRRSGNYNEQFF	HN251P_Memory	5
267	single	CASRRSGNYNEQFF	HN251M_Dysfunctional-proliferative	3
267	single	CASRRSGNYNEQFF	HN251P_Memory	8
267	single	CASRRSGNYNEQFF	HN251M_Pre-dysfunctional	11
267	single	CASRRSGNYNEQFF	HN251M_Pre-dysfunctional	12
267	single	CASRRSGNYNEQFF	HN251M_Naive-like	5
276	single	CAWRERGLSQAFF	HN242P_Dysfunctional	4
276	single	CAWRERGLSQAFF	HN242M_Dysfunctional	5
276	single	CAWRERGLSQAFF	HN242M_Dysfunctional	3
276	single	CAWRERGLSQAFF	HN242M_Dysfunctional	10
278	single	CASSPRVTGTWDNQPQHF	HN242M_Pre-dysfunctional	7
278	single	CASSPRVTGTWDNQPQHF	HN242M_Transitional	7
289	single	CASSAPNRGPTF	HN251P_Dysfunctional-proliferative	5
289	single	CASSAPNRGPTF	HN251M_Transitional	5
289	single	CASSAPNRGPTF	HN251P_Pre-dysfunctional	3
295	single	CASGPGGDPEAFF	HN251P_Dysfunctional	2
295	single	CASGPGGDPEAFF	HN251P_Dysfunctional	4
295	single	CASGPGGDPEAFF	HN251P_Pre-dysfunctional	4
298	single	CASSLTGQGGYGYTF	HN263P_Dysfunctional	10
298	single	CASSLTGQGGYGYTF	HN263P_Dysfunctional	6
305	single	CASSQGRGDTEAFF	HN279P_Pre-dysfunctional	5
305	single	CASSQGRGDTEAFF	HN279M_Dysfunctional	8
305	single	CASSQGRGDTEAFF	HN279M_Dysfunctional	3
305	single	CASSQGRGDTEAFF	HN279M_Dysfunctional-proliferative	28
305	single	CASSQGRGDTEAFF	HN279M_Dysfunctional	11
305	single	CASSQGRGDTEAFF	HN279P_Dysfunctional	5
305	single	CASSQGRGDTEAFF	HN279M_Dysfunctional	7
305	single	CASSQGRGDTEAFF	HN279P_Memory	2
305	single	CASSQGRGDTEAFF	HN279M_Dysfunctional	6
311	single	CASSPLSSGRYNEQFF	HN251M_Pre-dysfunctional	7
311	single	CASSPLSSGRYNEQFF	HN251P_Dysfunctional	11
311	single	CASSPLSSGRYNEQFF	HN251M_Pre-dysfunctional	14
311	single	CASSPLSSGRYNEQFF	HN251M_Pre-dysfunctional	7
311	single	CASSPLSSGRYNEQFF	HN251M_Pre-dysfunctional	4
311	single	CASSPLSSGRYNEQFF	HN251M_Transitional	3
328	single	CASSAGLAGYTGELFF	HN279M_Dysfunctional-proliferative	43
328	single	CASSAGLAGYTGELFF	HN279M_Dysfunctional-proliferative	23
330	single	CASSLAERSYGYTF	HN242M_Dysfunctional	19
330	single	CASSLAERSYGYTF	HN242M_Dysfunctional	11
330	single	CASSLAERSYGYTF	HN242M_Transitional	4
330	single	CASSLAERSYGYTF	HN242M_Memory	9
330	single	CASSLAERSYGYTF	HN242M_Dysfunctional	4
330	single	CASSLAERSYGYTF	HN242M_Dysfunctional	10
330	single	CASSLAERSYGYTF	HN242M_Dysfunctional	8
337	single	CASSQANNEQFF	HN272M_Dysfunctional	12
337	single	CASSQANNEQFF	HN272M_Dysfunctional	15
337	single	CASSQANNEQFF	HN272M_Transitional	6
342	single	CASSPRLAANEQFF	HN263M_Pre-dysfunctional	3
342	single	CASSPRLAANEQFF	HN263M_Pre-dysfunctional	8
350	single	CASSFAREQYF	HN272M_Dysfunctional	10
350	single	CASSFAREQYF	HN272M_Dysfunctional	9
356	single	CASSSSPGGYGYTF	HN251M_Pre-dysfunctional	5
356	single	CASSSSPGGYGYTF	HN251M_Pre-dysfunctional	4
357	single	CASSYTATPGNTIYF	HN257P_Pre-dysfunctional	1
357	single	CASSYTATPGNTIYF	HN257P_Dysfunctional	3
369	single	CASSVEAPAGAYNEQFF	HN272M_Dysfunctional	4
369	single	CASSVEAPAGAYNEQFF	HN272M_Pre-dysfunctional	7
369	single	CASSVEAPAGAYNEQFF	HN272M_Transitional	4
369	single	CASSVEAPAGAYNEQFF	HN272M_Pre-dysfunctional	2
374	single	CASSRGQGKRAHEQYF	HN272M_Dysfunctional	13
374	single	CASSRGQGKRAHEQYF	HN272P_Pre-dysfunctional	7
374	single	CASSRGQGKRAHEQYF	HN272P_Pre-dysfunctional	13
377	single	CASSRAGALLYGYTF	HN257M_Dysfunctional	13
377	single	CASSRAGALLYGYTF	HN257M_Dysfunctional	24
378	single	CASSIDVSYNEQFF	HN257M_Dysfunctional	8
378	single	CASSIDVSYNEQFF	HN257M_Dysfunctional	14
378	single	CASSIDVSYNEQFF	HN257M_Dysfunctional	7
380	single	CSVPVSSGSYEQYF	HN251P_Dysfunctional	8
380	single	CSVPVSSGSYEQYF	HN251P_Dysfunctional	5
380	single	CSVPVSSGSYEQYF	HN251P_Dysfunctional	4
380	single	CSVPVSSGSYEQYF	HN251P_Dysfunctional	34
397	single	CASSSASGPNTEAFF	HN251M_Transitional	8
397	single	CASSSASGPNTEAFF	HN251P_Dysfunctional-proliferative	9
397	single	CASSSASGPNTEAFF	HN251M_Naive-like	5
403	single	CASSPPASYEQYF	HN251P_Dysfunctional	7
403	single	CASSPPASYEQYF	HN251P_Dysfunctional	8
403	single	CASSPPASYEQYF	HN251P_Dysfunctional	13
407	single	CASSGLAGGLQTQYF	HN251P_Dysfunctional	8
407	single	CASSGLAGGLQTQYF	HN251P_Memory	15
413	single	CASSEALGLANTIYF	HN257M_Dysfunctional	4
413	single	CASSEALGLANTIYF	HN257M_Pre-dysfunctional	6
437	single	CASTLGGKDGYTF	HN251P_Dysfunctional	5
437	single	CASTLGGKDGYTF	HN251P_Dysfunctional	8
439	single	CASSFSWTGGSNQPQHF	HN263P_Pre-dysfunctional	5
439	single	CASSFSWTGGSNQPQHF	HN263M_Dysfunctional-proliferative	8
439	single	CASSFSWTGGSNQPQHF	HN263M_Transitional	2
448	single	CASSVAPLSSGSGVDYNEQFF	HN251P_Dysfunctional	8
448	single	CASSVAPLSSGSGVDYNEQFF	HN251P_Dysfunctional	21
448	single	CASSVAPLSSGSGVDYNEQFF	HN251P_Dysfunctional	8
448	single	CASSVAPLSSGSGVDYNEQFF	HN251P_Dysfunctional	6
448	single	CASSVAPLSSGSGVDYNEQFF	HN251P_Dysfunctional	4
448	single	CASSVAPLSSGSGVDYNEQFF	HN251P_Dysfunctional	7
448	single	CASSVAPLSSGSGVDYNEQFF	HN251P_Dysfunctional	17
457	single	CASSQVTGPTYEQYF	HN257M_Transitional	6
457	single	CASSQVTGPTYEQYF	HN257M_Memory	5
463	single	CASSHGQSSNYGYTF	HN263M_Pre-dysfunctional	2
463	single	CASSHGQSSNYGYTF	HN263M_Pre-dysfunctional	3
463	single	CASSHGQSSNYGYTF	HN263M_Transitional	5
468	single	CASETGDTQYF	HN251P_Dysfunctional	9
468	single	CASETGDTQYF	HN251P_Dysfunctional	6
468	single	CASETGDTQYF	HN251P_Dysfunctional-proliferative	13
468	single	CASETGDTQYF	HN251P_Dysfunctional	4
473	single	CASSSPQERAPLHF	HN263P_Pre-dysfunctional	2
473	single	CASSSPQERAPLHF	HN263P_Transitional	2
473	single	CASSSPQERAPLHF	HN263P_Pre-dysfunctional	3
473	single	CASSSPQERAPLHF	HN263M_Pre-dysfunctional	2
475	single	CASSSYEQYF	HN279M_Dysfunctional	13
475	single	CASSSYEQYF	HN279M_Dysfunctional	16
484	single	CSGKPGNYYEQYF	HN257M_Dysfunctional	14
484	single	CSGKPGNYYEQYF	HN257M_Dysfunctional	7
496	single	CASSDRTSGVRNEQFF	HN242M_Transitional	3
496	single	CASSDRTSGVRNEQFF	HN242M_Transitional	4
496	single	CASSDRTSGVRNEQFF	HN242M_Transitional	6
498	single	CASSLGQAYEQYF	HN272M_Transitional	8
498	single	CASSLGQAYEQYF	HN272M_Pre-dysfunctional	3
502	single	CASREGANYGYTF	HN279M_Dysfunctional-proliferative	6
502	single	CASREGANYGYTF	HN279P_Dysfunctional	5
502	single	CASREGANYGYTF	HN279P_Dysfunctional	5
503	single	CASSLGPWVEAFF	HN251M_Transitional	17
503	single	CASSLGPWVEAFF	HN251P_Transitional	8
506	single	CAWSVDNEWQFF	HN272M_Dysfunctional	20
506	single	CAWSVDNEWQFF	HN272M_Dysfunctional	18
528	single	CASSDHLAGRYEQYF	HN251P_Dysfunctional-proliferative	6
528	single	CASSDHLAGRYEQYF	HN251P_Dysfunctional-proliferative	9
530	single	CAISESGGTAYEQYF	HN242P_Pre-dysfunctional	2
530	single	CAISESGGTAYEQYF	HN242M_Transitional	14
530	single	CAISESGGTAYEQYF	HN242M_Transitional	3
530	single	CAISESGGTAYEQYF	HN242P_Pre-dysfunctional	3
535	single	CASSQGFVNLQYF	HN272P_Transitional	3
535	single	CASSQGFVNLQYF	HN272M_Naive-like	11
535	single	CASSQGFVNLQYF	HN272M_Pre-dysfunctional	3
545	single	CASSEQGYEQYF	HN279P_Dysfunctional	10
545	single	CASSEQGYEQYF	HN279M_Dysfunctional-proliferative	22
545	single	CASSEQGYEQYF	HN279M_Transitional	9
545	single	CASSEQGYEQYF	HN279M_Dysfunctional-proliferative	17
557	single	CASSQADETFEQYF	HN272P_Memory	5
557	single	CASSQADETFEQYF	HN272M_Pre-dysfunctional	7
560	single	CASSSPRLAGGYSYNEQFF	HN257M_Transitional	9
560	single	CASSSPRLAGGYSYNEQFF	HN257P_Transitional	10
561	single	CAWGTASGLEKLFF	HN242M_Transitional	3
561	single	CAWGTASGLEKLFF	HN242M_Transitional	10
584	single	CASSITDRGIDEQFF	HN251P_Dysfunctional	8
584	single	CASSITDRGIDEQFF	HN251P_Dysfunctional	13
584	single	CASSITDRGIDEQFF	HN251P_Dysfunctional	2
585	single	CASSEFGQGARDGYTF	HN272P_Transitional	7
585	single	CASSEFGQGARDGYTF	HN272P_Dysfunctional	8
585	single	CASSEFGQGARDGYTF	HN272P_Dysfunctional	17
585	single	CASSEFGQGARDGYTF	HN272P_Dysfunctional	9
585	single	CASSEFGQGARDGYTF	HN272P_Dysfunctional-proliferative	3
585	single	CASSEFGQGARDGYTF	HN272P_Dysfunctional	4
585	single	CASSEFGQGARDGYTF	HN272P_Pre-dysfunctional	7
585	single	CASSEFGQGARDGYTF	HN272P_Dysfunctional	3
605	single	CASSAGTSNQPQHF	HN272P_Dysfunctional	10
605	single	CASSAGTSNQPQHF	HN272M_Dysfunctional	17
605	single	CASSAGTSNQPQHF	HN272M_Dysfunctional	15
605	single	CASSAGTSNQPQHF	HN272P_Dysfunctional	3
605	single	CASSAGTSNQPQHF	HN272P_Dysfunctional	9
605	single	CASSAGTSNQPQHF	HN272P_Transitional	15
605	single	CASSAGTSNQPQHF	HN272M_Transitional	12
605	single	CASSAGTSNQPQHF	HN272P_Transitional	8
605	single	CASSAGTSNQPQHF	HN272M_Dysfunctional	4
605	single	CASSAGTSNQPQHF	HN272P_Dysfunctional	5
605	single	CASSAGTSNQPQHF	HN272P_Dysfunctional	7
605	single	CASSAGTSNQPQHF	HN272M_Dysfunctional	32
605	single	CASSAGTSNQPQHF	HN272M_Transitional	6
605	single	CASSAGTSNQPQHF	HN272P_Dysfunctional	8
605	single	CASSAGTSNQPQHF	HN272P_Transitional	15
605	single	CASSAGTSNQPQHF	HN272P_Pre-dysfunctional	11
605	single	CASSAGTSNQPQHF	HN272M_Dysfunctional	15
605	single	CASSAGTSNQPQHF	HN272M_Dysfunctional	23
605	single	CASSAGTSNQPQHF	HN272P_Dysfunctional	13
605	single	CASSAGTSNQPQHF	HN272P_Transitional	4
605	single	CASSAGTSNQPQHF	HN272P_Pre-dysfunctional	5
605	single	CASSAGTSNQPQHF	HN272P_Dysfunctional	4
608	single	CASSLDPLTGTSYEQYF	HN251P_Dysfunctional	3
608	single	CASSLDPLTGTSYEQYF	HN251P_Dysfunctional	9
608	single	CASSLDPLTGTSYEQYF	HN251P_Dysfunctional	3
608	single	CASSLDPLTGTSYEQYF	HN251P_Dysfunctional	8
608	single	CASSLDPLTGTSYEQYF	HN251P_Dysfunctional	3
608	single	CASSLDPLTGTSYEQYF	HN251P_Dysfunctional	9
608	single	CASSLDPLTGTSYEQYF	HN251P_Dysfunctional	3
608	single	CASSLDPLTGTSYEQYF	HN251P_Dysfunctional-proliferative	4
609	single	CSAIPGDGPMKETQYF	HN263M_Transitional	6
609	single	CSAIPGDGPMKETQYF	HN263M_Naive-like	4
609	single	CSAIPGDGPMKETQYF	HN263M_Transitional	4
609	single	CSAIPGDGPMKETQYF	HN263M_Transitional	3
613	single	CASSERGRGTQYF	HN263P_Dysfunctional	3
613	single	CASSERGRGTQYF	HN263P_Dysfunctional	1
613	single	CASSERGRGTQYF	HN263P_Dysfunctional	4
614	single	CASTPPSADGADTQYF	HN272M_Transitional	2
614	single	CASTPPSADGADTQYF	HN272P_Pre-dysfunctional	3
622	single	CAISEGRSSYNEQFF	HN272M_Dysfunctional	6
622	single	CAISEGRSSYNEQFF	HN272M_Pre-dysfunctional	5
622	single	CAISEGRSSYNEQFF	HN272M_Transitional	7
622	single	CAISEGRSSYNEQFF	HN272M_Pre-dysfunctional	4
622	single	CAISEGRSSYNEQFF	HN272M_Pre-dysfunctional	9
622	single	CAISEGRSSYNEQFF	HN272M_Pre-dysfunctional	16
625	single	CASSYSAGDTQYF	HN272P_Transitional	24
625	single	CASSYSAGDTQYF	HN272P_Pre-dysfunctional	6
625	single	CASSYSAGDTQYF	HN272P_Dysfunctional	8
625	single	CASSYSAGDTQYF	HN272P_Dysfunctional-proliferative	5
628	single	CATSRDQVAGVGNIQYF	HN242M_Transitional	2
628	single	CATSRDQVAGVGNIQYF	HN242M_Transitional	4
629	single	CASSAGQGVTYEQYF	HN272M_Pre-dysfunctional	4
629	single	CASSAGQGVTYEQYF	HN272P_Pre-dysfunctional	2
647	single	CASSLSSIREQYF	HN257M_Dysfunctional	3
647	single	CASSLSSIREQYF	HN257P_Pre-dysfunctional	4
649	single	CASSQDRGRTQTQYF	HN251M_Naive-like	3
649	single	CASSQDRGRTQTQYF	HN251M_Naive-like	9
653	single	CASSLAMGYEQYF	HN272M_Transitional	5
653	single	CASSLAMGYEQYF	HN272P_Dysfunctional	5
655	single	CASSPGTGYEQYF	HN257M_Pre-dysfunctional	6
655	single	CASSPGTGYEQYF	HN257M_Transitional	4
656	single	CSDLQGGIQYF	HN257M_Dysfunctional	15
656	single	CSDLQGGIQYF	HN257M_Dysfunctional	10
656	single	CSDLQGGIQYF	HN257P_Dysfunctional	8
656	single	CSDLQGGIQYF	HN257M_Dysfunctional	14
656	single	CSDLQGGIQYF	HN257M_Dysfunctional	10
659	single	CSAEAGRGGMAEQFF	HN263M_Pre-dysfunctional	4
659	single	CSAEAGRGGMAEQFF	HN263M_Transitional	6
659	single	CSAEAGRGGMAEQFF	HN263M_Pre-dysfunctional	3
660	single	CASSPPPRRGETQYF	HN279P_Dysfunctional	6
660	single	CASSPPPRRGETQYF	HN279P_Dysfunctional	7
661	single	CAWSPAGNEQFF	HN242M_Dysfunctional	2
661	single	CAWSPAGNEQFF	HN242M_Transitional	4
668	single	CASLEGGGLQETQYF	HN279M_Pre-dysfunctional	3
668	single	CASLEGGGLQETQYF	HN279P_Dysfunctional	3
668	single	CASLEGGGLQETQYF	HN279M_Dysfunctional-proliferative	17
670	single	CASSLDPGELFF	HN279P_Dysfunctional	19
670	single	CASSLDPGELFF	HN279P_Dysfunctional	11
673	single	CASSRGTSGLYEQYF	HN242P_Dysfunctional	6
673	single	CASSRGTSGLYEQYF	HN242P_Dysfunctional	6
673	single	CASSRGTSGLYEQYF	HN242P_Dysfunctional	3
685	single	CASSANPGTNQPQHF	HN257M_Pre-dysfunctional	7
685	single	CASSANPGTNQPQHF	HN257M_Dysfunctional	9
685	single	CASSANPGTNQPQHF	HN257M_Pre-dysfunctional	10
692	single	CASSLTTYSGNTIYF	HN263M_Pre-dysfunctional	3
692	single	CASSLTTYSGNTIYF	HN263M_Pre-dysfunctional	10
697	single	CASSLGTGGYNEQFF	HN272M_Dysfunctional	16
697	single	CASSLGTGGYNEQFF	HN272P_Dysfunctional	36
702	single	CASSPDRSYGYTF	HN251P_Memory	9
702	single	CASSPDRSYGYTF	HN251P_Dysfunctional	9
731	single	CASSLGQPGEQYF	HN272P_Dysfunctional	8
731	single	CASSLGQPGEQYF	HN272M_Dysfunctional	9
731	single	CASSLGQPGEQYF	HN272M_Dysfunctional	9
732	single	CASSQDGGRGETQYF	HN257M_Transitional	10
732	single	CASSQDGGRGETQYF	HN257M_Transitional	9
734	single	CTCRDRETGGYTF	HN251M_Dysfunctional-proliferative	44
734	single	CTCRDRETGGYTF	HN251M_Dysfunctional-proliferative	43
754	single	CASKIAGGVDTQYF	HN257M_Pre-dysfunctional	8
754	single	CASKIAGGVDTQYF	HN257P_Transitional	3
754	single	CASKIAGGVDTQYF	HN257M_Pre-dysfunctional	6
754	single	CASKIAGGVDTQYF	HN257M_Pre-dysfunctional	7
754	single	CASKIAGGVDTQYF	HN257M_Transitional	6
754	single	CASKIAGGVDTQYF	HN257M_Transitional	4
761	single	CSGQAGEQYF	HN257M_Dysfunctional	13
761	single	CSGQAGEQYF	HN257M_Dysfunctional	8
761	single	CSGQAGEQYF	HN257M_Dysfunctional-proliferative	8
761	single	CSGQAGEQYF	HN257P_Dysfunctional	7
761	single	CSGQAGEQYF	HN257P_Dysfunctional	5
761	single	CSGQAGEQYF	HN257P_Dysfunctional	8
761	single	CSGQAGEQYF	HN257P_Dysfunctional	3
774	single	CATSDLGQGAHDTQYF	HN263M_Pre-dysfunctional	2
774	single	CATSDLGQGAHDTQYF	HN263M_Transitional	3
795	single	CASSYLNGLTETQYF	HN263M_Transitional	8
795	single	CASSYLNGLTETQYF	HN263M_Transitional	15
795	single	CASSYLNGLTETQYF	HN263M_Transitional	13
