# Supplementary material for: Single cell analysis in head and neck cancer reveals potential immune evasion mechanisms during early metastasis
Source: Nat Commun. 2023 Mar 27;14:1680. doi: 10.1038/s41467-023-37379-y (PMC10042873; doi:10.1038/s41467-023-37379-y)
Supplement: Supplementary file 19 — Source Data [file 41467_2023_37379_MOESM19_ESM.xlsx]

## Sheet: fig3e
Figure 3e. Quantification of invaded cells from HN137 primary and metastatic cell cultures treated with or without BGB324
	HN137 Pri Untreated	HN137 Pri Treated	HN137 Met Untreated	HN137 Met Treated
	2.32083	0.15986	2.95378	0.76707
	2.55862	0.05442	2.17835	0.59956
	2.49706	0.54678	2.13566	0.65048
	2.9416	0.37233	2.96756	0.42374
	2.30927	0.81709	1.91066	1.16855
	3.53563	0.20054	2.22878	1.2289
	2.64308	1.2929	4.11139	0.22313
	4.55674	1.3738	4.13552	1.29599
	4.46809	1.30734	1.96076	0.33703
	1.93562	0.5305	3.76844	0.74858

## Sheet: fig3f
Figure 3f. Quantification of invaded cells from HN159 primary and metastatic cell cultures treated with or without barasertib
	HN159 Pri Untreated	HN159 Pri Treated	HN159 Met Untreated	HN159 Met Treated
	0.09506	0	2.47807	0.01013
	0.13911	0	1.01349	0.01024
	0.19599	0.01518	2.60637	0
	0.28564	0	1.32613	0.01062
	0.0125	0.02256	2.51308	0.01517
	0.01032	0.04471	0.53645	0
	0.04328	0.02355	0.09233	0
	0.09402	0	0.40127	0.05368
	0	0	0.01199	0
	0	0.03199	0	0.02141

## Sheet: fig3g
Figure 3g. Quantification of invaded cells from HN220 primary and metastatic cell cultures treated with or without barasertib
	HN220 Pri Untreated	HN220 Pri Treated	HN220 Met Untreated	HN220 Met Treated
	0	0.05541	0.69361	0.0693
	0.01153	0	0.56743	0.59401
	0	0.01037	0.56594	0.73132
	0.03051	0.01768	1.08881	0.42991
	0	0	0.25529	0.25217
	0.02655	0	2.47669	0.08561
	0.01895	0.01004	1.95516	0.01388
	0	0	1.37688	0.03254
	0.0345	0	2.40306	0.11699
	0.61997	0	2.59969	0

## Sheet: fig5d
Figure 5d.Flow cytometry analysis of the percentage of CD8 T-cells expressing CD39, CD57, LAG3 or PD1 from PBMCs that were activated and cultured with siNT, siSOX4 or siDUSP4 for 5 days.
	CD39+				CD57+				LAG3+				PD1+
	siNT	siSOX4	siDUSP4		siNT	siSOX4	siDUSP4		siNT	siSOX4	siDUSP4		siNT	siSOX4	siDUSP4
	44	33.4	47.3		57.3	51.5	58.6		17.2	11.5	30		58	44.9	60.5
	32.9	24.6	37.8		41.3	35.7	46.4		5.8	6.3	11.3		31.8	24.7	36.9
	47.9	36.3	51.1		57.8	51.9	56.9		25.2	9.86	38.1		63	46.6	65.4
	30.6	24.2	39.1		41.9	35.9	50.4		7.54	6.91	14.9		32.6	26.2	39.4

## Sheet: fig5e
Fig 5e. Flow cytometry analysis of the frequency of CD39+CD8+ TILs expressing PD1 or CD57 that were activated and cultured with siNT or siSOX4 for 5 days.
PD1+
siNT HN220	siSOX4 HN220	siNT HN263	siSOX4 HN263	siNT HN279	siSOX4 HN279	siNT HN294	siSOX4 HN294
61.2	32.4	32.9	21.6	10.5	7.25	15.2	11.3
CD57+
siNT HN220	siSOX4 HN220	siNT HN263	siSOX4 HN263	siNT HN279	siSOX4 HN279	siNT HN294	siSOX4 HN294
7.91	13.5	34.2	33.8	3.92	2.99	1.11	0.77

## Sheet: fig6d
Figure 6d. Frequency of MDK+ and MDK- malignant cells in control or anti-PD1 treated mice
	MDK+	MDK-
Control	83.2127	16.7873
anti-PD1	80.7377	19.2623

## Sheet: fig6g
Fig 6g. Distribution of CD8 T-cell subpopulations in control vs anti-PD1 treated mice (percentage)
	Naive-like	Early-activated	Tissue-resident cytotoxic	Dysfunctional	Cytotoxic	Proliferating	Transitional	Memory
Control	25.076	14.7416	1.51976	24.6201	3.64742	8.20669	4.71125	17.4772
anti-PD1	19.9525	14.6081	17.399	7.30404	15.3801	11.2827	11.8765	2.19715

## Sheet: fig6h
Figure 6h. Delta (∆) percentage of CD8 T-cells expressing the specific MDK-receptors ITGA4, ITGB1 or NCL showing changes in dysfunctional, transitional and proliferating subpopulations, comparing untreated versus anti-PD1 treated mice. Delta percentage is determined by the percentage of MDK receptor+ CD8+ T-cells from anti-PD1 treated mice minus that of the control mice.
	ITGA4
	Naive-like	Early-activated	Tissue-resident	Dysfunctional	Cytotoxic	Proliferating	Transitional	Memory
	8.96645	1.82717	18.7713	6.68473	6.80502	-5.16569	-0.53226	-15.1821
	ITGB1
	Naive-like	Early-activated	Tissue-resident	Dysfunctional	Cytotoxic	Proliferating	Transitional	Memory
	-1.98052	9.05624	23.2423	7.25685	0.2574	11.3255	2.3871	-11.4219
	NCL
	Naive-like	Early-activated	Tissue-resident	Dysfunctional	Cytotoxic	Proliferating	Transitional	Memory
	2.06169	4.02732	-16.2799	2.34869	4.52059	-3.11891	-5.54839	-20.141

## Sheet: fig6j
Figure 6j. Correlation of expression between NFKB1 with the following MDK receptor(s): ITGA4, ITGB1 and/or NCL in the dysfunctional CD8 T-cells subpopulation
ITGB1 Control	NFKB1 Control	ITGB1 anti-PD1	NFKB1 anti-PD1		ITGA4 Control	NFKB1 Control	ITGA4 anti-PD1	NFKB1 anti-PD1		NCL Control	NFKB1 Control	NCL anti-PD1	NFKB1 anti-PD1
1.93375	1.37566	1.24145	1.24145		1.61587	1.61587	1.77855	1.24145		1.93375	1.37566	2.26805	1.3576
1.88788	1.33571	2.71671	1.29458		1.5715	1.5715	1.29458	1.29458		1.88788	1.33571	2.588	1.24145
1.61587	1.61587	2.10771	1.03224		1.45945	1.45945	0.84517	0.84517		3.16156	1.56191	2.80196	1.58293
1.7076	1.18107	1.99844	1.99844		1.06648	1.57075	1.71484	0.760316		3.22659	1.61587	2.4327	1.82371
1.46225	0.744418	2.11553	1.53622		0.950518	0.950518	1.14494	1.14494		2.94881	1.94986	1.68932	1.29458
1.50262	1.01041	1.76337	1.22848				0.940507	0.940507		2.05073	1.18107	2.47182	1.03224
1.26687	1.26687	1.92171	1.36515				1.73618	2.21728		2.16751	0.744418	2.94411	1.70446
0.950518	0.950518	0.798495	0.798495				1.45064	1.45064		1.71484	1.71484	1.84269	0.84517
		1.26486	1.26486				0.993611	0.993611		1.75561	1.75561	1.99844	1.99844
		2.25853	1.14494							1.83101	1.01041	1.53622	1.53622
		1.98033	0.940507							1.52684	1.52684	3.01824	1.15111
		1.51372	1.51372							2.62094	1.26687	1.92171	1.36515
		2.33912	2.33912							1.5715	1.5715	2.19418	0.760316
		1.37999	0.911251							1.2987	1.2987	1.92345	1.92345
		1.70446	1.70446							1.5622	1.5622	2.27148	1.15482
		1.35215	0.889072							2.38975	1.45945	2.85698	1.50767
		1.45064	1.45064							1.72311	1.72311	1.54043	0.798495
		1.80877	0.993611							2.15414	1.57075	1.26486	1.26486
										2.57685	2.20868	1.14494	1.14494
										1.50357	1.50357	1.41647	0.940507
										2.622	1.99899	2.55038	1.7448
										2.19	0.950518	2.62886	2.21728
												2.18365	1.08845
												3.57325	2.01404
												1.61732	1.61732
												2.33912	2.33912
												2.29502	0.911251
												1.7808	1.24338
												2.30227	1.70446
												1.9068	0.889072
												2.10375	1.52571

## Sheet: supp fig 3c
Supplementary Fig 3c. Quantification of primary and metastatic culture cells stained positive for AXL (HN137) and AURKB (HN159 and HN220) by immunocytochemistry as seen in Figure 3D. n=4 for HN137, n=14 for HN159 and n=12 for HN220 performed with at least 2 independent experiment. Black lines and error bars represent mean ± SEM
	HN137 Pri	HN137 Met		HN159 Pri	HN159 Met		HN220 Pri	HN220 Met
	0.196121	0.40456		42	0		27	11
	0.166153	0.488447		31	3		19	14
				25	3		30	17
				34	1		20	13
				35	7		25	21
				15	6		17	30
				25	11

[truncated: 9 more sheets: supp fig 3f, supp fig 3g, supp fig 3h, supp fig 3i, supp fig 3k, supp fig 5f, supp fig 5i, supp fig 6p, supp fig 6i]
